# Supplementary material for: Revealing Shared and Distinct Genes Responding to JA and SA Signaling in Arabidopsis by Meta-Analysis
Source: Front Plant Sci. 2020 Jun 26;11:908. doi: 10.3389/fpls.2020.00908 (PMC7333171; doi:10.3389/fpls.2020.00908)
Supplement: TABLE S2 — Differential expression genes list in SA and JA treatment identified by Meta-Analysis. [file Table_2.xlsx]

## Sheet: All_metaDE_Venn
GeneID	MetaDEvenn	Family	TransID	Biotype	R/RLK/RLP	description
AT1G01010	SAup	NAC	NAC001	protein_coding		NAC domain-containing protein 1 [Source:UniProtKB/Swiss-Prot%3BAcc:Q0WV96]
AT1G01050	JAdown		PPA1	protein_coding		Soluble inorganic pyrophosphatase 1 [Source:UniProtKB/Swiss-Prot%3BAcc:Q93V56]
AT1G01070	SAup_JAdown			protein_coding		WAT1-related protein [Source:UniProtKB/TrEMBL%3BAcc:A0A178WFU3]
AT1G01080	JAdown_SAdown			protein_coding		RNA-binding (RRM/RBD/RNP motifs) family protein [Source:UniProtKB/TrEMBL%3BAcc:F4HQH8]
AT1G01090	JAdown_SAdown		PDH-E1 ALPHA	protein_coding		Pyruvate dehydrogenase E1 component subunit alpha [Source:UniProtKB/TrEMBL%3BAcc:A0A178W8A7]
AT1G01100	JAdown		RPP1A	protein_coding		60S acidic ribosomal protein P1-1 [Source:UniProtKB/Swiss-Prot%3BAcc:Q8LCW9]
AT1G01120	SAdown		KCS1	protein_coding		3-ketoacyl-CoA synthase [Source:UniProtKB/TrEMBL%3BAcc:A0A178W124]
AT1G01170	JAdown_SAdown			protein_coding		At1g01170 [Source:UniProtKB/TrEMBL%3BAcc:Q2HIQ2]
AT1G01180	JAdown			protein_coding		S-adenosyl-L-methionine-dependent methyltransferase domain-containing protein [Source:UniProtKB/TrEMBL%3BAcc:F4HS78]
AT1G01190	JAdown		CYP78A8	protein_coding		CYP78A8 [Source:UniProtKB/TrEMBL%3BAcc:A0A178WIC4]
AT1G01210	JAdown			protein_coding		DNA-directed RNA polymerase subunit [Source:UniProtKB/TrEMBL%3BAcc:Q9LNK0]
AT1G01220	JAdown		FKGP	protein_coding		Bifunctional fucokinase/fucose pyrophosphorylase [Source:UniProtKB/Swiss-Prot%3BAcc:Q9LNJ9]
AT1G01260	JAup	bHLH	BHLH13	protein_coding		Transcription factor bHLH13 [Source:UniProtKB/Swiss-Prot%3BAcc:Q9LNJ5]
AT1G01290	JAdown		CNX3	protein_coding		Cyclic pyranopterin monophosphate synthase%2C mitochondrial [Source:UniProtKB/Swiss-Prot%3BAcc:Q39056]
AT1G01300	JAdown_SAdown		APF2	protein_coding		Aspartyl protease family protein 2 [Source:UniProtKB/Swiss-Prot%3BAcc:Q9LNJ3]
AT1G01320	JAdown_SAdown			protein_coding		Tetratricopeptide repeat-containing protein [Source:UniProtKB/TrEMBL%3BAcc:F4HS99]
AT1G01340	SAup_JAdown		CNGC10	protein_coding		Probable cyclic nucleotide-gated ion channel 10 [Source:UniProtKB/Swiss-Prot%3BAcc:Q9LNJ0]
AT1G01360	JAdown		PYL9	protein_coding		RCAR1 [Source:UniProtKB/TrEMBL%3BAcc:A0A178W4H4]
AT1G01390	JAdown			protein_coding		UDP-Glycosyltransferase superfamily protein [Source:TAIR%3BAcc:AT1G01390]
AT1G01420	JAdown		UGT72B3	protein_coding		UDP-glucosyl transferase 72B3 [Source:TAIR%3BAcc:AT1G01420]
AT1G01430	JAdown_SAdown		TBL25	protein_coding		Protein trichome birefringence-like 25 [Source:UniProtKB/Swiss-Prot%3BAcc:Q84JH9]
AT1G01440	SAup_JAdown			protein_coding		At1g01440 [Source:UniProtKB/TrEMBL%3BAcc:Q6NQ63]
AT1G01448	JAdown_SAdown			atlncRNA		other RNA [Source:TAIR%3BAcc:AT1G01448]
AT1G01510	JAdown_SAdown		AN	protein_coding		C-terminal binding protein AN [Source:UniProtKB/Swiss-Prot%3BAcc:O23702]
AT1G01540	JAdown			protein_coding		Probable serine/threonine-protein kinase At1g01540 [Source:UniProtKB/Swiss-Prot%3BAcc:Q3EDL4]
AT1G01550	SAup_JAdown		BPS1	protein_coding		Protein BPS1%2C chloroplastic [Source:UniProtKB/Swiss-Prot%3BAcc:Q9LMM6]
AT1G01560	SAup_JAdown		MPK11	protein_coding		Mitogen-activated protein kinase 11 [Source:UniProtKB/Swiss-Prot%3BAcc:Q9LMM5]
AT1G01580	JAdown		FRO2	protein_coding		ferric reduction oxidase 2 [Source:TAIR%3BAcc:AT1G01580]
AT1G01600	JAdown		CYP86A4	protein_coding		Cytochrome P450 86A4 [Source:UniProtKB/Swiss-Prot%3BAcc:Q9LMM1]
AT1G01610	JAdown_SAdown		GPAT4	protein_coding		GPAT4 [Source:UniProtKB/TrEMBL%3BAcc:A0A178W9F8]
AT1G01620	JAdown_SAdown		PIP1-3	protein_coding		Aquaporin PIP1-3 [Source:UniProtKB/Swiss-Prot%3BAcc:Q08733]
AT1G01630	JAdown			protein_coding		Polyphosphoinositide binding protein%2C putative [Source:UniProtKB/TrEMBL%3BAcc:Q9LQ96]
AT1G01650	JAup_SAup		SPPL4	protein_coding		Signal peptide peptidase-like 4 [Source:UniProtKB/Swiss-Prot%3BAcc:Q0WMJ8]
AT1G01710	JAup			protein_coding		Acyl-CoA thioesterase family protein [Source:UniProtKB/TrEMBL%3BAcc:F4HU51]
AT2G46270	JAup_SAup	bZIP	GBF3	protein_coding	response to abscisic acid	G-box-binding factor 3 [Source:UniProtKB/Swiss-Prot%3BAcc:P42776]
AT1G01730	SAup_JAdown			protein_coding		Putative uncharacterized protein At1g01730 [Source:UniProtKB/TrEMBL%3BAcc:Q9LQ83]
AT1G01740	JAdown_SAdown			protein_coding		BSK4 [Source:UniProtKB/TrEMBL%3BAcc:F4HU55]
AT1G01770	JAdown_SAdown			protein_coding		Putative uncharacterized protein At1g01770/T1N6_13 [Source:UniProtKB/TrEMBL%3BAcc:Q8GZ85]
AT1G01780	JAdown_SAdown		PLIM2B	protein_coding		LIM domain-containing protein PLIM2b [Source:UniProtKB/Swiss-Prot%3BAcc:Q1ECF5]
AT1G01790	JAdown_SAdown		KEA1	protein_coding		K(+) efflux antiporter 1%2C chloroplastic [Source:UniProtKB/Swiss-Prot%3BAcc:Q9ZTZ7]
AT1G01830	SAup_JAdown			protein_coding		Armadillo/beta-catenin-like repeat-containing protein [Source:UniProtKB/TrEMBL%3BAcc:Q93YW3]
AT1G01860	JAdown_SAdown		PFC1	protein_coding		rRNA adenine N(6)-methyltransferase [Source:UniProtKB/TrEMBL%3BAcc:A0A1P8ATE0]
AT1G01930	JAdown			protein_coding		F22M8.6 protein [Source:UniProtKB/TrEMBL%3BAcc:Q9LPC8]
AT1G01940	JAdown		CYP18-1	protein_coding		Peptidyl-prolyl cis-trans isomerase CYP18-1 [Source:UniProtKB/Swiss-Prot%3BAcc:Q9LPC7]
AT1G01950	JAdown		ARK2	protein_coding		Kinesin-like protein [Source:UniProtKB/TrEMBL%3BAcc:F4HU83]
AT1G01960	JAdown		BIG3	protein_coding		Brefeldin A-inhibited guanine nucleotide-exchange protein 3 [Source:UniProtKB/Swiss-Prot%3BAcc:Q9LPC5]
AT1G01970	JAdown_SAdown			protein_coding		Pentatricopeptide repeat-containing protein At1g01970 [Source:UniProtKB/Swiss-Prot%3BAcc:Q9LPC4]
AT1G02010	JAdown_SAdown		SEC1A	protein_coding		secretory 1A [Source:TAIR%3BAcc:AT1G02010]
AT1G02020	JAdown			protein_coding		Nitroreductase family protein [Source:UniProtKB/TrEMBL%3BAcc:O23673]
AT1G02050	JAdown		PKSA	protein_coding		Type III polyketide synthase A [Source:UniProtKB/Swiss-Prot%3BAcc:O23674]
AT1G02060	JAdown			protein_coding		Pentatricopeptide repeat-containing protein At1g02060%2C chloroplastic [Source:UniProtKB/Swiss-Prot%3BAcc:O81908]
AT1G02090	SAup		CSN7	protein_coding		COP9 signalosome complex subunit 7 [Source:UniProtKB/Swiss-Prot%3BAcc:Q94JU3]
AT1G02100	SAup_JAdown			protein_coding		Leucine carboxyl methyltransferase [Source:UniProtKB/TrEMBL%3BAcc:Q8VY08]
AT1G02110	JAdown_SAdown			protein_coding		BZIP-like protein [Source:UniProtKB/TrEMBL%3BAcc:Q56W45]
AT1G02120	SAup_JAdown		VAD1	protein_coding		Protein VASCULAR ASSOCIATED DEATH 1%2C chloroplastic [Source:UniProtKB/Swiss-Prot%3BAcc:F4HVW5]
AT1G02130	JAdown		RABD2A	protein_coding		Ras-related protein RABD2a [Source:UniProtKB/Swiss-Prot%3BAcc:P28188]
AT1G02145	JAdown		ALG12	protein_coding		Dol-P-Man:Man(7)GlcNAc(2)-PP-Dol alpha-1%2C6-mannosyltransferase [Source:UniProtKB/Swiss-Prot%3BAcc:A8MR93]
AT1G02150	JAdown_SAdown			protein_coding		Pentatricopeptide repeat-containing protein At1g02150 [Source:UniProtKB/Swiss-Prot%3BAcc:Q8LPS6]
AT1G02160	SAdown			protein_coding		Cox19 family protein (CHCH motif) [Source:UniProtKB/TrEMBL%3BAcc:A8MQS6]
AT1G02170	SAup		AMC1	protein_coding		MCP1b [Source:UniProtKB/TrEMBL%3BAcc:A0A178W8H4]
AT1G02205	JAdown		CER1	protein_coding		Fatty acid hydroxylase superfamily [Source:TAIR%3BAcc:AT1G02205]
AT1G02220	JAdown	NAC	NAC003	protein_coding		NAC domain-containing protein 3 [Source:UniProtKB/Swiss-Prot%3BAcc:Q5PP28]
AT1G02260	SAup			protein_coding		At1g02260 [Source:UniProtKB/TrEMBL%3BAcc:O81915]
AT1G02270	SAup_JAdown			protein_coding		Uncharacterized calcium-binding protein At1g02270 [Source:UniProtKB/Swiss-Prot%3BAcc:O81916]
AT1G02280	JAdown_SAdown		TOC33	protein_coding		Translocase of chloroplast 33%2C chloroplastic [Source:UniProtKB/Swiss-Prot%3BAcc:O23680]
AT1G02290	JAdown			protein_coding		At1g02290 [Source:UniProtKB/TrEMBL%3BAcc:Q6GKW8]
AT1G02300	JAdown_SAdown		CATHB1	protein_coding		Cathepsin B-like protease 1 [Source:UniProtKB/Swiss-Prot%3BAcc:F4HVZ1]
AT1G02330	SAup_JAdown			protein_coding		CONTAINS InterPro DOMAIN/s: Hepatocellular carcinoma-associated antigen 59 (InterPro:IPR010756)%3B Has 1239 Blast hits to 998 proteins in 204 species: Archae - 4%3B Bacteria - 71%3B Metazoa - 421%3B Fungi - 109%3B Plants - 87%3B Viruses - 5%3B Other Eukaryotes - /.../ource: NCBI BLink). [Source:TAIR%3BAcc:AT1G02330]
AT1G02360	SAup_JAdown			protein_coding		Chitinase family protein [Source:TAIR%3BAcc:AT1G02360]
AT1G02370	JAdown			protein_coding		Pentatricopeptide repeat-containing protein At1g02370%2C mitochondrial [Source:UniProtKB/Swiss-Prot%3BAcc:Q9FZ24]
AT1G02390	SAup		GPAT2	protein_coding		GPAT2 [Source:UniProtKB/TrEMBL%3BAcc:A0A178W6W8]
AT1G02410	SAup		COX11	protein_coding		Cytochrome c oxidase assembly protein COX11%2C mitochondrial [Source:UniProtKB/Swiss-Prot%3BAcc:Q8GWR0]
AT1G02450	SAup		NIMIN-1	protein_coding		NIMIN1 [Source:UniProtKB/TrEMBL%3BAcc:A0A178WC43]
AT1G02500	SAup		SAM1	protein_coding		S-adenosylmethionine synthase [Source:UniProtKB/TrEMBL%3BAcc:A0A178WES1]
AT1G02640	JAdown_SAdown		BXL2	protein_coding		Probable beta-D-xylosidase 2 [Source:UniProtKB/Swiss-Prot%3BAcc:Q94KD8]
AT1G02660	SAup			protein_coding		Alpha/beta-Hydrolases superfamily protein [Source:UniProtKB/TrEMBL%3BAcc:F4HXL0]
AT1G02690	JAdown		IMPA-6	protein_coding		Importin subunit alpha [Source:UniProtKB/TrEMBL%3BAcc:F4HXL3]
AT1G02720	JAdown_SAdown		GATL5	protein_coding		Probable galacturonosyltransferase-like 5 [Source:UniProtKB/Swiss-Prot%3BAcc:Q9FWY9]
AT1G02730	JAdown		CSLD5	protein_coding		Cellulose synthase-like protein D5 [Source:UniProtKB/Swiss-Prot%3BAcc:Q9SRW9]
AT1G02740	JAdown		MRG2	protein_coding		Protein MRG2 [Source:UniProtKB/Swiss-Prot%3BAcc:Q4V3E2]
AT1G02750	JAdown		DI19-2	protein_coding		Protein DEHYDRATION-INDUCED 19 homolog 2 [Source:UniProtKB/Swiss-Prot%3BAcc:Q8GWK1]
AT1G02780	JAdown		RPL19A	protein_coding		60S ribosomal protein L19-1 [Source:UniProtKB/Swiss-Prot%3BAcc:Q9SRX2]
AT1G02816	SAup			protein_coding		F22D16.19 protein [Source:UniProtKB/TrEMBL%3BAcc:Q9SRX5]
AT1G02850	SAup		BGLU11	protein_coding		Beta-glucosidase 11 [Source:UniProtKB/Swiss-Prot%3BAcc:B3H5Q1]
AT1G02860	JAdown_SAdown		BAH1	protein_coding		NLA [Source:UniProtKB/TrEMBL%3BAcc:A0A178WJE5]
AT1G02880	SAup		TPK1	protein_coding		thiamin pyrophosphokinase1 [Source:TAIR%3BAcc:AT1G02880]
AT1G02910	JAdown		LPA1	protein_coding		Protein LOW PSII ACCUMULATION 1%2C chloroplastic [Source:UniProtKB/Swiss-Prot%3BAcc:Q9SRY4]
AT1G02920	SAup_JAdown		GSTF7	protein_coding		Glutathione S-transferase F7 [Source:UniProtKB/Swiss-Prot%3BAcc:Q9SRY5]
AT1G02930	SAup_JAdown		GSTF6	protein_coding		Glutathione S-transferase F6 [Source:UniProtKB/Swiss-Prot%3BAcc:P42760]
AT1G02960	SAdown			protein_coding		Putative uncharacterized protein At1g02960 [Source:UniProtKB/TrEMBL%3BAcc:Q8GWB5]
AT1G02990	SAup			protein_coding		BEST Arabidopsis thaliana protein match is: CW-type Zinc Finger (TAIR:AT3G62900.1)%3B Has 5847 Blast hits to 4410 proteins in 438 species: Archae - 17%3B Bacteria - 452%3B Metazoa - 2463%3B Fungi - 354%3B Plants - 306%3B Viruses - 11%3B Other Eukaryotes - 2244 (s /.../ NCBI BLink). [Source:TAIR%3BAcc:AT1G02990]
AT1G03000	JAdown		PEX6	protein_coding		PEX6 [Source:UniProtKB/TrEMBL%3BAcc:A0A178WG59]
AT1G03030	SAup			protein_coding		At1g03030 [Source:UniProtKB/TrEMBL%3BAcc:Q500U9]
AT1G03040	SAup	bHLH		protein_coding		basic helix-loop-helix (bHLH) DNA-binding superfamily protein [Source:TAIR%3BAcc:AT1G03040]
AT1G03055	JAdown		D27	protein_coding		Beta-carotene isomerase D27%2C chloroplastic [Source:UniProtKB/Swiss-Prot%3BAcc:Q7XA78]
AT1G03060	SAup		SPI	protein_coding		Protein SPIRRIG [Source:UniProtKB/Swiss-Prot%3BAcc:F4HZB2]
AT1G03080	JAup_SAup		NET1D	protein_coding		Protein NETWORKED 1D [Source:UniProtKB/Swiss-Prot%3BAcc:F4HZB5]
AT1G03090	SAdown		MCCA	protein_coding		Methylcrotonoyl-CoA carboxylase subunit alpha%2C mitochondrial [Source:UniProtKB/Swiss-Prot%3BAcc:Q42523]
AT1G03110	JAdown_SAdown		TRM82	protein_coding		tRNA (guanine-N(7)-)-methyltransferase non-catalytic subunit [Source:UniProtKB/TrEMBL%3BAcc:Q93WD7]
AT1G03150	JAdown		NAA20	protein_coding		N-terminal acetyltransferase B complex catalytic subunit NAA20 [Source:UniProtKB/Swiss-Prot%3BAcc:Q8LGI8]
AT1G03160	SAdown		FZL	protein_coding		Probable transmembrane GTPase FZO-like%2C chloroplastic [Source:UniProtKB/Swiss-Prot%3BAcc:Q1KPV0]
AT1G03190	JAdown		XPD	protein_coding		UVH6 [Source:UniProtKB/TrEMBL%3BAcc:A0A178W4P7]
AT1G03210	SAup			protein_coding		Phenazine biosynthesis PhzC/PhzF protein [Source:TAIR%3BAcc:AT1G03210]
AT1G03230	SAup_JAdown			protein_coding		Aspartyl protease-like protein [Source:UniProtKB/TrEMBL%3BAcc:Q9ZVS5]
AT1G03260	JAdown			protein_coding		At1g03260 [Source:UniProtKB/TrEMBL%3BAcc:Q6NMJ6]
AT1G03290	SAup			protein_coding		F15K9.11 protein [Source:UniProtKB/TrEMBL%3BAcc:Q9ZVT0]
AT1G03310	JAdown_SAdown		ISA2	protein_coding		ISA2 [Source:UniProtKB/TrEMBL%3BAcc:A0A178WGA8]
AT1G03330	JAdown		LSM2	protein_coding		Sm-like protein LSM2 [Source:UniProtKB/Swiss-Prot%3BAcc:Q1H595]
AT1G03350	SAup			protein_coding		BSD domain-containing protein [Source:UniProtKB/TrEMBL%3BAcc:Q9ZVT6]
AT1G03360	JAdown		RRP4	protein_coding		RRP4 [Source:UniProtKB/TrEMBL%3BAcc:A0A178W3N1]
AT1G03365	JAdown		RF4	protein_coding		Putative E3 ubiquitin-protein ligase RF4 [Source:UniProtKB/Swiss-Prot%3BAcc:Q9ZVT8]
AT1G03370	SAup_JAdown			protein_coding		C2 and GRAM domain-containing protein At1g03370 [Source:UniProtKB/Swiss-Prot%3BAcc:Q9ZVT9]
AT1G03380	JAdown		ATG18G	protein_coding		Autophagy-related protein 18g [Source:UniProtKB/Swiss-Prot%3BAcc:Q8GUL1]
AT1G03400	SAup_JAdown			protein_coding		2-oxoglutarate (2OG) and Fe(II)-dependent oxygenase superfamily protein [Source:TAIR%3BAcc:AT1G03400]
AT1G03430	SAup		AHP5	protein_coding		histidine-containing phosphotransfer factor 5 [Source:TAIR%3BAcc:AT1G03430]
AT1G03440	JAdown			protein_coding		Leucine-rich repeat-containing protein [Source:UniProtKB/TrEMBL%3BAcc:F4I0W7]
AT1G03470	JAdown		NET3A	protein_coding		Protein NETWORKED 3A [Source:UniProtKB/Swiss-Prot%3BAcc:Q66GR8]
AT1G03475	JAdown		CPX1	protein_coding		Coproporphyrinogen-III oxidase 1%2C chloroplastic [Source:UniProtKB/Swiss-Prot%3BAcc:Q9LR75]
AT1G03520	JAdown			protein_coding		Core-2/I-branching beta-1%2C6-N-acetylglucosaminyltransferase-like protein [Source:UniProtKB/TrEMBL%3BAcc:Q9LR71]
AT1G03530	JAdown		ATNAF1	protein_coding		F21B7.15 [Source:UniProtKB/TrEMBL%3BAcc:Q9LR70]
AT1G03560	JAdown			protein_coding		Pentatricopeptide repeat-containing protein At1g03560%2C mitochondrial [Source:UniProtKB/Swiss-Prot%3BAcc:Q9LR67]
AT1G03590	SAup_JAdown		PPC6-6	protein_coding		Probable protein phosphatase 2C 1 [Source:UniProtKB/Swiss-Prot%3BAcc:Q9LR65]
AT1G03600	SAdown		PSB27-1	protein_coding		PSB27 [Source:UniProtKB/TrEMBL%3BAcc:A0A178WF34]
AT1G03610	SAdown			protein_coding		Putative uncharacterized protein [Source:UniProtKB/TrEMBL%3BAcc:Q8LF98]
AT1G03630	JAdown_SAdown		PORC	protein_coding		PORC [Source:UniProtKB/TrEMBL%3BAcc:A0A178W6J3]
AT1G03680	JAdown_SAdown		ATHM1	protein_coding		Thioredoxin M1%2C chloroplastic [Source:UniProtKB/Swiss-Prot%3BAcc:O48737]
AT1G03687	JAdown_SAdown			protein_coding		DTW domain-containing protein [Source:UniProtKB/TrEMBL%3BAcc:F4I2G3]
AT1G03730	SAup			protein_coding		At1g03730 [Source:UniProtKB/TrEMBL%3BAcc:Q1ECK0]
AT1G03740	SAup			protein_coding		F21B7.34 [Source:UniProtKB/TrEMBL%3BAcc:Q9LR53]
AT1G03750	SAup_JAdown		SWI2	protein_coding		Switch 2 [Source:UniProtKB/Swiss-Prot%3BAcc:F4I2H2]
AT1G03760	SAup			protein_coding		Prefoldin chaperone subunit family protein [Source:UniProtKB/TrEMBL%3BAcc:Q8GWP1]
AT1G03770	SAup_JAdown		RING1B	protein_coding		Putative E3 ubiquitin-protein ligase RING1b [Source:UniProtKB/TrEMBL%3BAcc:F4I2H4]
AT1G03780	JAdown		TPX2	protein_coding		Protein TPX2 [Source:UniProtKB/Swiss-Prot%3BAcc:F4I2H7]
AT1G03820	JAdown_SAdown			protein_coding		At1g03820 [Source:UniProtKB/TrEMBL%3BAcc:Q9ZWA4]
AT1G03830	JAdown			protein_coding		Guanylate-binding protein [Source:UniProtKB/TrEMBL%3BAcc:F4I2I5]
AT1G03850	SAup_JAdown			protein_coding		Glutaredoxin family protein [Source:TAIR%3BAcc:AT1G03850]
AT1G03870	JAdown_SAdown		FLA9	protein_coding		At1g03870 [Source:UniProtKB/TrEMBL%3BAcc:B3LF88]
AT1G03900	SAup		ATNAP4	protein_coding		NAP4 [Source:UniProtKB/TrEMBL%3BAcc:A0A178WMR3]
AT1G03930	SAdown		CKL9	protein_coding		Casein kinase 1-like protein 9 [Source:UniProtKB/Swiss-Prot%3BAcc:Q9ZWB3]
AT1G03940	JAup		3AT1	protein_coding		Coumaroyl-CoA:anthocyanidin 3-O-glucoside-6''-O-coumaroyltransferase 1 [Source:UniProtKB/Swiss-Prot%3BAcc:Q9ZWB4]
AT1G03950	JAup_SAup		VPS2.3	protein_coding		Vacuolar protein sorting-associated protein 2 homolog 3 [Source:UniProtKB/Swiss-Prot%3BAcc:Q941D5]
AT1G04020	SAup_JAdown		ATBARD1	protein_coding		ROW1 [Source:UniProtKB/TrEMBL%3BAcc:A0A178W540]
AT1G04040	JAdown_SAdown			protein_coding		At1g04040/F21M11_2 [Source:UniProtKB/TrEMBL%3BAcc:Q9ZWC4]
AT1G04110	JAdown		SBT1.2	protein_coding		SDD1 [Source:UniProtKB/TrEMBL%3BAcc:A0A178WPN6]
AT1G04120	SAup		ABCC5	protein_coding		MRP5 [Source:UniProtKB/TrEMBL%3BAcc:A0A178WGC2]
AT1G04130	JAdown		TPR2	protein_coding		Carboxylate clamp-tetratricopeptide repeat protein [Source:UniProtKB/TrEMBL%3BAcc:F4I456]
AT1G04140	JAdown			protein_coding		Transducin/WD-40 repeat-containing protein [Source:UniProtKB/TrEMBL%3BAcc:F4I458]
AT1G04160	JAdown_SAdown		XI-B	protein_coding		Myosin-8 [Source:UniProtKB/Swiss-Prot%3BAcc:F4I460]
AT1G04170	JAdown		EIF2 GAMMA	protein_coding		eIF2 GAMMA [Source:UniProtKB/TrEMBL%3BAcc:A0A178WKN5]
AT1G04190	JAdown		TPR3	protein_coding		Carboxylate clamp-tetratricopeptide repeat protein [Source:UniProtKB/TrEMBL%3BAcc:Q8RXN1]
AT1G04200	SAup_JAdown			protein_coding		Putative uncharacterized protein At1g04200 [Source:UniProtKB/TrEMBL%3BAcc:Q8RWV1]
AT1G04210	JAdown			protein_coding		At1g04210 [Source:UniProtKB/TrEMBL%3BAcc:O64486]
AT1G04240	JAdown_SAdown		SHY2	protein_coding		AUX/IAA transcriptional regulator family protein [Source:TAIR%3BAcc:AT1G04240]
AT1G04250	SAdown		IAA17	protein_coding		Auxin-responsive protein [Source:UniProtKB/TrEMBL%3BAcc:A0A178WIK9]
AT1G04260	SAup		PRA1D	protein_coding		PRA1 family protein D [Source:UniProtKB/Swiss-Prot%3BAcc:P93829]
AT1G04270	JAdown		RPS15A	protein_coding		40S ribosomal protein S15-1 [Source:UniProtKB/Swiss-Prot%3BAcc:Q08112]
AT1G04280	SAup_JAdown			protein_coding		Putative uncharacterized protein At1g04280 [Source:UniProtKB/TrEMBL%3BAcc:Q0WUY1]
AT1G04310	SAup_JAdown		ERS2	protein_coding		Ethylene response sensor 2 [Source:UniProtKB/Swiss-Prot%3BAcc:P93825]
AT1G04340	JAdown			protein_coding		At1g04340/F19P19_23 [Source:UniProtKB/TrEMBL%3BAcc:O22690]
AT1G04350	SAdown			protein_coding		1-aminocyclopropane-1-carboxylate oxidase homolog 6 [Source:UniProtKB/Swiss-Prot%3BAcc:P93824]
AT1G04390	JAdown			protein_coding		BTB/POZ domain-containing protein At1g04390 [Source:UniProtKB/Swiss-Prot%3BAcc:P93820]
AT1G04420	JAdown_SAdown			protein_coding		NAD(P)-linked oxidoreductase superfamily protein [Source:UniProtKB/TrEMBL%3BAcc:Q8VZ23]
AT1G04430	JAdown_SAdown			protein_coding		Probable methyltransferase PMT8 [Source:UniProtKB/Swiss-Prot%3BAcc:Q940J9]
AT1G04440	SAup		CKL13	protein_coding		Casein kinase 1-like protein 13 [Source:UniProtKB/Swiss-Prot%3BAcc:Q5XF24]
AT1G04480	JAdown		RPL23C	protein_coding		At2g33370 [Source:UniProtKB/TrEMBL%3BAcc:Q1H559]
AT1G04510	JAdown		PRP19A	protein_coding		Pre-mRNA-processing factor 19 homolog 1 [Source:UniProtKB/Swiss-Prot%3BAcc:Q94BR4]
AT1G04520	JAdown_SAdown		CRRSP3	protein_coding		Cysteine-rich repeat secretory protein 3 [Source:UniProtKB/Swiss-Prot%3BAcc:Q6NM73]
AT1G04530	SAup_JAdown		TPR4	protein_coding		Carboxylate clamp-tetratricopeptide repeat protein [Source:UniProtKB/TrEMBL%3BAcc:Q8VZ31]
AT1G04550	JAdown		IAA12	protein_coding		Auxin-responsive protein IAA12 [Source:UniProtKB/Swiss-Prot%3BAcc:Q38830]
AT1G04590	JAdown_SAdown			protein_coding		BEST Arabidopsis thaliana protein match is: Pentatricopeptide repeat (PPR) superfamily protein (TAIR:AT4G21190.1)%3B Has 111 Blast hits to 111 proteins in 15 species: Archae - 0%3B Bacteria - 0%3B Metazoa - 0%3B Fungi - 0%3B Plants - 109%3B Viruses - 0%3B Other E /.../tes - 2 (source: NCBI BLink). [Source:TAIR%3BAcc:AT1G04590]
AT1G04640	JAdown		LIP2	protein_coding		LIP2 [Source:UniProtKB/TrEMBL%3BAcc:A0A178WI01]
AT1G04680	JAdown_SAdown			protein_coding		Pectate lyase [Source:UniProtKB/TrEMBL%3BAcc:A0A178W464]
AT1G04690	JAdown		KAB1	protein_coding		Probable voltage-gated potassium channel subunit beta [Source:UniProtKB/Swiss-Prot%3BAcc:O23016]
AT1G04710	JAdown_SAdown		KAT1	protein_coding		PKT4 [Source:UniProtKB/TrEMBL%3BAcc:A0A178W7T5]
AT1G04730	JAdown		CTF18	protein_coding		CTF18 [Source:UniProtKB/TrEMBL%3BAcc:F4I5S3]
AT1G04750	SAup		VAMP721	protein_coding		Putative vesicle-associated membrane protein%2C synaptobrevin 7B [Source:UniProtKB/TrEMBL%3BAcc:Q681L9]
AT1G04780	SAup			protein_coding		Ankyrin repeat-containing protein [Source:UniProtKB/TrEMBL%3BAcc:Q8GXW8]
AT1G04790	JAdown			protein_coding		At1g04790 [Source:UniProtKB/TrEMBL%3BAcc:Q93XZ6]
AT1G04800	JAdown			protein_coding		At1g04800 [Source:UniProtKB/TrEMBL%3BAcc:Q9MAS9]
AT1G04820	JAdown		TUBA4	protein_coding		Tubulin alpha-2 chain [Source:UniProtKB/Swiss-Prot%3BAcc:B9DGT7]
AT1G04850	SAup			protein_coding		F13M7.16 protein [Source:UniProtKB/TrEMBL%3BAcc:Q9MAT3]
AT1G04860	JAdown		UBP2	protein_coding		Ubiquitinyl hydrolase 1 [Source:UniProtKB/TrEMBL%3BAcc:A0A178WGQ0]
AT1G04870	SAup_JAdown		PRMT10	protein_coding		PRMT10 [Source:UniProtKB/TrEMBL%3BAcc:A0A178WKU5]
AT1G04900	JAdown			protein_coding		Putative uncharacterized protein [Source:UniProtKB/TrEMBL%3BAcc:Q94C90]
AT1G04910	JAdown			protein_coding		Uncharacterized protein At1g04910 [Source:UniProtKB/Swiss-Prot%3BAcc:Q8W486]
AT1G04930	JAdown			protein_coding		Hydroxyproline-rich glycoprotein family protein [Source:UniProtKB/TrEMBL%3BAcc:F4I764]
AT1G04940	JAdown_SAdown		TIC20-I	protein_coding		Protein TIC 20-I%2C chloroplastic [Source:UniProtKB/Swiss-Prot%3BAcc:Q8GZ79]
AT1G04950	JAdown_SAdown		TAF6	protein_coding		TAFII59 [Source:UniProtKB/TrEMBL%3BAcc:A0A178W741]
AT1G04960	SAup			protein_coding		Protein of unknown function (DUF1664) [Source:TAIR%3BAcc:AT1G04960]
AT1G04980	JAup_SAup		PDIL2-2	protein_coding		Protein disulfide-isomerase like 2-2 [Source:UniProtKB/Swiss-Prot%3BAcc:Q9MAU6]
AT1G04990	SAup	C3H		protein_coding		Zinc finger CCCH domain-containing protein 3 [Source:UniProtKB/Swiss-Prot%3BAcc:Q94AD9]
AT1G05010	JAup_SAup		ACO4	protein_coding		1-aminocyclopropane-1-carboxylate oxidase 4 [Source:UniProtKB/Swiss-Prot%3BAcc:Q06588]
AT1G05030	JAdown			protein_coding		Probable plastidic glucose transporter 1 [Source:UniProtKB/Swiss-Prot%3BAcc:Q0WVE9]
AT1G05055	JAdown		GTF2H2	protein_coding		General transcription factor IIH subunit 2 [Source:UniProtKB/Swiss-Prot%3BAcc:Q9ZVN9]
AT1G05070	JAdown			protein_coding		At1g05070/T7A14_6 [Source:UniProtKB/TrEMBL%3BAcc:Q94AB8]
AT1G05120	SAup			protein_coding		Helicase protein with RING/U-box domain [Source:TAIR%3BAcc:AT1G05120]
AT1G05140	JAdown_SAdown		ARASP2	protein_coding		Probable membrane metalloprotease ARASP2%2C chloroplastic [Source:UniProtKB/Swiss-Prot%3BAcc:O23053]
AT1G05150	JAdown			protein_coding		Uncharacterized TPR repeat-containing protein At1g05150 [Source:UniProtKB/Swiss-Prot%3BAcc:O23052]
AT1G05160	JAdown		KAO1	protein_coding		Ent-kaurenoic acid oxidase 1 [Source:UniProtKB/Swiss-Prot%3BAcc:O23051]
AT1G05170	SAup_JAdown		B3GALT2	protein_coding		Probable beta-1%2C3-galactosyltransferase 2 [Source:UniProtKB/Swiss-Prot%3BAcc:A8MRC7]
AT1G05180	SAup		AXR1	protein_coding		NEDD8-activating enzyme E1 regulatory subunit [Source:UniProtKB/TrEMBL%3BAcc:A0A178WFT2]
AT1G05190	JAdown_SAdown		RPL6	protein_coding		50S ribosomal protein L6%2C chloroplastic [Source:UniProtKB/Swiss-Prot%3BAcc:O23049]
AT1G05207	JAdown			atlncRNA
AT1G05210	SAup			protein_coding		At1g05210 [Source:UniProtKB/TrEMBL%3BAcc:O23047]
AT1G05230	SAdown	HD-ZIP	HDG2	protein_coding		Homeobox-leucine zipper protein HDG2 [Source:UniProtKB/Swiss-Prot%3BAcc:Q94C37]
AT1G05300	JAdown		ZIP5	protein_coding		Zinc transporter 5 [Source:UniProtKB/Swiss-Prot%3BAcc:O23039]
AT1G05320	JAdown_SAdown			protein_coding		FUNCTIONS IN: molecular_function unknown%3B INVOLVED IN: biological_process unknown%3B LOCATED IN: cellular_component unknown%3B EXPRESSED IN: fruit%2C egg cell%3B CONTAINS InterPro DOMAIN/s: Prefoldin (InterPro:IPR009053)%3B BEST Arabidopsis thaliana protein m /.../s: unknown protein (TAIR:AT2G32240.1)%3B Has 267650 Blast hits to 119772 proteins in 3899 species: Archae - 3706%3B Bacteria - 62589…
AT1G05350	SAup_JAdown			protein_coding		Ubiquitin-like modifier-activating enzyme 5 [Source:UniProtKB/Swiss-Prot%3BAcc:O23034]
AT1G05380	JAdown			protein_coding		Acyl-CoA N-acyltransferase with RING/FYVE/PHD-type zinc finger protein [Source:UniProtKB/TrEMBL%3BAcc:Q9ZW00]
AT1G05385	JAdown_SAdown		PSB27-2	protein_coding		Psb27-H1 [Source:UniProtKB/TrEMBL%3BAcc:A0A178WJM6]
AT1G05410	JAdown			protein_coding		At1g05410/T25N20_5 [Source:UniProtKB/TrEMBL%3BAcc:Q8VZE5]
AT1G05430	JAdown			protein_coding		Putative uncharacterized protein [Source:UniProtKB/TrEMBL%3BAcc:Q8LC42]
AT1G05460	JAdown		SDE3	protein_coding		Probable RNA helicase SDE3 [Source:UniProtKB/Swiss-Prot%3BAcc:Q8GYD9]
AT1G05470	JAdown_SAdown		IP5P6	protein_coding		Type IV inositol polyphosphate 5-phosphatase 6 [Source:UniProtKB/Swiss-Prot%3BAcc:Q9LR47]
AT1G05520	SAup			protein_coding		At1g05520/T25N20_16 [Source:UniProtKB/TrEMBL%3BAcc:Q8H0S3]
AT1G05540	JAdown			protein_coding		T25N20.19 [Source:UniProtKB/TrEMBL%3BAcc:Q9ZVY4]
AT1G05570	SAup_JAdown		CALS1	protein_coding		Callose synthase 1 [Source:UniProtKB/Swiss-Prot%3BAcc:Q9AUE0]
AT1G05590	JAdown		HEXO2	protein_coding		Beta-hexosaminidase 2 [Source:UniProtKB/Swiss-Prot%3BAcc:Q9SYK0]
AT1G05600	JAdown_SAdown			protein_coding		Pentatricopeptide repeat-containing protein At1g05600 [Source:UniProtKB/Swiss-Prot%3BAcc:Q9SYK1]
AT1G05620	JAup		URH2	protein_coding		Probable uridine nucleosidase 2 [Source:UniProtKB/Swiss-Prot%3BAcc:Q8LAC4]
AT1G05630	SAup_JAdown		AT5PTASE13	protein_coding		Endonuclease/exonuclease/phosphatase family protein [Source:TAIR%3BAcc:AT1G05630]
AT1G05640	SAup			protein_coding		Ankyrin repeats-containing protein [Source:UniProtKB/TrEMBL%3BAcc:Q9SYK5]
AT1G05670	JAdown			protein_coding		Glycosyltransferase [Source:UniProtKB/TrEMBL%3BAcc:A0A068FPW3]
AT1G05675	SAup		UGT74E1	protein_coding		UDP-glycosyltransferase 74E1 [Source:UniProtKB/Swiss-Prot%3BAcc:P0C7P7]
AT1G05680	SAup		UGT74E2	protein_coding		Glycosyltransferase [Source:UniProtKB/TrEMBL%3BAcc:A0A0K1SBE8]
AT1G05690	JAdown		BT3	protein_coding		BTB/POZ and TAZ domain-containing protein 3 [Source:UniProtKB/Swiss-Prot%3BAcc:Q9SYL0]
AT1G05710	SAup_JAdown	bHLH		protein_coding
AT1G05720	SAup			protein_coding		Putative uncharacterized protein At1g05720 [Source:UniProtKB/TrEMBL%3BAcc:Q8GWP6]
AT1G05750	JAdown		PDE247	protein_coding		Pentatricopeptide repeat-containing protein At1g05750%2C chloroplastic [Source:UniProtKB/Swiss-Prot%3BAcc:Q9MA50]
AT1G05785	SAup			protein_coding		Got1/Sft2-like vescicle transport protein family [Source:TAIR%3BAcc:AT1G05785]
AT1G05830	JAdown		ATX2	protein_coding		Histone-lysine N-methyltransferase ATX2 [Source:UniProtKB/Swiss-Prot%3BAcc:P0CB22]
AT1G05840	SAup_JAdown			protein_coding		Aspartyl protease-like protein [Source:UniProtKB/TrEMBL%3BAcc:F4IAD5]
AT1G05850	JAdown_SAdown		CTL1	protein_coding		POM1 [Source:UniProtKB/TrEMBL%3BAcc:A0A178WA36]
AT1G05860	JAdown_SAdown			protein_coding		Putative uncharacterized protein At1g05860 [Source:UniProtKB/TrEMBL%3BAcc:Q9MA40]
AT1G05870	JAdown_SAdown			protein_coding		At1g05870 [Source:UniProtKB/TrEMBL%3BAcc:Q9MA39]
AT1G05910	SAup_JAdown			protein_coding		ATPase family AAA domain-containing protein At1g05910 [Source:UniProtKB/Swiss-Prot%3BAcc:F4IAE9]
AT1G05950	JAdown			protein_coding		unknown protein%3B Has 50 Blast hits to 45 proteins in 14 species: Archae - 5%3B Bacteria - 0%3B Metazoa - 4%3B Fungi - 0%3B Plants - 34%3B Viruses - 0%3B Other Eukaryotes - 7 (source: NCBI BLink). [Source:TAIR%3BAcc:AT1G05950]
AT1G05970	SAdown			protein_coding		Putative uncharacterized protein At1g05970 [Source:UniProtKB/TrEMBL%3BAcc:Q9LNE8]
AT1G06050	SAup			protein_coding		Protein of unknown function (DUF1336) [Source:TAIR%3BAcc:AT1G06050]
AT1G06060	JAdown			protein_coding		At1g06060 [Source:UniProtKB/TrEMBL%3BAcc:Q9LNE1]
AT1G06070	SAup_JAdown	bZIP		protein_coding		At1g06070 [Source:UniProtKB/TrEMBL%3BAcc:Q9LNE0]
AT1G06130	SAup_JAdown		GLX2-4	protein_coding		GLX2-4 [Source:UniProtKB/TrEMBL%3BAcc:A0A178WGQ2]
AT1G06150	JAdown		EMB1444	protein_coding		basic helix-loop-helix (bHLH) DNA-binding superfamily protein [Source:TAIR%3BAcc:AT1G06150]
AT1G06160	JAdown	ERF	ERF094	protein_coding		ORA59 [Source:UniProtKB/TrEMBL%3BAcc:A0A178WAR0]
AT1G06180	JAup	MYB	ATMYB13	protein_coding		Transcription factor MYB13 [Source:UniProtKB/Swiss-Prot%3BAcc:Q9LNC9]
AT1G06190	JAdown_SAdown			protein_coding		Rho termination factor [Source:TAIR%3BAcc:AT1G06190]
AT1G06220	JAdown		CLO	protein_coding		110 kDa U5 small nuclear ribonucleoprotein component CLO [Source:UniProtKB/Swiss-Prot%3BAcc:Q9LNC5]
AT1G06240	JAdown_SAdown			protein_coding		Putative uncharacterized protein At1g06240 [Source:UniProtKB/TrEMBL%3BAcc:Q8H109]
AT1G06290	SAup		ACX3	protein_coding		Acyl-coenzyme A oxidase [Source:UniProtKB/TrEMBL%3BAcc:A0A178WDE4]
AT1G06360	JAdown_SAdown			protein_coding		Fatty acid desaturase family protein [Source:TAIR%3BAcc:AT1G06360]
AT1G06390	JAdown		ASK9	protein_coding		SK22 [Source:UniProtKB/TrEMBL%3BAcc:A0A178WCN5]
AT1G06500	JAdown_SAdown			protein_coding		AT1G06500 protein [Source:UniProtKB/TrEMBL%3BAcc:Q8VY54]
AT1G06510	JAdown			protein_coding		Putative uncharacterized protein At1g06510 [Source:UniProtKB/TrEMBL%3BAcc:Q84K72]
AT1G06515	JAdown			protein_coding		Protein of unknown function (DUF3317) [Source:TAIR%3BAcc:AT1G06515]
AT1G06550	JAdown_SAdown			protein_coding		3-hydroxyisobutyryl-CoA hydrolase-like protein 5 [Source:UniProtKB/Swiss-Prot%3BAcc:Q9SHJ8]
AT1G06560	JAdown			protein_coding		At1g06560 [Source:UniProtKB/TrEMBL%3BAcc:Q84MA1]
AT1G06570	SAup		HPD	protein_coding		4-hydroxyphenylpyruvate dioxygenase [Source:UniProtKB/Swiss-Prot%3BAcc:P93836]
AT1G06620	JAup_SAup			protein_coding		1-aminocyclopropane-1-carboxylate oxidase homolog 1 [Source:UniProtKB/Swiss-Prot%3BAcc:Q84MB3]
AT1G06630	JAup			protein_coding		F-box/LRR-repeat protein [Source:UniProtKB/TrEMBL%3BAcc:F4IDP6]
AT1G06640	JAup			protein_coding		1-aminocyclopropane-1-carboxylate oxidase homolog 2 [Source:UniProtKB/Swiss-Prot%3BAcc:Q9C5K7]
AT1G06645	JAdown_SAdown			protein_coding		2-oxoglutarate (2OG) and Fe(II)-dependent oxygenase superfamily protein [Source:TAIR%3BAcc:AT1G06645]
AT1G06650	JAup_SAup			protein_coding		1-aminocyclopropane-1-carboxylate oxidase homolog 3 [Source:UniProtKB/Swiss-Prot%3BAcc:Q8H1S4]
AT1G06670	JAdown		NIH	protein_coding		DExH-box ATP-dependent RNA helicase DExH2 [Source:UniProtKB/Swiss-Prot%3BAcc:F4IDQ6]
AT1G06680	SAdown		PSBP1	protein_coding		Oxygen-evolving enhancer protein 2-1%2C chloroplastic [Source:UniProtKB/Swiss-Prot%3BAcc:Q42029]
AT1G06690	SAdown			protein_coding		Uncharacterized oxidoreductase At1g06690%2C chloroplastic [Source:UniProtKB/Swiss-Prot%3BAcc:Q94A68]
AT1G06700	JAdown		PTI11	protein_coding		PTI1-like tyrosine-protein kinase 1 [Source:UniProtKB/Swiss-Prot%3BAcc:Q8H1G6]
AT1G06710	JAdown			protein_coding		Tetratricopeptide repeat (TPR)-like superfamily protein [Source:TAIR%3BAcc:AT1G06710]
AT1G06720	JAdown			protein_coding		P-loop containing nucleoside triphosphate hydrolases superfamily protein [Source:TAIR%3BAcc:AT1G06720]
AT1G06730	JAdown			protein_coding		At1g06730/F4H5_22 [Source:UniProtKB/TrEMBL%3BAcc:Q9ASV2]
AT1G06760	JAdown			protein_coding		Histone H1.1 [Source:UniProtKB/Swiss-Prot%3BAcc:P26568]
AT1G06770	SAup_JAdown		DRIP1	protein_coding		E3 ubiquitin protein ligase DRIP1 [Source:UniProtKB/Swiss-Prot%3BAcc:Q9M9Y4]
AT1G06780	SAup		GAUT6	protein_coding		Hexosyltransferase [Source:UniProtKB/TrEMBL%3BAcc:F4IDS0]
AT1G06790	JAdown			protein_coding		F4H5.12 protein [Source:UniProtKB/TrEMBL%3BAcc:Q9M9Y6]
AT1G06800	JAup		PLA-I{gamma}1	protein_coding		PLA-I(gamma)1 [Source:UniProtKB/TrEMBL%3BAcc:A0A178WG46]
AT1G06820	JAdown_SAdown		CRTISO	protein_coding		Prolycopene isomerase%2C chloroplastic [Source:UniProtKB/Swiss-Prot%3BAcc:Q9M9Y8]
AT1G06830	JAdown_SAdown		GRXS11	protein_coding		Monothiol glutaredoxin-S11 [Source:UniProtKB/Swiss-Prot%3BAcc:Q9M9Y9]
AT1G06840	JAdown_SAdown			protein_coding	RLK	Probable LRR receptor-like serine/threonine-protein kinase At1g06840 [Source:UniProtKB/Swiss-Prot%3BAcc:C0LGD7]
AT1G06850	JAdown	bZIP	AtbZIP52	protein_coding		AtbZIP transcription factor [Source:UniProtKB/TrEMBL%3BAcc:Q8VWG0]
AT1G06870	SAup		TPP2	protein_coding		Plsp2A [Source:UniProtKB/TrEMBL%3BAcc:A0A178WJX8]
AT1G06900	JAdown			protein_coding		Nardilysin-like [Source:UniProtKB/Swiss-Prot%3BAcc:F4HNU6]
AT1G79700	JAdown_SAdown	AP2		protein_coding		AP2-like ethylene-responsive transcription factor [Source:UniProtKB/TrEMBL%3BAcc:A8MQS2]
AT1G06950	JAdown		TIC110	protein_coding		Protein TIC110%2C chloroplastic [Source:UniProtKB/Swiss-Prot%3BAcc:Q8LPR9]
AT1G06960	JAdown_SAdown			protein_coding		U2 small nuclear ribonucleoprotein B'' 2 [Source:UniProtKB/Swiss-Prot%3BAcc:Q8H1S6]
AT1G07000	SAup_JAdown		ATEXO70B2	protein_coding		EXO70B2 [Source:UniProtKB/TrEMBL%3BAcc:A0A178WCB5]
AT1G07020	SAup_JAdown			protein_coding		Putative uncharacterized protein [Source:UniProtKB/TrEMBL%3BAcc:Q8LCS6]
AT1G07030	SAup			protein_coding		At1g07030 [Source:UniProtKB/TrEMBL%3BAcc:Q8L6Z2]
AT1G07070	JAdown_SAdown		RPL35AA	protein_coding		60S ribosomal protein L35a-1 [Source:UniProtKB/Swiss-Prot%3BAcc:Q9LMK0]
AT1G07090	JAdown		LSH6	protein_coding		LSH6 [Source:UniProtKB/TrEMBL%3BAcc:A0A178WE41]
AT1G07110	JAdown_SAdown		FKFBP	protein_coding		6-phosphofructo-2-kinase/fructose-2%2C6-bisphosphatase [Source:UniProtKB/Swiss-Prot%3BAcc:Q9MB58]
AT1G07135	SAup			protein_coding		At1g07135 [Source:UniProtKB/TrEMBL%3BAcc:Q9LMK6]
AT1G07140	SAup_JAdown		RANBP1A	protein_coding		SIRANBP [Source:UniProtKB/TrEMBL%3BAcc:A0A178WG12]
AT1G07200	JAdown		SMXL6	protein_coding		Protein SMAX1-LIKE 6 [Source:UniProtKB/Swiss-Prot%3BAcc:Q9LML2]
AT1G07210	JAdown			protein_coding		F10K1.8 protein [Source:UniProtKB/TrEMBL%3BAcc:Q9LML3]
AT1G07220	SAup			protein_coding		F10K1.7 protein [Source:UniProtKB/TrEMBL%3BAcc:Q9LML4]
AT1G07230	JAdown		NPC1	protein_coding		Non-specific phospholipase C1 [Source:UniProtKB/Swiss-Prot%3BAcc:Q8L7Y9]
AT1G07250	SAdown		UGT71C4	protein_coding		UDP-glycosyltransferase 71C4 [Source:UniProtKB/Swiss-Prot%3BAcc:Q9LML6]
AT1G07280	JAdown			protein_coding		At1g07280/F22G5_32 [Source:UniProtKB/TrEMBL%3BAcc:Q8VZC8]
AT1G07300	JAdown_SAdown			protein_coding		josephin protein-related [Source:TAIR%3BAcc:AT1G07300]
AT1G07310	SAup			protein_coding		Calcium-dependent lipid-binding domain protein [Source:UniProtKB/TrEMBL%3BAcc:Q9LNV0]
AT1G07320	JAdown_SAdown		RPL4	protein_coding		50S ribosomal protein L4%2C chloroplastic [Source:UniProtKB/Swiss-Prot%3BAcc:O50061]
AT1G07370	SAup_JAdown		PCNA	protein_coding		Proliferating cell nuclear antigen [Source:UniProtKB/TrEMBL%3BAcc:A0A178W9N0]
AT1G07380	JAdown			protein_coding		Neutral/alkaline non-lysosomal ceramidase [Source:TAIR%3BAcc:AT1G07380]
AT1G07440	JAdown_SAdown			protein_coding		Tropinone reductase homolog At1g07440 [Source:UniProtKB/Swiss-Prot%3BAcc:P0DKI3]
AT1G07510	JAup		FTSH10	protein_coding		ATP-dependent zinc metalloprotease FTSH 10%2C mitochondrial [Source:UniProtKB/Swiss-Prot%3BAcc:Q8VZI8]
AT1G07530	JAdown	GRAS	SCL14	protein_coding		AT1G07530 protein [Source:UniProtKB/TrEMBL%3BAcc:B9DFJ3]
AT1G07570	JAdown		APK1A	protein_coding		Protein kinase superfamily protein [Source:TAIR%3BAcc:AT1G07570]
AT1G07590	JAup			protein_coding		Pentatricopeptide repeat-containing protein At1g07590%2C mitochondrial [Source:UniProtKB/Swiss-Prot%3BAcc:Q940Q2]
AT1G07610	JAdown		MT1C	protein_coding		Metallothionein-like protein 1C [Source:UniProtKB/Swiss-Prot%3BAcc:Q38804]
AT1G07615	JAdown		ATOBGM	protein_coding		Probable GTP-binding protein OBGM%2C mitochondrial [Source:UniProtKB/Swiss-Prot%3BAcc:F4HSD4]
AT1G07620	SAup_JAdown		ATOBGM	protein_coding		GTP-binding protein Obg/CgtA [Source:TAIR%3BAcc:AT1G07620]
AT1G07630	SAup_JAdown		PLL5	protein_coding		PLL5 [Source:UniProtKB/TrEMBL%3BAcc:A0A178WGF5]
AT1G07640	SAup	Dof	OBP2	protein_coding		Dof zinc finger protein DOF1.1 [Source:UniProtKB/TrEMBL%3BAcc:Q2V4Q1]
AT1G07650	SAup_JAdown			protein_coding	RLK	Putative LRR receptor-like serine/threonine-protein kinase [Source:UniProtKB/TrEMBL%3BAcc:F4HSE1]
AT1G07660	JAdown			protein_coding		Histone H4 [Source:UniProtKB/TrEMBL%3BAcc:A0A178VF54]
AT1G07670	SAup		ECA4	protein_coding		Calcium-transporting ATPase 4%2C endoplasmic reticulum-type [Source:UniProtKB/Swiss-Prot%3BAcc:Q9XES1]
AT1G07705	JAdown			protein_coding		NOT2 / NOT3 / NOT5 family protein [Source:UniProtKB/TrEMBL%3BAcc:A8MR45]
AT1G07720	JAdown		KCS3	protein_coding		3-ketoacyl-CoA synthase 3 [Source:TAIR%3BAcc:AT1G07720]
AT1G07745	JAup_SAdown		RAD51D	protein_coding		DNA repair protein RAD51 homolog 4 [Source:UniProtKB/Swiss-Prot%3BAcc:Q9LQQ2]
AT1G07750	JAup			protein_coding		At1g07750/F24B9_13 [Source:UniProtKB/TrEMBL%3BAcc:Q9LQQ3]
AT1G07780	JAdown		PAI1	protein_coding		N-(5'-phosphoribosyl)anthranilate isomerase 1%2C chloroplastic [Source:UniProtKB/Swiss-Prot%3BAcc:Q42440]
AT1G07790	JAdown		HTB1	protein_coding		Histone H2B.1 [Source:UniProtKB/Swiss-Prot%3BAcc:Q9LQQ4]
AT1G07820	JAdown			protein_coding		Histone H4 [Source:UniProtKB/Swiss-Prot%3BAcc:P59259]
AT1G07830	JAdown			protein_coding		At1g07830/F24B9_7 [Source:UniProtKB/TrEMBL%3BAcc:Q94JQ7]
AT1G07840	JAdown			protein_coding		AT1G07840 protein [Source:UniProtKB/TrEMBL%3BAcc:Q93ZQ9]
AT1G07910	JAdown		ATRNL	protein_coding		RNAligase [Source:TAIR%3BAcc:AT1G07910]
AT1G07920	JAdown		A1	protein_coding		Elongation factor 1-alpha 4 [Source:UniProtKB/Swiss-Prot%3BAcc:Q8GTY0]
AT1G07930	JAdown		A1	protein_coding		Elongation factor 1-alpha 4 [Source:UniProtKB/Swiss-Prot%3BAcc:Q8GTY0]
AT1G07940	JAdown		A1	protein_coding		Elongation factor 1-alpha 3 [Source:UniProtKB/Swiss-Prot%3BAcc:Q0WL56]
AT1G07950	JAdown		MED22B	protein_coding		Surfeit locus protein 5 subunit 22 of Mediator complex [Source:TAIR%3BAcc:AT1G07950]
AT1G07970	JAdown			protein_coding		Putative uncharacterized protein At1g07970 [Source:UniProtKB/TrEMBL%3BAcc:Q9LN10]
AT1G07990	SAup_JAdown			protein_coding		At1g07990/T6D22_5 [Source:UniProtKB/TrEMBL%3BAcc:Q8L7T5]
AT1G08000	SAup_JAdown	GATA	GATA10	protein_coding		GATA10 [Source:UniProtKB/TrEMBL%3BAcc:A0A178WGW3]
AT1G08030	JAdown		TPST	protein_coding		Protein-tyrosine sulfotransferase [Source:UniProtKB/Swiss-Prot%3BAcc:Q3EDG5]
AT1G08040	SAdown			protein_coding		Putative storage protein [Source:UniProtKB/TrEMBL%3BAcc:Q93ZR2]
AT1G08050	SAup			protein_coding		C3HC4-type RING finger-containing protein [Source:UniProtKB/TrEMBL%3BAcc:Q9LN03]
AT1G08110	JAdown_SAdown			protein_coding		Lactoylglutathione lyase [Source:UniProtKB/TrEMBL%3BAcc:B9DH52]
AT1G08125	JAdown			protein_coding		S-adenosyl-L-methionine-dependent methyltransferases superfamily protein [Source:UniProtKB/TrEMBL%3BAcc:F4HUD6]
AT1G08130	JAdown		LIG1	protein_coding		DNA ligase 1 [Source:UniProtKB/Swiss-Prot%3BAcc:Q42572]
AT1G08190	JAdown		VPS41	protein_coding		Vacuolar protein sorting-associated protein 41 homolog [Source:UniProtKB/Swiss-Prot%3BAcc:P93043]
AT1G08200	JAup		AXS2	protein_coding		UDP-D-apiose/UDP-D-xylose synthase 2 [Source:UniProtKB/Swiss-Prot%3BAcc:Q9SGE0]
AT1G08230	JAup		GAT1	protein_coding		GABA transporter 1 [Source:UniProtKB/Swiss-Prot%3BAcc:F4HW02]
AT1G08260	JAdown		POL2A	protein_coding		DNA polymerase epsilon catalytic subunit A [Source:UniProtKB/Swiss-Prot%3BAcc:F4HW04]
AT1G08280	JAdown_SAdown		GALT29A	protein_coding		Beta-1%2C6-galactosyltransferase GALT29A [Source:UniProtKB/Swiss-Prot%3BAcc:Q9SGD2]
AT1G08350	JAdown		TMN5	protein_coding		Transmembrane 9 superfamily member [Source:UniProtKB/TrEMBL%3BAcc:A0A178WGW9]
AT1G08360	JAdown		RPL10AA	protein_coding		60S ribosomal protein L10a-1 [Source:UniProtKB/Swiss-Prot%3BAcc:Q8VZB9]
AT1G08370	SAup		DCP1	protein_coding		mRNA-decapping enzyme-like protein [Source:UniProtKB/Swiss-Prot%3BAcc:Q9SJF3]
AT1G08400	JAdown		MAG2L	protein_coding		RINT1-like protein MAG2L [Source:UniProtKB/Swiss-Prot%3BAcc:Q8GXP1]
AT1G08450	SAup_JAdown		CRT3	protein_coding		Calreticulin-3 [Source:UniProtKB/Swiss-Prot%3BAcc:O04153]
AT1G08460	JAdown		HDA8	protein_coding		Histone deacetylase 8 [Source:UniProtKB/Swiss-Prot%3BAcc:Q94EJ2]
AT1G08465	JAdown	YABBY	YAB2	protein_coding		Putative axial regulator YABBY 2 [Source:UniProtKB/Swiss-Prot%3BAcc:Q9XFB0]
AT1G08470	JAdown		SSL3	protein_coding		SSL3 [Source:UniProtKB/TrEMBL%3BAcc:A0A178WK70]
AT1G08520	JAdown_SAdown		CHLD	protein_coding		Mg-protoporphyrin IX chelatase [Source:UniProtKB/TrEMBL%3BAcc:A0A178W355]
AT1G08530	JAdown			protein_coding		Putative uncharacterized protein At1g08530 [Source:UniProtKB/TrEMBL%3BAcc:Q0WNC2]
AT1G08540	JAdown_SAdown		SIGB	protein_coding		RNA polymerase sigma factor sigB [Source:UniProtKB/Swiss-Prot%3BAcc:O22056]
AT1G08550	JAdown_SAdown		VDE1	protein_coding		NPQ1 [Source:UniProtKB/TrEMBL%3BAcc:A0A178WLQ5]
AT1G08560	JAdown_SAdown		KN	protein_coding		Syntaxin-related protein KNOLLE [Source:UniProtKB/Swiss-Prot%3BAcc:Q42374]
AT1G08570	JAdown_SAdown		ACHT4	protein_coding		Thioredoxin-like 1-1%2C chloroplastic [Source:UniProtKB/Swiss-Prot%3BAcc:O64654]
AT1G08580	JAdown			protein_coding		At1g08580 [Source:UniProtKB/TrEMBL%3BAcc:Q9FRS7]
AT1G08600	JAdown		ATRX	protein_coding		CHR20 [Source:UniProtKB/TrEMBL%3BAcc:A0A178VZQ9]
AT1G08610	JAdown_SAdown			protein_coding		Pentatricopeptide repeat-containing protein At1g08610 [Source:UniProtKB/Swiss-Prot%3BAcc:Q9FRS4]
AT1G08620	JAdown		PKDM7D	protein_coding		Transcription factor jumonji (jmj) family protein / zinc finger (C5HC2 type) family protein [Source:TAIR%3BAcc:AT1G08620]
AT1G08640	JAdown_SAdown		CJD1	protein_coding		Chloroplast J-like domain 1-containing protein [Source:UniProtKB/TrEMBL%3BAcc:Q93WG3]
AT1G08650	SAup		PPCK1	protein_coding		Phosphoenolpyruvate carboxylase kinase 1 [Source:UniProtKB/Swiss-Prot%3BAcc:Q9SPK4]
AT1G08660	SAdown		SIA1	protein_coding		Sialyltransferase-like protein 1 [Source:UniProtKB/Swiss-Prot%3BAcc:Q8VZJ0]
AT1G08700	SAup_JAdown		PS1	protein_coding		Presenilin [Source:UniProtKB/TrEMBL%3BAcc:Q0V7S4]
AT1G08720	SAup		EDR1	protein_coding		Serine/threonine-protein kinase EDR1 [Source:UniProtKB/Swiss-Prot%3BAcc:Q9FPR3]
AT1G08750	JAdown			protein_coding		Peptidase C13-like protein [Source:UniProtKB/TrEMBL%3BAcc:Q8GYI6]
AT1G08760	JAdown			protein_coding		At1g08760 [Source:UniProtKB/TrEMBL%3BAcc:Q9FRR2]
AT1G08780	JAdown		AIP3	protein_coding		Probable prefoldin subunit 4 [Source:UniProtKB/Swiss-Prot%3BAcc:Q9M4B5]
AT1G08800	JAup_SAup		MYOB1	protein_coding		Myosin-binding protein 1 [Source:UniProtKB/Swiss-Prot%3BAcc:F4HXQ7]
AT4G37750	JAdown_SAdown	AP2	ANT	protein_coding		AP2-like ethylene-responsive transcription factor ANT [Source:UniProtKB/Swiss-Prot%3BAcc:Q38914]
AT1G08830	JAup_SAup		CSD1	protein_coding		Superoxide dismutase [Cu-Zn] [Source:UniProtKB/TrEMBL%3BAcc:A0A178WMU1]
AT1G08840	JAdown		emb2411	protein_coding		DNA replication helicase%2C putative [Source:TAIR%3BAcc:AT1G08840]
AT1G08880	JAdown		HTA5	protein_coding		Histone H2A [Source:UniProtKB/TrEMBL%3BAcc:A0A178W8H7]
AT1G08890	JAdown		SUGTL4	protein_coding		Sugar transporter ERD6-like 1 [Source:UniProtKB/Swiss-Prot%3BAcc:Q9SCW7]
AT1G08900	JAdown		SUGTL3	protein_coding		Sugar transporter ERD6-like 2 [Source:UniProtKB/Swiss-Prot%3BAcc:Q4F7G0]
AT1G08910	JAdown_SAdown			protein_coding		zinc ion binding%3Bzinc ion binding [Source:TAIR%3BAcc:AT1G08910]
AT1G08920	JAup_SAdown		ESL1	protein_coding		ERD (early response to dehydration) six-like 1 [Source:TAIR%3BAcc:AT1G08920]
AT1G08930	SAup_JAdown		ERD6	protein_coding		ERD6 [Source:UniProtKB/TrEMBL%3BAcc:A0A178W9Q9]
AT1G08940	SAup			protein_coding		Phosphoglycerate mutase-like protein AT74H [Source:UniProtKB/Swiss-Prot%3BAcc:O04035]
AT1G08960	JAdown		CCX5	protein_coding		CCX5 [Source:UniProtKB/TrEMBL%3BAcc:A0A178W3U3]
AT1G08980	SAdown		AMI1	protein_coding		TOC64-I [Source:UniProtKB/TrEMBL%3BAcc:A0A178WIS5]
AT1G09010	SAdown		EBM	protein_coding		Mannosylglycoprotein endo-beta-mannosidase [Source:UniProtKB/Swiss-Prot%3BAcc:Q75W54]
AT1G09020	SAup		SNF4	protein_coding		Sucrose nonfermenting 4-like protein [Source:UniProtKB/Swiss-Prot%3BAcc:Q944A6]
AT1G09040	SAup_JAdown			protein_coding		unknown protein%3B FUNCTIONS IN: molecular_function unknown%3B INVOLVED IN: biological_process unknown%3B LOCATED IN: membrane%3B EXPRESSED IN: leaf%3B BEST Arabidopsis thaliana protein match is: unknown protein (TAIR:AT1G09050.1)%3B Has 614 Blast hits to 567 p /.../s in 104 species: Archae - 2%3B Bacteria - 12%3B Metazoa - 344%3B Fungi - 31%3B Plants - 81%3B Viruses - 0%3B Other Eukaryotes - 144…
AT1G09050	SAup_JAdown			protein_coding		Putative uncharacterized protein At1g09050 [Source:UniProtKB/TrEMBL%3BAcc:Q8RX35]
AT1G09060	JAdown			protein_coding		WRC%2C zf-4CXXC-R1 transcription factor and jumonji domain-containing protein [Source:UniProtKB/TrEMBL%3BAcc:F4HZD1]
AT1G09070	SAup		SRC2	protein_coding		Protein SRC2 homolog [Source:UniProtKB/Swiss-Prot%3BAcc:O04023]
AT1G09080	JAup_SAup		MED37B	protein_coding		Probable mediator of RNA polymerase II transcription subunit 37b [Source:UniProtKB/Swiss-Prot%3BAcc:Q8H1B3]
AT1G09150	JAdown			protein_coding		Pseudouridine synthase and archaeosine transglycosylase domain-containing protein [Source:UniProtKB/TrEMBL%3BAcc:Q8L7N2]
AT1G09160	JAdown_SAdown			protein_coding		Probable protein phosphatase 2C 5 [Source:UniProtKB/Swiss-Prot%3BAcc:O80492]
AT1G09195	SAup_JAdown			protein_coding		FUNCTIONS IN: molecular_function unknown%3B INVOLVED IN: biological_process unknown%3B LOCATED IN: mitochondrion%3B CONTAINS InterPro DOMAIN/s: Metal-dependent phosphohydrolase%2C HD subdomain (InterPro:IPR006674)%2C Ppx/GppA phosphatase (InterPro:IPR003695)%3B /.../0201 Blast hits to 17322 proteins in 780 species: Archae - 12%3B Bacteria - 1396%3B Metazoa - 17338%3B Fungi - 3422%3B Plants - 5037…
AT1G09200	SAup_JAdown		HTR2	protein_coding		Histone H3.2 [Source:UniProtKB/Swiss-Prot%3BAcc:P59226]
AT1G09210	JAup_SAup		CRT2	protein_coding		Calreticulin-2 [Source:UniProtKB/Swiss-Prot%3BAcc:Q38858]
AT1G09230	JAdown		SNRNP65	protein_coding		U11/U12 small nuclear ribonucleoprotein 65 kDa protein [Source:UniProtKB/Swiss-Prot%3BAcc:Q8RWV8]
AT1G09250	JAdown		BHLH149	protein_coding		Transcription factor bHLH149 [Source:UniProtKB/Swiss-Prot%3BAcc:O80482]
AT1G09280	JAdown		STR6	protein_coding		Rhodanese-like domain-containing protein 6 [Source:UniProtKB/Swiss-Prot%3BAcc:Q94AC1]
AT1G09290	JAdown			protein_coding		Putative uncharacterized protein At1g09290 [Source:UniProtKB/TrEMBL%3BAcc:Q7XBQ8]
AT1G09310	JAdown_SAdown			protein_coding		Putative uncharacterized protein [Source:UniProtKB/TrEMBL%3BAcc:Q9ZPZ4]
AT1G09320	JAdown			protein_coding		Agenet domain-containing protein [Source:UniProtKB/TrEMBL%3BAcc:Q500V5]
AT1G09330	SAup_JAdown		ECH	protein_coding		Golgi apparatus membrane protein-like protein ECHIDNA [Source:UniProtKB/Swiss-Prot%3BAcc:Q8LEK2]
AT1G09340	JAdown_SAdown		CRB	protein_coding		chloroplast RNA binding [Source:TAIR%3BAcc:AT1G09340]
AT1G09390	JAdown			protein_coding		GDSL esterase/lipase At1g09390 [Source:UniProtKB/Swiss-Prot%3BAcc:O80522]
AT1G09415	SAup		NIMIN-3	protein_coding		Protein NIM1-INTERACTING 3 [Source:UniProtKB/Swiss-Prot%3BAcc:Q9FNZ4]
AT1G09420	SAup		G6PD4	protein_coding		Glucose-6-phosphate 1-dehydrogenase [Source:UniProtKB/TrEMBL%3BAcc:F4I0Y8]
AT1G09430	SAup_JAdown		ACLA-3	protein_coding		ATP-citrate synthase alpha chain protein 3 [Source:UniProtKB/Swiss-Prot%3BAcc:O80526]
AT1G09440	JAdown_SAdown			protein_coding		Protein kinase family protein [Source:UniProtKB/TrEMBL%3BAcc:F4I0Z0]
AT1G09490	JAdown			protein_coding		Alcohol dehydrogenase [Source:UniProtKB/TrEMBL%3BAcc:O80532]
AT1G09520	SAup_JAdown			protein_coding		At1g09520/F14J9_18 [Source:UniProtKB/TrEMBL%3BAcc:O80535]
AT1G09560	SAup_JAdown		GLP4	protein_coding		Germin-like protein subfamily 2 member 1 [Source:UniProtKB/Swiss-Prot%3BAcc:P94014]
AT1G09570	JAdown		PHYA	protein_coding		phytochrome A [Source:TAIR%3BAcc:AT1G09570]
AT1G09580	JAdown_SAdown			protein_coding		Transmembrane emp24 domain-containing protein p24delta3 [Source:UniProtKB/Swiss-Prot%3BAcc:Q6IDL4]
AT1G09590	JAdown		RPL21C	protein_coding		60S ribosomal protein L21-1 [Source:UniProtKB/Swiss-Prot%3BAcc:Q43291]
AT1G09620	JAdown			protein_coding		Leucine--tRNA ligase%2C cytoplasmic [Source:UniProtKB/Swiss-Prot%3BAcc:F4I116]
AT1G09630	SAup_JAdown		RABA2A	protein_coding		Ras-related protein RABA2a [Source:UniProtKB/Swiss-Prot%3BAcc:O04486]
AT1G09640	JAdown			protein_coding		Probable elongation factor 1-gamma 1 [Source:UniProtKB/Swiss-Prot%3BAcc:O04487]
AT1G09645	SAup_JAdown			protein_coding		At1g09645 [Source:UniProtKB/TrEMBL%3BAcc:Q6GKX8]
AT1G09660	JAdown_SAdown			protein_coding		KH domain-containing protein At1g09660/At1g09670 [Source:UniProtKB/Swiss-Prot%3BAcc:Q8GWR3]
AT1G09690	JAdown		RPL21C	protein_coding		60S ribosomal protein L21-1 [Source:UniProtKB/Swiss-Prot%3BAcc:Q43291]
AT1G09700	JAdown		DRB1	protein_coding		Double-stranded RNA-binding protein 1 [Source:UniProtKB/Swiss-Prot%3BAcc:O04492]
AT1G19220	JAdown_SAdown	ARF	ARF19	protein_coding		Auxin response factor 19 [Source:UniProtKB/Swiss-Prot%3BAcc:Q8RYC8]
AT1G09730	SAup			protein_coding		Putative ubiquitin-like-specific protease 2B [Source:UniProtKB/TrEMBL%3BAcc:F4I133]
AT1G09740	SAup			protein_coding		Adenine nucleotide alpha hydrolases-like protein [Source:UniProtKB/TrEMBL%3BAcc:Q84TF6]
AT1G09750	JAdown_SAdown		AED3	protein_coding		Aspartyl protease AED3 [Source:UniProtKB/Swiss-Prot%3BAcc:O04496]
AT1G09770	JAdown	MYB	CDC5	protein_coding		Cell division cycle 5-like protein [Source:UniProtKB/Swiss-Prot%3BAcc:P92948]
AT1G09810	JAdown		ECT11	protein_coding		Evolutionarily conserved C-terminal region 11 protein [Source:UniProtKB/TrEMBL%3BAcc:Q56XH8]
AT1G09815	SAup_JAdown		POLD4	protein_coding		POLD4 [Source:UniProtKB/TrEMBL%3BAcc:A0A178WHS7]
AT1G09820	JAdown			protein_coding		Pentatricopeptide repeat-containing protein At1g09820 [Source:UniProtKB/Swiss-Prot%3BAcc:O04504]
AT1G09830	JAdown		PUR2	protein_coding		Phosphoribosylamine--glycine ligase%2C chloroplastic [Source:UniProtKB/Swiss-Prot%3BAcc:P52420]
AT1G09850	JAup		XBCP3	protein_coding		At1g09850 [Source:UniProtKB/TrEMBL%3BAcc:Q0WVJ5]
AT1G09870	JAdown			protein_coding		At1g09870/F21M12_26 [Source:UniProtKB/TrEMBL%3BAcc:Q941B2]
AT1G09900	JAdown_SAdown			protein_coding		Pentatricopeptide repeat-containing protein At1g09900 [Source:UniProtKB/Swiss-Prot%3BAcc:Q3EDF8]
AT1G09920	SAup			protein_coding		Expressed protein [Source:UniProtKB/TrEMBL%3BAcc:Q8L7A5]
AT1G09932	SAup			protein_coding		Phosphoglycerate mutase family protein [Source:UniProtKB/TrEMBL%3BAcc:Q8GWG7]
AT1G09970	JAup_SAup		RLK7	protein_coding	RLK	Leucine-rich receptor-like protein kinase [Source:UniProtKB/TrEMBL%3BAcc:F4I2N7]
AT1G09980	JAdown			protein_coding		Putative serine esterase family protein [Source:UniProtKB/TrEMBL%3BAcc:Q8RXV4]
AT1G10020	JAdown			protein_coding		At1g10020 [Source:UniProtKB/TrEMBL%3BAcc:O80593]
AT1G10030	JAdown		ERG28	protein_coding		Ergosterol biosynthetic protein 28 [Source:UniProtKB/Swiss-Prot%3BAcc:O80594]
AT1G10050	SAup_JAdown			protein_coding		glycosyl hydrolase family 10 protein / carbohydrate-binding domain-containing protein [Source:TAIR%3BAcc:AT1G10050]
AT1G10060	JAdown		ATBCAT-1	protein_coding		branched-chain amino acid transaminase 1 [Source:TAIR%3BAcc:AT1G10060]
AT1G10090	JAup			protein_coding		CSC1-like protein At1g10090 [Source:UniProtKB/Swiss-Prot%3BAcc:Q94A87]
AT1G10120	JAdown	bHLH	BHLH74	protein_coding		Transcription factor bHLH74 [Source:UniProtKB/Swiss-Prot%3BAcc:Q6NKN9]
AT1G10130	SAup_JAdown		ECA3	protein_coding		Calcium-transporting ATPase 3%2C endoplasmic reticulum-type [Source:UniProtKB/Swiss-Prot%3BAcc:Q9SY55]
AT1G10140	JAup_SAup			protein_coding		At1g10140 [Source:UniProtKB/TrEMBL%3BAcc:Q9SY56]
AT1G10170	JAdown	NF-X1	ATNFXL1	protein_coding		NF-X-like 1 [Source:TAIR%3BAcc:AT1G10170]
AT1G10180	JAdown		EXO84C	protein_coding		Exocyst complex component EXO84C [Source:UniProtKB/Swiss-Prot%3BAcc:Q9SY60]
AT1G10200	JAdown		WLIM1	protein_coding		WLIM1 [Source:UniProtKB/TrEMBL%3BAcc:A0A178W4R1]
AT1G10210	SAup_JAdown		MPK1	protein_coding		MPK1 [Source:UniProtKB/TrEMBL%3BAcc:A0A178W6I4]
AT1G10230	SAup_JAdown		ASK18	protein_coding		SKP1-like protein 18 [Source:UniProtKB/Swiss-Prot%3BAcc:Q9SY65]
AT2G33860	JAdown_SAdown	ARF	ARF3	protein_coding		Auxin response factor 3 [Source:UniProtKB/Swiss-Prot%3BAcc:O23661]
AT1G10280	SAup_JAdown			protein_coding		At1g10280 [Source:UniProtKB/TrEMBL%3BAcc:Q9SY70]
AT1G10290	SAup_JAdown		DRP2A	protein_coding		DRP2A [Source:UniProtKB/TrEMBL%3BAcc:A0A178WBB3]
AT1G10320	JAdown	C3H		protein_coding		Zinc finger CCCH domain-containing protein 5 [Source:UniProtKB/Swiss-Prot%3BAcc:Q9SY74]
AT1G10340	SAup_JAdown			protein_coding		Ankyrin repeat-containing protein [Source:UniProtKB/TrEMBL%3BAcc:Q9SY76]
AT1G10360	SAdown		GSTU18	protein_coding		Glutathione S-transferase U18 [Source:UniProtKB/Swiss-Prot%3BAcc:Q9FUS9]
AT1G10380	JAdown			protein_coding		At1g10380/F14N23_32 [Source:UniProtKB/TrEMBL%3BAcc:Q93ZB0]
AT1G10410	JAup_SAup			protein_coding		At1g10410/F14N23_31 [Source:UniProtKB/TrEMBL%3BAcc:Q8LPT2]
AT1G10430	SAup_JAdown		PP2A2	protein_coding		Serine/threonine-protein phosphatase PP2A-2 catalytic subunit [Source:UniProtKB/Swiss-Prot%3BAcc:Q07098]
AT1G10450	JAdown		SNL6	protein_coding		Paired amphipathic helix protein Sin3-like 6 [Source:UniProtKB/Swiss-Prot%3BAcc:Q9XIK6]
AT1G10470	JAdown		ARR4	protein_coding		Two-component response regulator ARR4 [Source:UniProtKB/Swiss-Prot%3BAcc:O82798]
AT1G10490	JAdown			protein_coding		RNA cytidine acetyltransferase 1 [Source:UniProtKB/Swiss-Prot%3BAcc:Q9XIK4]
AT1G10500	JAup		ISCA	protein_coding		AT1G10500 protein [Source:UniProtKB/TrEMBL%3BAcc:B9DF88]
AT1G10510	JAdown		emb2004	protein_coding		Emb2004 [Source:UniProtKB/TrEMBL%3BAcc:Q93ZV8]
AT1G10522	JAdown_SAdown		PRIN2	protein_coding		Protein PLASTID REDOX INSENSITIVE 2 [Source:UniProtKB/Swiss-Prot%3BAcc:Q9XIK0]
AT1G10580	SAup			protein_coding		At1g10580 [Source:UniProtKB/TrEMBL%3BAcc:A4FVN8]
AT1G10590	SAup			protein_coding		Nucleic acid-binding%2C OB-fold-like protein [Source:UniProtKB/TrEMBL%3BAcc:Q9XIJ0]
AT1G10600	SAdown		AMSH2	protein_coding		AMSH2 [Source:UniProtKB/TrEMBL%3BAcc:A0A178W3T5]
AT2G46530	JAdown_SAdown	ARF	ARF11	protein_coding		Auxin response factor 11 [Source:UniProtKB/Swiss-Prot%3BAcc:Q9ZPY6]
AT1G10630	SAup_JAdown		ATARFA1F	protein_coding		ADP-ribosylation factor A1F [Source:UniProtKB/TrEMBL%3BAcc:Q6ID97]
AT1G10640	JAdown_SAdown			protein_coding		Pectin lyase-like protein [Source:UniProtKB/TrEMBL%3BAcc:F4I5U6]
AT1G10650	JAdown			protein_coding		Putative S-ribonuclease binding protein SBP1 [Source:UniProtKB/TrEMBL%3BAcc:Q84JF9]
AT1G10657	SAdown			protein_coding		Putative uncharacterized protein [Source:UniProtKB/TrEMBL%3BAcc:Q0WR17]
AT1G10660	JAdown_SAdown			protein_coding		AT1G10660 protein [Source:UniProtKB/TrEMBL%3BAcc:Q8H101]
AT1G10670	JAdown		ACLA-1	protein_coding		ATP-citrate lyase A-1 [Source:UniProtKB/TrEMBL%3BAcc:F4I5V8]
AT1G10682	SAup_JAdown			otherRNA		other RNA [Source:TAIR%3BAcc:AT1G10682]
AT1G10700	JAup		PRS3	protein_coding		Ribose-phosphate pyrophosphokinase 3%2C chloroplastic [Source:UniProtKB/Swiss-Prot%3BAcc:Q93Z66]
AT1G10720	SAup			protein_coding		BSD domain-containing protein [Source:UniProtKB/TrEMBL%3BAcc:Q9SAD0]
AT1G10730	SAup		AP1M1	protein_coding		AP-1 complex subunit mu-1 [Source:UniProtKB/Swiss-Prot%3BAcc:Q9SAC9]
AT1G10740	JAdown			protein_coding		Alpha/beta-Hydrolases superfamily protein [Source:UniProtKB/TrEMBL%3BAcc:Q9SAC8]
AT1G10760	SAdown		GWD1	protein_coding		Alpha-glucan water dikinase 1%2C chloroplastic [Source:UniProtKB/Swiss-Prot%3BAcc:Q9SAC6]
AT1G10820	JAdown_SAdown			protein_coding		Protein of unknown function (DUF3755) [Source:TAIR%3BAcc:AT1G10820]
AT1G10830	SAdown		Z-ISO	protein_coding		15-cis-zeta-carotene isomerase%2C chloroplastic [Source:UniProtKB/Swiss-Prot%3BAcc:Q9SAC0]
AT1G10840	JAdown		TIF3H1	protein_coding		Eukaryotic translation initiation factor 3 subunit H [Source:UniProtKB/TrEMBL%3BAcc:A0A178WN13]
AT1G10850	JAdown_SAdown			protein_coding		Leucine-rich repeat protein kinase-like protein [Source:UniProtKB/TrEMBL%3BAcc:Q940B9]
AT1G10865	SAup			protein_coding		Putative uncharacterized protein [Source:UniProtKB/TrEMBL%3BAcc:Q8GWM1]
AT1G10870	JAdown		AGD4	protein_coding		ARF-GAP domain 4 [Source:TAIR%3BAcc:AT1G10870]
AT1G10910	JAdown_SAdown			protein_coding		Pentatricopeptide repeat-containing protein At1g10910%2C chloroplastic [Source:UniProtKB/Swiss-Prot%3BAcc:Q0WVV0]
AT1G10920	SAup_JAdown		LOV1	protein_coding	NBS	Putative inactive disease susceptibility protein LOV1 [Source:UniProtKB/Swiss-Prot%3BAcc:O04093]
AT1G10930	JAdown		RECQL4A	protein_coding		ATP-dependent DNA helicase Q-like 4A [Source:UniProtKB/Swiss-Prot%3BAcc:Q8L840]
AT1G10950	JAdown		TMN1	protein_coding		Transmembrane 9 superfamily member 1 [Source:UniProtKB/Swiss-Prot%3BAcc:Q940G0]
AT1G10960	SAdown		FD1	protein_coding		FD1 [Source:UniProtKB/TrEMBL%3BAcc:A0A178WLN7]
AT1G10970	JAdown_SAdown		ZIP4	protein_coding		Zinc transporter 4%2C chloroplastic [Source:UniProtKB/Swiss-Prot%3BAcc:O04089]
AT1G11000	JAdown		MLO4	protein_coding		MLO-like protein 4 [Source:UniProtKB/Swiss-Prot%3BAcc:O23693]
AT1G11130	JAdown_SAdown		SUB	protein_coding	RLK	Leucine-rich repeat receptor-like protein kinase [Source:UniProtKB/TrEMBL%3BAcc:C0LGE3]
AT1G11175	SAdown			otherRNA		other RNA [Source:TAIR%3BAcc:AT1G11175]
AT1G11180	SAdown			protein_coding		Secretory carrier membrane protein (SCAMP) family protein [Source:TAIR%3BAcc:AT1G11180]
AT1G11200	SAup_JAdown			protein_coding		Protein of unknown function (DUF300) [Source:TAIR%3BAcc:AT1G11200]
AT1G11240	JAdown			protein_coding		Putative uncharacterized protein [Source:UniProtKB/TrEMBL%3BAcc:Q8W494]
AT1G11280	JAdown_SAdown			protein_coding		S-locus lectin protein kinase family protein [Source:TAIR%3BAcc:AT1G11280]
AT1G11290	JAdown_SAdown		PCMP-H40	protein_coding		Pentatricopeptide repeat-containing protein At1g11290%2C chloroplastic [Source:UniProtKB/Swiss-Prot%3BAcc:Q3E6Q1]
AT1G11300	SAup_JAdown			protein_coding		G-type lectin S-receptor-like serine/threonine-protein kinase At1g11300 [Source:UniProtKB/Swiss-Prot%3BAcc:Q9SXB4]
AT1G11303	SAup_JAdown			protein_coding		G-type lectin S-receptor-like serine/threonine-protein kinase At1g11303 [Source:UniProtKB/Swiss-Prot%3BAcc:Q9SXB5]
AT1G11310	SAup_JAdown		MLO2	protein_coding		MLO-like protein [Source:UniProtKB/TrEMBL%3BAcc:A0A178WQL2]
AT1G11320	SAup_JAdown			protein_coding		Putative uncharacterized protein At1g11320 [Source:UniProtKB/TrEMBL%3BAcc:Q9SXB7]
AT1G11330	SAup_JAdown			protein_coding		G-type lectin S-receptor-like serine/threonine-protein kinase At1g11330 [Source:UniProtKB/Swiss-Prot%3BAcc:Q9SXB8]
AT1G11340	JAdown		RKS1	protein_coding		G-type lectin S-receptor-like serine/threonine-protein kinase RKS1 [Source:UniProtKB/Swiss-Prot%3BAcc:Q9ZT07]
AT1G11350	JAdown_SAdown		SD113	protein_coding		G-type lectin S-receptor-like serine/threonine-protein kinase SD1-13 [Source:UniProtKB/Swiss-Prot%3BAcc:Q9LPZ9]
AT1G11380	JAdown_SAdown			protein_coding		At1g11380 [Source:UniProtKB/TrEMBL%3BAcc:Q8LFV5]
AT1G11390	SAup			protein_coding		AarF domain-containing kinase [Source:UniProtKB/TrEMBL%3BAcc:F4I8V6]
AT1G11410	JAdown_SAdown			protein_coding		S-locus lectin protein kinase family protein [Source:TAIR%3BAcc:AT1G11410]
AT1G11430	JAdown_SAdown		MORF9	protein_coding		Multiple organellar RNA editing factor 9%2C chloroplastic [Source:UniProtKB/Swiss-Prot%3BAcc:Q9LPZ1]
AT1G11440	JAup_SAdown			protein_coding		At1g11440 [Source:UniProtKB/TrEMBL%3BAcc:Q9LPZ0]
AT1G11530	JAdown		CXXS1	protein_coding		CXXS1 [Source:UniProtKB/TrEMBL%3BAcc:A0A178WIW7]
AT1G11545	JAdown_SAdown		XTH8	protein_coding		Probable xyloglucan endotransglucosylase/hydrolase protein 8 [Source:UniProtKB/Swiss-Prot%3BAcc:Q8L9A9]
AT1G11580	JAup_SAdown		ATPMEPCRA	protein_coding		methylesterase PCR A [Source:TAIR%3BAcc:AT1G11580]
AT1G11592	SAdown			otherRNA		other RNA [Source:TAIR%3BAcc:AT1G11592]
AT1G11650	JAdown		RBP45B	protein_coding		Polyadenylate-binding protein RBP45B [Source:UniProtKB/Swiss-Prot%3BAcc:Q9SAB3]
AT1G11660	SAup_JAdown		HSP70-16	protein_coding		Heat shock 70 kDa protein 16 [Source:UniProtKB/Swiss-Prot%3BAcc:Q9SAB1]
AT1G11670	JAup		DTX36	protein_coding		Protein DETOXIFICATION 36 [Source:UniProtKB/Swiss-Prot%3BAcc:Q9SAB0]
AT1G11680	JAdown		CYP51G1	protein_coding		Sterol 14-demethylase [Source:UniProtKB/Swiss-Prot%3BAcc:Q9SAA9]
AT1G11700	JAdown_SAdown			protein_coding		At1g11700 [Source:UniProtKB/TrEMBL%3BAcc:Q9SAA7]
AT1G11720	JAup_SAdown		ATSS3	protein_coding		SS3 [Source:UniProtKB/TrEMBL%3BAcc:A0A178W4M9]
AT1G11780	JAdown			protein_coding		Alpha-ketoglutarate-dependent dioxygenase alkB [Source:UniProtKB/Swiss-Prot%3BAcc:Q9SA98]
AT1G11800	SAup_JAdown			protein_coding		At1g11800/F25C20_3 [Source:UniProtKB/TrEMBL%3BAcc:Q9SA95]
AT1G11820	JAdown_SAdown			protein_coding		Glucan endo-1%2C3-beta-glucosidase 1 [Source:UniProtKB/Swiss-Prot%3BAcc:O65399]
AT1G11840	JAup_SAdown		ATGLX1	protein_coding		Lactoylglutathione lyase [Source:UniProtKB/TrEMBL%3BAcc:F4IAH9]
AT1G11850	JAdown_SAdown			protein_coding		F12F1.31 protein [Source:UniProtKB/TrEMBL%3BAcc:O65397]
AT1G11860	JAdown_SAdown			protein_coding		Glycine cleavage T-protein family [Source:TAIR%3BAcc:AT1G11860]
AT1G11880	JAdown			protein_coding		GPI mannosyltransferase 2 [Source:UniProtKB/TrEMBL%3BAcc:Q6NKT6]
AT1G11890	SAup		SEC22	protein_coding		SEC22 [Source:UniProtKB/TrEMBL%3BAcc:A0A178WBU4]
AT1G11905	SAup			protein_coding		B-cell receptor-associated protein 31-like protein [Source:UniProtKB/TrEMBL%3BAcc:Q8L702]
AT1G11940	SAup			protein_coding		Core-2/I-branching beta-1%2C6-N-acetylglucosaminyltransferase family protein [Source:UniProtKB/TrEMBL%3BAcc:Q8GYH0]
AT1G11950	JAdown			protein_coding		Putative uncharacterized protein At1g11950 [Source:UniProtKB/TrEMBL%3BAcc:C0SUU8]
AT1G12000	SAup_JAdown		PFP-BETA1	protein_coding		Pyrophosphate--fructose 6-phosphate 1-phosphotransferase subunit beta [Source:UniProtKB/TrEMBL%3BAcc:A0A178W7Y1]
AT1G12020	JAup_SAdown			protein_coding		F12F1.11 [Source:UniProtKB/TrEMBL%3BAcc:O65377]
AT1G12060	JAdown		BAG5	protein_coding		BAG family molecular chaperone regulator 5%2C mitochondrial [Source:UniProtKB/Swiss-Prot%3BAcc:O65373]
AT1G12080	JAdown			protein_coding		At1g12080 [Source:UniProtKB/TrEMBL%3BAcc:O65370]
AT1G12090	JAdown_SAdown		ELP	protein_coding		ELP [Source:UniProtKB/TrEMBL%3BAcc:A0A178W1A4]
AT1G12110	SAdown		NPF6.3	protein_coding		NRT1.1 [Source:UniProtKB/TrEMBL%3BAcc:A0A178W8F7]
AT1G12140	SAup		FMOGS-OX5	protein_coding		Flavin-containing monooxygenase FMO GS-OX5 [Source:UniProtKB/Swiss-Prot%3BAcc:A8MRX0]
AT1G12200	SAup_JAdown			protein_coding		Flavin-containing monooxygenase [Source:UniProtKB/TrEMBL%3BAcc:A0A178W1K3]
AT1G12220	SAup_JAdown		RPS5	protein_coding	NBS-LRR	Disease resistance protein RPS5 [Source:UniProtKB/Swiss-Prot%3BAcc:O64973]
AT1G12230	JAdown_SAdown			protein_coding		Transaldolase-like protein [Source:UniProtKB/TrEMBL%3BAcc:F4IC59]
AT1G12240	JAup_SAdown		BFRUCT4	protein_coding		Acid beta-fructofuranosidase 4%2C vacuolar [Source:UniProtKB/Swiss-Prot%3BAcc:Q39041]
AT1G12244	JAdown_SAdown			protein_coding		Putative holliday junction resolvase [Source:UniProtKB/TrEMBL%3BAcc:F4IC62]
AT1G12250	SAdown		TL20.3	protein_coding		Thylakoid lumenal protein TL20.3%2C chloroplastic [Source:UniProtKB/Swiss-Prot%3BAcc:Q8H1Q1]
AT1G12270	JAdown		HOP1	protein_coding		Hsp70-Hsp90 organizing protein 1 [Source:UniProtKB/Swiss-Prot%3BAcc:Q9LNB6]
AT1G12280	JAdown_SAdown			protein_coding	NBS-LRR	Probable disease resistance protein At1g12280 [Source:UniProtKB/Swiss-Prot%3BAcc:P60838]
AT1G12290	SAup_JAdown			protein_coding	CC-NBS-LRR	Probable disease resistance protein At1g12290 [Source:UniProtKB/Swiss-Prot%3BAcc:P60839]
AT1G12320	SAup			protein_coding		F5O11.5 [Source:UniProtKB/TrEMBL%3BAcc:Q9LNB3]
AT1G12330	JAdown_SAdown			protein_coding		F5O11.6 [Source:UniProtKB/TrEMBL%3BAcc:Q9LNB2]
AT1G12360	SAup		KEU	protein_coding		SNARE-interacting protein KEULE [Source:UniProtKB/Swiss-Prot%3BAcc:Q9C5X3]
AT1G12370	JAdown		PHR1	protein_coding		Deoxyribodipyrimidine photo-lyase [Source:UniProtKB/Swiss-Prot%3BAcc:Q9SB00]
AT1G12380	JAup			protein_coding		unknown protein%3B BEST Arabidopsis thaliana protein match is: unknown protein (TAIR:AT1G62870.1)%3B Has 173 Blast hits to 170 proteins in 34 species: Archae - 0%3B Bacteria - 4%3B Metazoa - 25%3B Fungi - 8%3B Plants - 123%3B Viruses - 7%3B Other Eukaryotes - 6 (so /.../NCBI BLink). [Source:TAIR%3BAcc:AT1G12380]
AT1G12420	SAup		ACR8	protein_coding		ACT domain-containing protein ACR8 [Source:UniProtKB/Swiss-Prot%3BAcc:Q9LNA5]
AT1G12450	SAdown			protein_coding		At1g12450 [Source:UniProtKB/TrEMBL%3BAcc:Q6NQK3]
AT1G12460	JAdown_SAdown			protein_coding	RLK	Probable LRR receptor-like serine/threonine-protein kinase At1g12460 [Source:UniProtKB/Swiss-Prot%3BAcc:C0LGE4]
AT1G12500	JAdown_SAdown			protein_coding		Probable sugar phosphate/phosphate translocator At1g12500 [Source:UniProtKB/Swiss-Prot%3BAcc:Q9LDH3]
AT1G12520	JAdown		CCS	protein_coding		Copper chaperone for superoxide dismutase%2C chloroplastic/cytosolic [Source:UniProtKB/Swiss-Prot%3BAcc:Q9LD47]
AT1G12530	JAdown			protein_coding		MOS9 [Source:UniProtKB/TrEMBL%3BAcc:A0A178WG56]
AT1G12550	SAdown		HPR3	protein_coding		Glyoxylate/hydroxypyruvate reductase HPR3 [Source:UniProtKB/Swiss-Prot%3BAcc:Q9LE33]
AT1G12580	JAdown		PEPKR1	protein_coding		At1g12580/T12C24_10 [Source:UniProtKB/TrEMBL%3BAcc:Q9LDQ1]
AT1G12620	JAdown_SAdown			protein_coding		Pentatricopeptide repeat-containing protein At1g12620 [Source:UniProtKB/Swiss-Prot%3BAcc:Q9ASZ8]
AT1G12640	SAup		LPLAT1	protein_coding		Lysophospholipid acyltransferase 1 [Source:UniProtKB/Swiss-Prot%3BAcc:F4IDU4]
AT1G12650	JAdown			protein_coding		At1g12650/T12C24_1 [Source:UniProtKB/TrEMBL%3BAcc:Q8W1E4]
AT1G12700	JAdown_SAdown			protein_coding		ATP binding%3Bnucleic acid binding%3Bhelicases [Source:TAIR%3BAcc:AT1G12700]
AT1G12730	JAdown			protein_coding		GPI transamidase subunit PIG-U [Source:UniProtKB/TrEMBL%3BAcc:Q94K70]
AT1G12760	SAup			protein_coding		E3 ubiquitin-protein ligase At1g12760 [Source:UniProtKB/Swiss-Prot%3BAcc:Q9LN71]
AT1G12770	JAdown_SAdown		RH47	protein_coding		DEAD-box ATP-dependent RNA helicase 47%2C mitochondrial [Source:UniProtKB/Swiss-Prot%3BAcc:Q8W4E1]
AT1G12800	JAdown_SAdown			protein_coding		Nucleic acid-binding%2C OB-fold-like protein [Source:UniProtKB/TrEMBL%3BAcc:Q94AJ9]
AT1G12820	JAup		AFB3	protein_coding		Protein AUXIN SIGNALING F-BOX 3 [Source:UniProtKB/Swiss-Prot%3BAcc:Q9LPW7]
AT1G12845	SAdown			protein_coding		At1g12845 [Source:UniProtKB/TrEMBL%3BAcc:Q0IGM1]
AT1G12850	JAdown			protein_coding		At1g12850/F13K23_8 [Source:UniProtKB/TrEMBL%3BAcc:Q94BZ6]
AT3G61830	JAdown_SAdown	ARF	ARF18	protein_coding		Auxin response factor 18 [Source:UniProtKB/Swiss-Prot%3BAcc:Q9C5W9]
AT1G12880	SAup		NUDT12	protein_coding		NUDT12 [Source:UniProtKB/TrEMBL%3BAcc:A0A178WEE5]
AT1G12900	JAdown_SAdown		GAPA-2	protein_coding		glyceraldehyde 3-phosphate dehydrogenase A subunit 2 [Source:TAIR%3BAcc:AT1G12900]
AT1G12930	JAdown			protein_coding		Exportin 1-like protein domain-containing protein [Source:UniProtKB/TrEMBL%3BAcc:F4HNZ9]
AT1G12970	SAup_JAdown		PIRL3	protein_coding		Plant intracellular Ras-group-related LRR protein 3 [Source:UniProtKB/Swiss-Prot%3BAcc:Q8W4Q3]
AT1G12990	SAup_JAdown			protein_coding		Beta-1%2C4-N-acetylglucosaminyltransferase family protein [Source:UniProtKB/TrEMBL%3BAcc:F4HP06]
AT1G13000	SAup_JAdown			protein_coding		Putative uncharacterized protein At1g13000 [Source:UniProtKB/TrEMBL%3BAcc:Q8VYF6]
AT1G13020	SAup_JAdown		EIF4B2	protein_coding		eIF4B2 [Source:UniProtKB/TrEMBL%3BAcc:A0A178W345]
AT1G13030	JAdown		COIL	protein_coding		Coilin [Source:UniProtKB/Swiss-Prot%3BAcc:Q8RWK8]
AT1G13060	SAup		PBE1	protein_coding		20S proteasome beta subunit E1 [Source:UniProtKB/TrEMBL%3BAcc:F4HP14]
AT1G13080	SAup_JAdown		CYP71B2	protein_coding		Cytochrome P450 71B2 [Source:UniProtKB/Swiss-Prot%3BAcc:O65788]
AT1G13090	JAdown		CYP71B28	protein_coding		CYP71B28 [Source:UniProtKB/TrEMBL%3BAcc:A0A178WA16]
AT1G13100	JAdown_SAdown		CYP71B29	protein_coding		Cytochrome P450 71B29 [Source:UniProtKB/Swiss-Prot%3BAcc:Q9SAE4]
AT1G13110	JAdown		CYP71B7	protein_coding		CYP71B7 [Source:UniProtKB/TrEMBL%3BAcc:A0A178WGC6]
AT1G13160	JAdown			protein_coding		NUC130/3NT and SDA1 domain-containing protein [Source:UniProtKB/TrEMBL%3BAcc:Q0WVH7]
AT1G13170	JAdown		ORP1D	protein_coding		Oxysterol binding protein-related protein 1D [Source:UniProtKB/TrEMBL%3BAcc:F4HP28]
AT1G13180	SAup		ARP3	protein_coding		Actin-related protein 3 [Source:UniProtKB/Swiss-Prot%3BAcc:Q9SAF1]
AT1G13190	JAup			protein_coding		F3F19.21 protein [Source:UniProtKB/TrEMBL%3BAcc:Q9SAF2]
AT1G13195	JAup_SAup			protein_coding		At1g13195 [Source:UniProtKB/TrEMBL%3BAcc:Q9SAF3]
AT1G13210	JAup_SAup		ALA11	protein_coding		Probable phospholipid-transporting ATPase 11 [Source:UniProtKB/Swiss-Prot%3BAcc:Q9SAF5]
AT1G13220	JAdown		LINC2	protein_coding		nuclear matrix constituent protein-related [Source:TAIR%3BAcc:AT1G13220]
AT1G13245	JAdown		RTFL17	protein_coding		At1g13245 [Source:UniProtKB/TrEMBL%3BAcc:Q9SAF8]
AT1G13250	SAdown		GATL3	protein_coding		Probable galacturonosyltransferase-like 3 [Source:UniProtKB/Swiss-Prot%3BAcc:Q0V7R1]
AT3G62420	JAup_SAup	bZIP	BZIP53	protein_coding	positive regulation of seed maturation	bZIP transcription factor 53 [Source:UniProtKB/Swiss-Prot%3BAcc:Q9LZP8]
AT1G13280	JAup_SAdown		AOC4	protein_coding		Allene oxide cyclase 4%2C chloroplastic [Source:UniProtKB/Swiss-Prot%3BAcc:Q93ZC5]
AT1G13340	SAup			protein_coding		Putative uncharacterized protein At1g13340 [Source:UniProtKB/TrEMBL%3BAcc:Q9FX63]
AT1G13360	JAup			protein_coding		Putative uncharacterized protein At1g13360 [Source:UniProtKB/TrEMBL%3BAcc:Q9FX61]
AT1G13380	JAdown_SAdown			protein_coding		Expressed protein [Source:UniProtKB/TrEMBL%3BAcc:Q9FX59]
AT1G13390	JAup			protein_coding		At1g13390 [Source:UniProtKB/TrEMBL%3BAcc:Q9FX58]
AT1G13440	JAdown		GAPC2	protein_coding		Glyceraldehyde-3-phosphate dehydrogenase [Source:UniProtKB/TrEMBL%3BAcc:A0A178W4Q5]
AT1G13470	SAup_JAdown			protein_coding		Protein of unknown function (DUF1262) [Source:TAIR%3BAcc:AT1G13470]
AT1G13580	JAdown		LAG13	protein_coding		LOH3 [Source:UniProtKB/TrEMBL%3BAcc:A0A178WFM1]
AT1G13609	SAdown			protein_coding		Defensin-like protein 287 [Source:UniProtKB/Swiss-Prot%3BAcc:Q2V4N4]
AT1G13640	JAdown_SAdown		PI4KG6	protein_coding		Phosphatidylinositol 4-kinase gamma 6 [Source:UniProtKB/Swiss-Prot%3BAcc:Q8W4R8]
AT1G13650	JAdown_SAdown			protein_coding		At1g13650 [Source:UniProtKB/TrEMBL%3BAcc:A2RVL9]
AT1G13690	JAdown		ATE1	protein_coding		ATE1 [Source:UniProtKB/TrEMBL%3BAcc:A0A178WKP3]
AT1G13700	JAdown		PGL1	protein_coding		Probable 6-phosphogluconolactonase 1 [Source:UniProtKB/Swiss-Prot%3BAcc:Q9LMX8]
AT1G13730	JAdown_SAdown			protein_coding		At1g13730 [Source:UniProtKB/TrEMBL%3BAcc:Q9LMX6]
AT1G13740	SAdown		AFP2	protein_coding		AFP2 [Source:UniProtKB/TrEMBL%3BAcc:A0A178WBB1]
AT1G13750	SAup_JAdown		PAP1	protein_coding		Probable inactive purple acid phosphatase 1 [Source:UniProtKB/Swiss-Prot%3BAcc:Q9LMX4]
AT1G13770	JAdown		RUS3	protein_coding		RUS3 [Source:UniProtKB/TrEMBL%3BAcc:A0A178WJD5]
AT1G13780	JAdown			protein_coding		F-box/FBD/LRR-repeat protein At1g13780 [Source:UniProtKB/Swiss-Prot%3BAcc:Q56XS8]
AT1G13790	JAdown_SAdown		FDM4	protein_coding		Factor of DNA methylation 4 [Source:UniProtKB/Swiss-Prot%3BAcc:Q9LMH6]
AT1G13820	SAdown			protein_coding		Alpha/beta-Hydrolases superfamily protein [Source:UniProtKB/TrEMBL%3BAcc:Q6NL07]
AT1G13860	JAdown_SAdown		QUL1	protein_coding		Probable methyltransferase PMT4 [Source:UniProtKB/Swiss-Prot%3BAcc:Q8GYW9]
AT1G13910	JAdown			protein_coding		Leucine-rich repeat (LRR) family protein [Source:UniProtKB/TrEMBL%3BAcc:Q8GYK0]
AT1G13940	JAdown			protein_coding		F16A14.15 [Source:UniProtKB/TrEMBL%3BAcc:Q9LMG4]
AT1G13950	SAup_JAdown		ELF5A-1	protein_coding		Eukaryotic translation initiation factor 5A [Source:UniProtKB/TrEMBL%3BAcc:A0A178WBN7]
AT1G13960	SAup	WRKY	WRKY4	protein_coding		Probable WRKY transcription factor 4 [Source:UniProtKB/Swiss-Prot%3BAcc:Q9XI90]
AT1G13980	JAdown		GN	protein_coding		ARF guanine-nucleotide exchange factor GNOM [Source:UniProtKB/Swiss-Prot%3BAcc:Q42510]
AT1G13990	JAup_SAup			protein_coding		unknown protein%3B FUNCTIONS IN: molecular_function unknown%3B INVOLVED IN: biological_process unknown%3B LOCATED IN: chloroplast%3B EXPRESSED IN: 23 plant structures%3B EXPRESSED DURING: 13 growth stages%3B CONTAINS InterPro DOMAIN/s: Protein of unknown functi /.../3110 (InterPro:IPR021503)%3B Has 25 Blast hits to 25 proteins in 8 species: Archae - 0%3B Bacteria - 0%3B Metazoa - 0%3B Fungi - 0%3…
AT1G14000	SAup		VIK	protein_coding		At1g14000 [Source:UniProtKB/TrEMBL%3BAcc:Q9XI87]
AT1G14010	SAup			protein_coding		Transmembrane emp24 domain-containing protein p24delta7 [Source:UniProtKB/Swiss-Prot%3BAcc:Q8GYG1]
AT1G14020	JAdown			protein_coding		At1g14020 [Source:UniProtKB/TrEMBL%3BAcc:Q6NQ51]
AT1G14030	JAdown_SAdown		LSMT-L	protein_coding		[Fructose-bisphosphate aldolase]-lysine N-methyltransferase%2C chloroplastic [Source:UniProtKB/Swiss-Prot%3BAcc:Q9XI84]
AT1G14120	JAup			protein_coding		2-oxoglutarate (2OG) and Fe(II)-dependent oxygenase-like protein [Source:UniProtKB/TrEMBL%3BAcc:Q9XI76]
AT1G14130	JAup_SAup			protein_coding		2-oxoglutarate (2OG) and Fe(II)-dependent oxygenase-like protein [Source:UniProtKB/TrEMBL%3BAcc:Q9XI75]
AT1G14140	SAup_JAdown		PUMP3	protein_coding		Mitochondrial uncoupling protein 3 [Source:UniProtKB/Swiss-Prot%3BAcc:Q9XI74]
AT1G14150	JAdown_SAdown		PNSL2	protein_coding		Photosynthetic NDH subunit of lumenal location 2%2C chloroplastic [Source:UniProtKB/Swiss-Prot%3BAcc:Q9XI73]
AT1G14170	SAup			protein_coding		F7A19.25 protein [Source:UniProtKB/TrEMBL%3BAcc:Q9XI71]
AT1G14180	JAdown_SAdown			protein_coding		Putative mandelonitrile lyase [Source:UniProtKB/TrEMBL%3BAcc:Q8GXX6]
AT1G14200	SAup_JAdown			protein_coding		At1g14200 [Source:UniProtKB/TrEMBL%3BAcc:Q9XI67]
AT1G14210	JAdown			protein_coding		Ribonuclease T2 family protein [Source:UniProtKB/TrEMBL%3BAcc:F4HUG9]
AT1G14230	SAup		APY4	protein_coding		Probable apyrase 4 [Source:UniProtKB/Swiss-Prot%3BAcc:Q8H1D8]
AT1G14250	JAup		APY5	protein_coding		Probable apyrase 5 [Source:UniProtKB/Swiss-Prot%3BAcc:Q6NQA8]
AT1G14270	JAdown_SAdown			protein_coding		CAAX amino terminal protease family protein [Source:UniProtKB/TrEMBL%3BAcc:F4HUI0]
AT1G14280	JAdown_SAdown		PKS2	protein_coding		Protein PHYTOCHROME KINASE SUBSTRATE 2 [Source:UniProtKB/Swiss-Prot%3BAcc:Q9M9T4]
AT1G14290	SAdown		SBH2	protein_coding		SBH2 [Source:UniProtKB/TrEMBL%3BAcc:A0A178WPE2]
AT1G14310	JAdown			protein_coding		F14L17.7 protein [Source:UniProtKB/TrEMBL%3BAcc:Q9M9T1]
AT1G14320	JAdown		RPL10A	protein_coding		SAC52 [Source:UniProtKB/TrEMBL%3BAcc:A0A178WF16]
AT1G14330	JAup_SAup			protein_coding		At1g14330/F14L17_7 [Source:UniProtKB/TrEMBL%3BAcc:Q9M9S9]
AT1G14340	JAdown			protein_coding		Putative uncharacterized protein At1g14340 [Source:UniProtKB/TrEMBL%3BAcc:Q949S4]
AT1G14345	JAdown_SAdown			protein_coding		NAD(P)-linked oxidoreductase-like protein [Source:UniProtKB/TrEMBL%3BAcc:Q949S6]
AT5G37020	JAdown_SAdown	ARF	ARF8	protein_coding		Auxin response factor [Source:UniProtKB/TrEMBL%3BAcc:A0A178UFA9]
AT1G14360	JAup_SAup		UTR3	protein_coding		UDP-galactose/UDP-glucose transporter 3 [Source:UniProtKB/Swiss-Prot%3BAcc:Q9M9S6]
AT1G14370	JAup_SAup		PBL2	protein_coding		PBL2 [Source:UniProtKB/TrEMBL%3BAcc:A0A178WI52]
AT1G14380	JAdown		IQD28	protein_coding		At1g14380 [Source:UniProtKB/TrEMBL%3BAcc:Q8GZ87]
AT1G14410	SAup_JAdown	Whirly	WHY1	protein_coding		Single-stranded DNA-binding protein WHY1%2C chloroplastic [Source:UniProtKB/Swiss-Prot%3BAcc:Q9M9S3]
AT1G14430	JAdown			protein_coding		F14L17.20 protein [Source:UniProtKB/TrEMBL%3BAcc:Q9M9S1]
AT2G01760	JAdown_SAdown	ARR-B	ARR14	protein_coding		response regulator 14 [Source:TAIR%3BAcc:AT2G01760]
AT1G14460	JAdown			protein_coding		Protein STICHEL-like 1 [Source:UniProtKB/Swiss-Prot%3BAcc:F4HW65]
AT1G14510	JAdown		AL7	protein_coding		AtAL7 [Source:UniProtKB/TrEMBL%3BAcc:A0A178WNG6]
AT1G14530	JAdown		THH1	protein_coding		Protein TOM THREE HOMOLOG 1 [Source:UniProtKB/Swiss-Prot%3BAcc:Q948R8]
AT1G14580	SAup	C2H2		protein_coding		C2H2-like zinc finger protein [Source:TAIR%3BAcc:AT1G14580]
AT1G14590	SAdown			protein_coding		Glycosyltransferase [Source:UniProtKB/TrEMBL%3BAcc:Q9MA24]
AT1G14610	JAdown		TWN2	protein_coding		Valine--tRNA ligase%2C mitochondrial 1 [Source:UniProtKB/Swiss-Prot%3BAcc:P93736]
AT1G14620	JAdown		DECOY	protein_coding		DECOY [Source:UniProtKB/TrEMBL%3BAcc:A0A178W4N9]
AT1G14640	SAup			protein_coding		SWAP (Suppressor-of-White-APricot)/surp domain-containing protein [Source:UniProtKB/TrEMBL%3BAcc:F4HW92]
AT1G14660	JAdown		NHX8	protein_coding		Sodium/hydrogen exchanger 8 [Source:UniProtKB/Swiss-Prot%3BAcc:Q3YL57]
AT1G14670	SAup_JAdown		TMN2	protein_coding		Transmembrane 9 superfamily member 2 [Source:UniProtKB/Swiss-Prot%3BAcc:Q940S0]
AT1G14685	JAdown	BBR-BPC	BPC2	protein_coding		BPC2 [Source:UniProtKB/TrEMBL%3BAcc:A0A178W364]
AT1G14690	JAdown		MAP65-7	protein_coding		MAP65-7 [Source:UniProtKB/TrEMBL%3BAcc:A0A178WCR3]
AT1G14700	JAdown_SAdown		PAP3	protein_coding		Purple acid phosphatase 3 [Source:UniProtKB/Swiss-Prot%3BAcc:Q8H129]
AT1G14710	JAdown			protein_coding		Hydroxyproline-rich glycoprotein-like protein [Source:UniProtKB/TrEMBL%3BAcc:F4HWB0]
AT1G14720	JAdown_SAdown		XTH28	protein_coding		Xyloglucan endotransglucosylase/hydrolase [Source:UniProtKB/TrEMBL%3BAcc:A0A178W9E1]
AT1G14740	SAup_JAdown		OBE3	protein_coding		Protein OBERON 3 [Source:UniProtKB/Swiss-Prot%3BAcc:Q94B71]
AT1G14770	JAdown			protein_coding		F10B6.17 [Source:UniProtKB/TrEMBL%3BAcc:Q9LQV4]
AT1G14790	SAup_JAdown		RDR1	protein_coding		RNA-dependent RNA polymerase [Source:UniProtKB/TrEMBL%3BAcc:A0A178WKG4]
AT1G14810	JAup			protein_coding		Aspartate semialdehyde dehydrogenase [Source:UniProtKB/TrEMBL%3BAcc:Q8VYI4]
AT1G14840	JAdown_SAdown		MAP70.4	protein_coding		Microtubule-associated protein 70-4 [Source:UniProtKB/Swiss-Prot%3BAcc:Q9LQU7]
AT1G14850	JAdown		NUP155	protein_coding		NUP155 [Source:UniProtKB/TrEMBL%3BAcc:A0A178WJ50]
AT1G14870	SAup		PCR2	protein_coding		PCR2 [Source:UniProtKB/TrEMBL%3BAcc:A0A178WDU8]
AT1G14880	SAup_JAdown		PCR1	protein_coding		Protein PLANT CADMIUM RESISTANCE 1 [Source:UniProtKB/Swiss-Prot%3BAcc:Q9LQU2]
AT1G14890	SAup			protein_coding		Plant invertase/pectin methylesterase inhibitor domain-containing protein [Source:UniProtKB/TrEMBL%3BAcc:F4HXW0]
AT1G14900	JAdown_SAdown		HMGA	protein_coding		HMG-Y-related protein A [Source:UniProtKB/Swiss-Prot%3BAcc:Q43386]
AT1G14910	SAup_JAdown			protein_coding		Putative clathrin assembly protein At1g14910 [Source:UniProtKB/Swiss-Prot%3BAcc:P94017]
AT1G14920	JAdown	GRAS	GAI	protein_coding		DELLA protein GAI [Source:UniProtKB/Swiss-Prot%3BAcc:Q9LQT8]
AT1G14970	JAdown_SAdown			protein_coding		O-fucosyltransferase family protein [Source:UniProtKB/TrEMBL%3BAcc:F4HXW9]
AT1G15020	JAdown		QSOX1	protein_coding		Sulfhydryl oxidase 1 [Source:UniProtKB/Swiss-Prot%3BAcc:Q8W4J3]
AT1G15030	JAdown			protein_coding		Putative uncharacterized protein At1g15030 [Source:UniProtKB/TrEMBL%3BAcc:Q9M9Q2]
AT1G15060	SAup_JAdown			protein_coding		At1g15070/F9L1_1 [Source:UniProtKB/TrEMBL%3BAcc:Q8RX69]
AT1G15110	SAup			protein_coding		Phosphatidylserine synthase 2 [Source:UniProtKB/TrEMBL%3BAcc:F4HXY6]
AT1G15120	SAup_JAdown			protein_coding		Ubiquinol-cytochrome C reductase hinge protein [Source:UniProtKB/TrEMBL%3BAcc:F4HXY8]
AT1G15125	JAdown_SAdown			protein_coding		F9L1.6 [Source:UniProtKB/TrEMBL%3BAcc:Q9XI57]
AT1G15130	SAup			protein_coding		Endosomal targeting BRO1-like domain-containing protein [Source:UniProtKB/TrEMBL%3BAcc:F4HXZ1]
AT1G15165	JAdown_SAdown			protein_coding		U-box domain protein [Source:UniProtKB/TrEMBL%3BAcc:F4HZI0]
AT1G15170	JAdown_SAdown		DTX12	protein_coding		Protein DETOXIFICATION [Source:UniProtKB/TrEMBL%3BAcc:A0A178WNL0]
AT1G15180	JAdown_SAdown		DTX13	protein_coding		Protein DETOXIFICATION 13 [Source:UniProtKB/Swiss-Prot%3BAcc:Q94AL1]
AT1G15200	JAdown			protein_coding		Protein-protein interaction regulator family protein [Source:UniProtKB/TrEMBL%3BAcc:F4HZI8]
AT1G15215	JAdown_SAdown			protein_coding		SAWADEE HOMEODOMAIN protein [Source:UniProtKB/TrEMBL%3BAcc:A0A1P8AS73]
AT1G15230	SAdown			protein_coding		At1g15230/F9L1_18 [Source:UniProtKB/TrEMBL%3BAcc:Q9XI45]
AT1G15240	JAdown			protein_coding		Phox (PX) domain-containing protein [Source:UniProtKB/TrEMBL%3BAcc:F4HZJ6]
AT1G15250	JAdown		RPL37A	protein_coding		60S ribosomal protein L37-1 [Source:UniProtKB/Swiss-Prot%3BAcc:Q8LFH7]
AT1G15260	JAdown_SAdown			protein_coding		Putative uncharacterized protein [Source:UniProtKB/TrEMBL%3BAcc:Q8VY60]
AT1G15280	JAdown			protein_coding		CASC3/Barentsz eIF4AIII binding protein [Source:UniProtKB/TrEMBL%3BAcc:Q8H1F3]
AT1G15290	SAdown			protein_coding		Tetratricopeptide repeat-containing protein [Source:UniProtKB/TrEMBL%3BAcc:F4HZK4]
AT1G15340	JAdown_SAdown		MBD10	protein_coding		Methyl-CpG-binding domain-containing protein 10 [Source:UniProtKB/Swiss-Prot%3BAcc:Q9XI36]
AT1G15390	SAdown		PDF1A	protein_coding		Peptide deformylase [Source:UniProtKB/TrEMBL%3BAcc:A0A178WDP8]
AT1G15400	JAdown			protein_coding		Uncharacterized protein At1g15400 [Source:UniProtKB/Swiss-Prot%3BAcc:Q9XI29]
AT1G15410	JAdown_SAdown			protein_coding		Aspartate-glutamate racemase-like protein [Source:UniProtKB/TrEMBL%3BAcc:Q9XI28]
AT1G15420	JAdown			protein_coding		Putative uncharacterized protein [Source:UniProtKB/TrEMBL%3BAcc:Q8L403]
AT1G15430	SAup			protein_coding		Putative uncharacterized protein At1g15430 [Source:UniProtKB/TrEMBL%3BAcc:Q9C5E6]
AT1G15440	JAdown		PWP2	protein_coding		Periodic tryptophan protein 2 [Source:UniProtKB/TrEMBL%3BAcc:Q8VYZ5]
AT1G15480	JAdown			protein_coding		Pentatricopeptide repeat-containing protein At1g15480%2C mitochondrial [Source:UniProtKB/Swiss-Prot%3BAcc:Q9XI21]
AT1G15490	JAdown_SAdown			protein_coding		Alpha/beta-hydrolase domain-containing protein [Source:UniProtKB/TrEMBL%3BAcc:Q9XI20]
AT1G15500	JAdown_SAdown		AATP2	protein_coding		ADP%2CATP carrier protein [Source:UniProtKB/TrEMBL%3BAcc:A0A178WDN7]
AT1G15510	JAdown_SAdown		PCMP-H73	protein_coding		Pentatricopeptide repeat-containing protein At1g15510%2C chloroplastic [Source:UniProtKB/Swiss-Prot%3BAcc:Q9M9E2]
AT1G15520	SAup		ABCG40	protein_coding		ABC transporter G family member 40 [Source:UniProtKB/Swiss-Prot%3BAcc:Q9M9E1]
AT1G15530	JAdown		LECRKS1	protein_coding		L-type lectin-domain containing receptor kinase S.1 [Source:UniProtKB/Swiss-Prot%3BAcc:Q9M9E0]
AT1G15570	JAup		CYCA2-3	protein_coding		CYCA2 [Source:UniProtKB/TrEMBL%3BAcc:A0A178WNJ4]
AT1G15660	JAdown		CENP-C	protein_coding		CENP-C [Source:UniProtKB/TrEMBL%3BAcc:Q66LG9]
AT1G15670	JAup_SAup			protein_coding		F-box/kelch-repeat protein At1g15670 [Source:UniProtKB/Swiss-Prot%3BAcc:Q9LMR5]
AT1G15690	JAdown_SAdown		AVP1	protein_coding		Pyrophosphate-energized vacuolar membrane proton pump 1 [Source:UniProtKB/Swiss-Prot%3BAcc:P31414]
AT1G15730	JAdown_SAdown			protein_coding		At1g15730/F7H2_7 [Source:UniProtKB/TrEMBL%3BAcc:Q9LMR1]
AT1G15740	JAdown			protein_coding		Leucine-rich repeat-containing protein [Source:UniProtKB/TrEMBL%3BAcc:Q8H1Q4]
AT1G15750	SAup_JAdown		TPL	protein_coding		Protein TOPLESS [Source:UniProtKB/Swiss-Prot%3BAcc:Q94AI7]
AT1G15790	SAup_JAdown	bHLH		protein_coding		unknown protein%3B BEST Arabidopsis thaliana protein match is: unknown protein (TAIR:AT1G15780.1)%3B Has 170 Blast hits to 94 proteins in 14 species: Archae - 0%3B Bacteria - 0%3B Metazoa - 0%3B Fungi - 0%3B Plants - 170%3B Viruses - 0%3B Other Eukaryotes - 0 (sour /.../BI BLink). [Source:TAIR%3BAcc:AT1G15790]
AT1G15810	JAdown			protein_coding		At1g15810/F7H2_23 [Source:UniProtKB/TrEMBL%3BAcc:Q9LMQ3]
AT1G15830	SAdown			protein_coding		unknown protein%3B Has 165982 Blast hits to 57214 proteins in 2459 species: Archae - 263%3B Bacteria - 44622%3B Metazoa - 55751%3B Fungi - 10656%3B Plants - 17613%3B Viruses - 2527%3B Other Eukaryotes - 34550 (source: NCBI BLink). [Source:TAIR%3BAcc:AT1G15830]
AT1G15880	JAdown		GOS11	protein_coding		Golgi SNAP receptor complex member 1-1 [Source:UniProtKB/Swiss-Prot%3BAcc:Q9LMP7]
AT1G15890	SAup_JAdown			protein_coding	CC-NBS-LRR	Probable disease resistance protein At1g15890 [Source:UniProtKB/Swiss-Prot%3BAcc:Q9LMP6]
AT1G15910	JAdown		FDM1	protein_coding		IDP1 [Source:UniProtKB/TrEMBL%3BAcc:A0A178W3T4]
AT1G15930	JAdown		RPS12A	protein_coding		40S ribosomal protein S12-1 [Source:UniProtKB/Swiss-Prot%3BAcc:Q9S9P1]
AT1G15940	JAdown			protein_coding		Aspartyl beta-hydroxylase N-terminal region domain-containing protein [Source:UniProtKB/TrEMBL%3BAcc:Q9S9P0]
AT1G15950	JAup		CCR1	protein_coding		Cinnamoyl-CoA reductase 1 [Source:UniProtKB/Swiss-Prot%3BAcc:Q9S9N9]
AT1G15960	JAdown_SAdown		NRAMP6	protein_coding		Metal transporter Nramp6 [Source:UniProtKB/Swiss-Prot%3BAcc:Q9S9N8]
AT1G15970	JAdown			protein_coding		At1g15970 [Source:UniProtKB/TrEMBL%3BAcc:Q9S9N7]
AT1G15980	JAdown_SAdown		PNSB1	protein_coding		Photosynthetic NDH subunit of subcomplex B 1%2C chloroplastic [Source:UniProtKB/Swiss-Prot%3BAcc:Q9S9N6]
AT1G16020	JAdown_SAdown		CCZ1A	protein_coding		Vacuolar fusion protein CCZ1 homolog A [Source:UniProtKB/Swiss-Prot%3BAcc:F4I2S4]
AT1G16040	JAdown			protein_coding		At1g16040 [Source:UniProtKB/TrEMBL%3BAcc:Q8GWH6]
AT1G16080	SAdown			protein_coding		Putative uncharacterized protein At1g16080 [Source:UniProtKB/TrEMBL%3BAcc:Q9S9M7]
AT1G16090	SAup_JAdown		WAKL7	protein_coding		Wall associated kinase-like 7 [Source:UniProtKB/TrEMBL%3BAcc:F4I2T5]
AT1G16110	SAup_JAdown		WAKL6	protein_coding		Wall-associated receptor kinase-like 6 [Source:UniProtKB/Swiss-Prot%3BAcc:Q8GXQ3]
AT1G16130	JAdown		WAKL2	protein_coding		Wall-associated receptor kinase-like 2 [Source:UniProtKB/Swiss-Prot%3BAcc:Q7X8C5]
AT1G16170	JAdown_SAdown			protein_coding		Putative uncharacterized protein [Source:UniProtKB/TrEMBL%3BAcc:Q94K72]
AT1G16180	SAup			protein_coding		Serinc-domain containing serine and sphingolipid biosynthesis protein [Source:UniProtKB/TrEMBL%3BAcc:Q9S9L9]
AT1G16190	JAdown_SAdown		RAD23A	protein_coding		Probable ubiquitin receptor RAD23a [Source:UniProtKB/Swiss-Prot%3BAcc:Q84L32]
AT1G16210	SAup			protein_coding		Putative uncharacterized protein [Source:UniProtKB/TrEMBL%3BAcc:Q8VYC9]
AT1G16260	SAup_JAdown		WAKL8	protein_coding		Wall-associated receptor kinase-like 8 [Source:UniProtKB/Swiss-Prot%3BAcc:Q9SA25]
AT1G16280	JAdown		RH36	protein_coding		DEAD-box ATP-dependent RNA helicase 36 [Source:UniProtKB/Swiss-Prot%3BAcc:Q9SA27]
AT1G16300	JAup_SAup		GAPCP2	protein_coding		Glyceraldehyde-3-phosphate dehydrogenase GAPCP2%2C chloroplastic [Source:UniProtKB/Swiss-Prot%3BAcc:Q5E924]
AT1G16320	SAdown			protein_coding		At1g16320/F3O9_12 [Source:UniProtKB/TrEMBL%3BAcc:Q9SA31]
AT1G16340	JAdown_SAdown		ATKDSA2	protein_coding		2-dehydro-3-deoxyphosphooctonate aldolase (KDO 8-P synthase) [Source:UniProtKB/TrEMBL%3BAcc:F4I2W6]
AT1G16350	JAdown_SAdown			protein_coding		Inosine-5'-monophosphate dehydrogenase [Source:UniProtKB/TrEMBL%3BAcc:A0A178WG28]
AT1G16390	JAdown_SAdown		2019-10-03	protein_coding		Organic cation/carnitine transporter 3 [Source:UniProtKB/Swiss-Prot%3BAcc:Q9SA38]
AT1G16400	JAup		CYP79F2	protein_coding		Hexahomomethionine N-hydroxylase [Source:UniProtKB/Swiss-Prot%3BAcc:Q9FUY7]
AT1G16410	JAup_SAdown		CYP79F1	protein_coding		Dihomomethionine N-hydroxylase [Source:UniProtKB/Swiss-Prot%3BAcc:Q949U1]
AT1G16460	JAdown_SAdown		STR2	protein_coding		Thiosulfate/3-mercaptopyruvate sulfurtransferase 2 [Source:UniProtKB/Swiss-Prot%3BAcc:Q24JL3]
AT1G16500	JAup_SAup			protein_coding		>F3O9.30 [Source:UniProtKB/TrEMBL%3BAcc:Q9SA48]
AT1G16510	SAup_JAdown		SAUR41	protein_coding		Auxin-responsive protein SAUR41 [Source:UniProtKB/Swiss-Prot%3BAcc:Q9SA49]
AT1G16520	SAup_JAdown			protein_coding		At1g16520 [Source:UniProtKB/TrEMBL%3BAcc:Q9SA50]
AT1G16540	SAup		SIR3	protein_coding		molybdenum cofactor sulfurase (LOS5) (ABA3) [Source:TAIR%3BAcc:AT1G16540]
AT1G16560	SAup			protein_coding		AT1G16560 protein [Source:UniProtKB/TrEMBL%3BAcc:Q9FX73]
AT1G16610	SAup_JAdown		SR45	protein_coding		arginine/serine-rich 45 [Source:TAIR%3BAcc:AT1G16610]
AT1G16630	JAdown_SAdown			protein_coding		At1g16630 [Source:UniProtKB/TrEMBL%3BAcc:Q9FX76]
AT1G16670	SAup			protein_coding		Kinase domain-containing protein [Source:UniProtKB/TrEMBL%3BAcc:Q93YN1]
AT1G16680	JAdown_SAdown			protein_coding		Chaperone DnaJ-domain superfamily protein [Source:UniProtKB/TrEMBL%3BAcc:F4I4I3]
AT1G16690	JAdown			protein_coding		Enhancer of polycomb-like protein [Source:UniProtKB/TrEMBL%3BAcc:Q9FX82]
AT1G16700	SAup			protein_coding		NADH dehydrogenase [ubiquinone] iron-sulfur protein 8-B%2C mitochondrial [Source:UniProtKB/Swiss-Prot%3BAcc:Q9FX83]
AT1G16720	JAdown_SAdown		HCF173	protein_coding		high chlorophyll fluorescence phenotype 173 [Source:TAIR%3BAcc:AT1G16720]
AT1G16740	JAdown			protein_coding		50S ribosomal protein L20 [Source:UniProtKB/TrEMBL%3BAcc:A0A178WF80]
AT1G16750	JAdown_SAdown			protein_coding		At1g16750/F19K19_26 [Source:UniProtKB/TrEMBL%3BAcc:Q8L7U6]
AT1G16780	JAdown_SAdown		AVPL2	protein_coding		Pyrophosphate-energized membrane proton pump 3 [Source:UniProtKB/Swiss-Prot%3BAcc:Q9FWR2]
AT1G16800	JAdown			protein_coding		P-loop containing nucleoside triphosphate hydrolases superfamily protein [Source:TAIR%3BAcc:AT1G16800]
AT1G16825	SAdown		RTNLB23	protein_coding		Reticulon-like protein B23 [Source:UniProtKB/Swiss-Prot%3BAcc:P0C941]
AT1G16860	JAdown			protein_coding		Uncharacterized membrane protein At1g16860 [Source:UniProtKB/Swiss-Prot%3BAcc:Q9FZ45]
AT1G16870	JAdown			protein_coding		Mitochondrial 28S ribosomal protein S29-like protein [Source:UniProtKB/TrEMBL%3BAcc:Q8W4K2]
AT1G16880	JAdown_SAdown		ACR11	protein_coding		ACR11 [Source:UniProtKB/TrEMBL%3BAcc:A0A178WLF3]
AT1G16900	JAdown		ALG9	protein_coding		Dol-P-Man:Man(6)GlcNAc(2)-PP-Dol alpha-1%2C2-mannosyltransferase [Source:UniProtKB/Swiss-Prot%3BAcc:Q9FZ49]
AT1G16916	JAdown			protein_coding		unknown protein%3B FUNCTIONS IN: molecular_function unknown%3B INVOLVED IN: biological_process unknown%3B LOCATED IN: cellular_component unknown%3B Has 30201 Blast hits to 17322 proteins in 780 species: Archae - 12%3B Bacteria - 1396%3B Metazoa - 17338%3B Fungi - /.../ Plants - 5037%3B Viruses - 0%3B Other Eukaryotes - 2996 (source: NCBI BLink). [Source:TAIR%3BAcc:AT1G16916]
AT1G16920	JAdown_SAdown		RABA1B	protein_coding		RABA1b [Source:UniProtKB/TrEMBL%3BAcc:A0A178WJV5]
AT1G16930	SAup_JAdown			protein_coding		F-box/FBD/LRR-repeat protein At1g16930 [Source:UniProtKB/Swiss-Prot%3BAcc:Q9FZ52]
AT1G16960	SAdown			protein_coding		At1g16960 [Source:UniProtKB/TrEMBL%3BAcc:Q9FZ55]
AT1G16970	SAup		KU70	protein_coding		KU70 [Source:UniProtKB/TrEMBL%3BAcc:A0A178WAS1]
AT1G17040	JAdown	STAT	SHA	protein_coding		SH2 domain protein A [Source:UniProtKB/TrEMBL%3BAcc:F4I632]
AT1G17080	SAup			protein_coding		At1g17080/F6I1.24 [Source:UniProtKB/TrEMBL%3BAcc:Q9SHG7]
AT1G17100	JAdown_SAdown			protein_coding		At1g17100 [Source:UniProtKB/TrEMBL%3BAcc:Q9SHG8]
AT1G17140	JAdown_SAdown		ICR1	protein_coding		RIP1 [Source:UniProtKB/TrEMBL%3BAcc:A0A178W8G4]
AT1G17145	JAdown			protein_coding		Putative uncharacterized protein [Source:UniProtKB/TrEMBL%3BAcc:Q940G8]
AT1G17147	SAup		VQ1	protein_coding		VQ motif-containing protein 1 [Source:UniProtKB/Swiss-Prot%3BAcc:Q1G3U8]
AT1G17160	JAdown			protein_coding		Ribokinase [Source:UniProtKB/TrEMBL%3BAcc:A1A6H3]
AT1G17170	SAup		GSTU24	protein_coding		Glutathione S-transferase U24 [Source:UniProtKB/Swiss-Prot%3BAcc:Q9SHH6]
AT1G17190	JAup		GSTU26	protein_coding		Glutathione S-transferase U26 [Source:UniProtKB/Swiss-Prot%3BAcc:Q9SHH8]
AT1G17200	JAdown_SAdown			protein_coding		CASP-like protein [Source:UniProtKB/TrEMBL%3BAcc:A0A178W560]
AT1G17210	JAdown		ATILP1	protein_coding		F20D23.9 protein [Source:UniProtKB/TrEMBL%3BAcc:Q9SHI0]
AT1G17220	JAdown_SAdown		FUG1	protein_coding		Translation initiation factor IF-2%2C chloroplastic [Source:UniProtKB/Swiss-Prot%3BAcc:Q9SHI1]
AT1G17270	JAdown			protein_coding		Glycosyltransferase [Source:UniProtKB/TrEMBL%3BAcc:Q84WU0]
AT1G17290	SAup		ALAAT1	protein_coding		Alanine aminotransferase 1%2C mitochondrial [Source:UniProtKB/Swiss-Prot%3BAcc:F4I7I0]
AT1G17330	SAup			protein_coding		At1g17330 [Source:UniProtKB/TrEMBL%3BAcc:Q8GUM8]
AT1G17340	JAup_SAup		SAC5	protein_coding		Phosphoinositide phosphatase SAC5 [Source:UniProtKB/Swiss-Prot%3BAcc:Q8RW97]
AT1G17350	JAdown_SAdown			protein_coding		NADH:ubiquinone oxidoreductase intermediate-associated protein 30 [Source:UniProtKB/TrEMBL%3BAcc:F4I7I6]
AT1G17370	JAup_SAdown		UBP1B	protein_coding		Oligouridylate-binding protein 1B [Source:UniProtKB/Swiss-Prot%3BAcc:Q9LQI9]
AT1G17380	JAup		TIFY11A	protein_coding		Protein TIFY 11A [Source:UniProtKB/Swiss-Prot%3BAcc:Q9LDU5]
AT1G17420	JAup_SAup		LOX3	protein_coding		Lipoxygenase 3%2C chloroplastic [Source:UniProtKB/Swiss-Prot%3BAcc:Q9LNR3]
AT1G17430	SAup			protein_coding		Alpha/beta-hydrolase domain-containing protein [Source:UniProtKB/TrEMBL%3BAcc:Q9LNR2]
AT1G17440	JAup_SAup		TAF12B	protein_coding		Transcription initiation factor TFIID subunit 12b [Source:UniProtKB/Swiss-Prot%3BAcc:Q940A7]
AT1G17450	SAup			protein_coding		B-block binding subunit of TFIIIC [Source:UniProtKB/TrEMBL%3BAcc:F4I7J9]
AT1G17470	JAdown		DRG1	protein_coding		DRG1 [Source:UniProtKB/TrEMBL%3BAcc:A0A178W426]
AT1G17490	SAup			protein_coding		At1g17490/F1L3_4 [Source:UniProtKB/TrEMBL%3BAcc:Q9LNQ6]
AT1G17500	SAup		ALA4	protein_coding		Phospholipid-transporting ATPase [Source:UniProtKB/TrEMBL%3BAcc:A0A178W5K3]
AT1G17510	JAdown			protein_coding		F1L3.22 [Source:UniProtKB/TrEMBL%3BAcc:Q9LNQ3]
AT1G17550	JAup		HAB2	protein_coding		Protein phosphatase 2C 7 [Source:UniProtKB/Swiss-Prot%3BAcc:Q9LNP9]
AT1G17560	SAdown		HLL	protein_coding		50S ribosomal protein HLL%2C mitochondrial [Source:UniProtKB/Swiss-Prot%3BAcc:Q84JG5]
AT1G17590	SAup	NF-YA	NFYA8	protein_coding		Putative uncharacterized protein At1g17590 [Source:UniProtKB/TrEMBL%3BAcc:C0SUW0]
AT1G17600	SAup_JAdown			protein_coding	TIR-NBS-LRR	TIR-NBS-LRR class disease resistance protein [Source:UniProtKB/TrEMBL%3BAcc:F4I901]
AT1G17620	JAup			protein_coding		At1g17620/F11A6_23 [Source:UniProtKB/TrEMBL%3BAcc:Q9LNP3]
AT1G17650	JAdown_SAdown		GLYR2	protein_coding		Glyoxylate/succinic semialdehyde reductase 2%2C chloroplastic [Source:UniProtKB/Swiss-Prot%3BAcc:F4I907]
AT1G17690	JAdown		NOF1	protein_coding		Putative uncharacterized protein At1g17690 [Source:UniProtKB/TrEMBL%3BAcc:Q8H1E7]
AT1G17730	SAup		CHMP1A	protein_coding		ESCRT-related protein CHMP1A [Source:UniProtKB/Swiss-Prot%3BAcc:Q8LE58]
AT1G17745	JAup_SAup		PGDH	protein_coding		D-3-phosphoglycerate dehydrogenase [Source:TAIR%3BAcc:AT1G17745]
AT1G17750	JAup		PEPR2	protein_coding	RLK	Leucine-rich repeat receptor-like protein kinase PEPR2 [Source:UniProtKB/Swiss-Prot%3BAcc:Q9FZ59]
AT1G17780	SAup_JAdown			protein_coding		unknown protein%3B BEST Arabidopsis thaliana protein match is: unknown protein (TAIR:AT2G16575.1)%3B Has 35333 Blast hits to 34131 proteins in 2444 species: Archae - 798%3B Bacteria - 22429%3B Metazoa - 974%3B Fungi - 991%3B Plants - 531%3B Viruses - 0%3B Other Euk /.../s - 9610 (source: NCBI BLink). [Source:TAIR%3BAcc:AT1G17780]
AT1G17840	JAdown_SAdown		ABCG11	protein_coding		ABC transporter G family member 11 [Source:UniProtKB/Swiss-Prot%3BAcc:Q8RXN0]
AT1G17850	JAdown_SAdown		STR8	protein_coding		Rhodanese-like domain-containing protein 8%2C chloroplastic [Source:UniProtKB/Swiss-Prot%3BAcc:F4I933]
AT1G17870	JAdown		EGY3	protein_coding		Probable zinc metallopeptidase EGY3%2C chloroplastic [Source:UniProtKB/Swiss-Prot%3BAcc:Q9LMU1]
AT1G17880	JAdown		BTF3	protein_coding		Basic transcription factor 3 [Source:UniProtKB/Swiss-Prot%3BAcc:Q9SMW7]
AT1G17890	SAup		GER2	protein_coding		Putative GDP-L-fucose synthase 2 [Source:UniProtKB/Swiss-Prot%3BAcc:Q9LMU0]
AT2G46870	JAdown_SAdown	B3	NGA1	protein_coding		B3 domain-containing transcription factor NGA1 [Source:UniProtKB/Swiss-Prot%3BAcc:O82799]
AT1G17970	JAdown_SAdown			protein_coding		At1g17970/F2H15_16 [Source:UniProtKB/TrEMBL%3BAcc:Q944L9]
AT1G17980	JAdown		PAPS1	protein_coding		PAPS1 [Source:UniProtKB/TrEMBL%3BAcc:A0A178W197]
AT1G18030	JAdown			protein_coding		Probable protein phosphatase 2C 8 [Source:UniProtKB/Swiss-Prot%3BAcc:Q9LMT1]
AT1G18040	JAdown		CDKD-3	protein_coding		CDKD1 [Source:UniProtKB/TrEMBL%3BAcc:A0A178WHV0]
AT1G18060	SAdown			protein_coding		AT1g18060/T10F20.23 [Source:UniProtKB/TrEMBL%3BAcc:Q9LM40]
AT1G18070	JAdown			protein_coding		T10F20.8 protein [Source:UniProtKB/TrEMBL%3BAcc:Q9LMS7]
AT1G18080	JAdown		RACK1A	protein_coding		RACK1A_AT [Source:UniProtKB/TrEMBL%3BAcc:A0A178WHX3]
AT1G18090	JAdown			protein_coding		5'-3' exonuclease family protein [Source:UniProtKB/TrEMBL%3BAcc:Q94A33]
AT1G18160	SAup_JAdown			protein_coding		Protein kinase family protein [Source:UniProtKB/TrEMBL%3BAcc:F4IAN2]
AT1G18170	JAdown_SAdown		FKBP17-2	protein_coding		Peptidyl-prolyl cis-trans isomerase FKBP17-2%2C chloroplastic [Source:UniProtKB/Swiss-Prot%3BAcc:Q9LDY5]
AT1G18190	JAdown		GC2	protein_coding		Golgin candidate 2 [Source:UniProtKB/Swiss-Prot%3BAcc:B0F9L7]
AT1G18210	SAup		CML27	protein_coding		Probable calcium-binding protein CML27 [Source:UniProtKB/Swiss-Prot%3BAcc:Q9LE22]
AT1G18250	JAdown_SAdown		ATLP-1	protein_coding		Thaumatin-like protein [Source:UniProtKB/TrEMBL%3BAcc:F4IAP1]
AT1G18260	SAup		HRD3A	protein_coding		ERAD-associated E3 ubiquitin-protein ligase component HRD3A [Source:UniProtKB/Swiss-Prot%3BAcc:Q9LM25]
AT1G18300	SAup		NUDT4	protein_coding		Nudix hydrolase 4 [Source:UniProtKB/Swiss-Prot%3BAcc:Q9LE73]
AT1G18330	JAdown	MYB_related	RVE7	protein_coding		Protein REVEILLE 7 [Source:UniProtKB/Swiss-Prot%3BAcc:B3H5A8]
AT1G18335	JAdown			protein_coding		Acyl-CoA N-acyltransferases (NAT) superfamily protein [Source:TAIR%3BAcc:AT1G18335]
AT1G18340	JAdown		TFB4	protein_coding		RNA polymerase II transcription factor B subunit 4 [Source:UniProtKB/Swiss-Prot%3BAcc:Q8LF41]
AT1G18360	JAdown			protein_coding		Alpha/beta-Hydrolases superfamily protein [Source:UniProtKB/TrEMBL%3BAcc:Q8VYJ0]
AT1G18370	JAdown_SAdown		KIN7A	protein_coding		Kinesin-like protein KIN-7A [Source:UniProtKB/Swiss-Prot%3BAcc:Q8S905]
AT1G18390	SAup_JAdown			protein_coding		Protein kinase superfamily protein [Source:TAIR%3BAcc:AT1G18390]
AT1G18400	JAdown	bHLH	BEE1	protein_coding		Transcription factor BEE 1 [Source:UniProtKB/Swiss-Prot%3BAcc:Q8GZ13]
AT1G18450	JAdown		ARP4	protein_coding		Actin-related protein 4 [Source:UniProtKB/Swiss-Prot%3BAcc:Q84M92]
AT1G18480	SAup		SLP2	protein_coding		Shewanella-like protein phosphatase 2 [Source:UniProtKB/Swiss-Prot%3BAcc:Q944L7]
AT1G18485	JAdown_SAdown		PCMP-H8	protein_coding		Pentatricopeptide repeat-containing protein At1g18485 [Source:UniProtKB/Swiss-Prot%3BAcc:Q0WN60]
AT1G18490	JAdown_SAdown		PCO3	protein_coding		Plant cysteine oxidase 3 [Source:UniProtKB/Swiss-Prot%3BAcc:Q1G3U6]
AT1G18500	JAup		IPMS1	protein_coding		MAML-4 [Source:UniProtKB/TrEMBL%3BAcc:A0A178WDC7]
AT1G18540	JAdown		RPL6A	protein_coding		60S ribosomal protein L6-1 [Source:UniProtKB/Swiss-Prot%3BAcc:Q9FZ76]
AT1G18550	JAdown_SAdown		KIN8A	protein_coding		Kinesin-like protein KIN-8A [Source:UniProtKB/Swiss-Prot%3BAcc:F4ICA0]
AT1G18560	JAdown			protein_coding		BED zinc finger and hAT dimerization domain-containing protein [Source:UniProtKB/TrEMBL%3BAcc:F4ICA1]
AT1G18570	SAup_JAdown	MYB	MYB51	protein_coding		Transcription factor MYB51 [Source:UniProtKB/Swiss-Prot%3BAcc:O49782]
AT1G18590	JAup_SAdown		SOT17	protein_coding		Sulfotransferase [Source:UniProtKB/TrEMBL%3BAcc:A0A178WDI6]
AT1G18610	JAdown_SAdown			protein_coding		F25I16.5 protein [Source:UniProtKB/TrEMBL%3BAcc:Q9FZ82]
AT1G18620	JAdown_SAdown			protein_coding		unknown protein%3B BEST Arabidopsis thaliana protein match is: unknown protein (TAIR:AT1G74160.1)%3B Has 1987 Blast hits to 1263 proteins in 207 species: Archae - 0%3B Bacteria - 172%3B Metazoa - 665%3B Fungi - 149%3B Plants - 271%3B Viruses - 6%3B Other Eukaryotes /.../ (source: NCBI BLink). [Source:TAIR%3BAcc:AT1G18620]
AT1G18640	JAdown		PSP	protein_coding		Phosphoserine phosphatase%2C chloroplastic [Source:UniProtKB/Swiss-Prot%3BAcc:O82796]
AT1G18650	JAdown_SAdown		PDCB3	protein_coding		PLASMODESMATA CALLOSE-BINDING PROTEIN 3 [Source:UniProtKB/Swiss-Prot%3BAcc:Q9FZ86]
AT1G18660	JAdown			protein_coding		Zinc finger (C3HC4-type RING finger) family protein [Source:UniProtKB/TrEMBL%3BAcc:F4ICB5]
AT1G18670	JAdown_SAdown		IBS1	protein_coding		Protein kinase superfamily protein [Source:TAIR%3BAcc:AT1G18670]
AT1G18680	SAdown			protein_coding		F6A14.21 protein [Source:UniProtKB/TrEMBL%3BAcc:Q9M9T9]
AT1G18700	JAdown			protein_coding		DNAJ heat shock N-terminal domain-containing protein [Source:TAIR%3BAcc:AT1G18700]
AT1G18710	JAup_SAdown	MYB	AtMYB47	protein_coding		MYB transcription factor [Source:UniProtKB/TrEMBL%3BAcc:Q9M9U2]
AT1G18720	JAup			protein_coding		At1g18720/F6A14_17 [Source:UniProtKB/TrEMBL%3BAcc:Q9M9U3]
AT1G18730	SAdown		PNSB4	protein_coding		Photosynthetic NDH subunit of subcomplex B 4%2C chloroplastic [Source:UniProtKB/Swiss-Prot%3BAcc:Q8RXS1]
AT1G18740	JAup			protein_coding		At1g18740/F6A14_15 [Source:UniProtKB/TrEMBL%3BAcc:Q9M9U5]
AT1G18750	SAdown	M-type_MADS	AGL65	protein_coding		AGAMOUS-like 65 [Source:TAIR%3BAcc:AT1G18750]
AT1G18800	JAdown		NRP2	protein_coding		NRP2 [Source:UniProtKB/TrEMBL%3BAcc:A0A178W8U0]
AT1G18810	JAdown_SAdown		PKS3	protein_coding		Protein PHYTOCHROME KINASE SUBSTRATE 3 [Source:UniProtKB/Swiss-Prot%3BAcc:Q8GXS8]
AT1G18840	JAdown_SAdown		IQD30	protein_coding		At1g18840 [Source:UniProtKB/TrEMBL%3BAcc:Q501D2]
AT1G18850	JAdown			protein_coding		F6A14.6 protein [Source:UniProtKB/TrEMBL%3BAcc:Q9M9V4]
AT1G18870	JAup		ICS2	protein_coding		Isochorismate synthase 2%2C chloroplastic [Source:UniProtKB/Swiss-Prot%3BAcc:Q9M9V6]
AT1G18880	JAdown		NPF2.9	protein_coding		Protein NRT1/ PTR FAMILY 2.9 [Source:UniProtKB/Swiss-Prot%3BAcc:Q9M9V7]
AT1G18890	SAup_JAdown		CPK10	protein_coding		Calcium-dependent protein kinase 10 [Source:UniProtKB/Swiss-Prot%3BAcc:Q9M9V8]
AT1G18900	SAup			protein_coding		Pentatricopeptide repeat-containing protein [Source:UniProtKB/TrEMBL%3BAcc:F4IDY2]
AT1G18910	SAup_JAdown			protein_coding		Zinc finger protein BRUTUS-like At1g18910 [Source:UniProtKB/Swiss-Prot%3BAcc:F4IDY5]
AT1G18950	JAdown			protein_coding		DDT domain superfamily [Source:TAIR%3BAcc:AT1G18950]
AT1G19000	SAdown	MYB_related		protein_coding		AT1G19000 protein [Source:UniProtKB/TrEMBL%3BAcc:Q9LMC7]
AT1G19020	JAup_SAup			protein_coding		Putative uncharacterized protein [Source:UniProtKB/TrEMBL%3BAcc:Q8VYY6]
AT1G19050	JAdown_SAdown		ARR7	protein_coding		Two-component response regulator ARR7 [Source:UniProtKB/Swiss-Prot%3BAcc:Q9ZWS7]
AT1G19100	JAdown		MORC6	protein_coding		Protein MICRORCHIDIA 6 [Source:UniProtKB/Swiss-Prot%3BAcc:Q56Y74]
AT1G19110	JAdown			protein_coding		Inter-alpha-trypsin inhibitor heavy chain-like protein [Source:UniProtKB/TrEMBL%3BAcc:Q8L798]
AT1G19130	SAup			protein_coding		Putative uncharacterized protein At1g19130/F14D16_18 [Source:UniProtKB/TrEMBL%3BAcc:Q8GYZ3]
AT1G19140	SAdown			protein_coding		FUNCTIONS IN: molecular_function unknown%3B INVOLVED IN: ubiquinone biosynthetic process%3B LOCATED IN: mitochondrion%3B EXPRESSED IN: 24 plant structures%3B EXPRESSED DURING: 15 growth stages%3B CONTAINS InterPro DOMAIN/s: COQ9 (InterPro:IPR013718)%2C Ubiquino /.../synthesis protein COQ9 (InterPro:IPR012762)%3B Has 35333 Blast hits to 34131 proteins in 2444 species: Archae - 798%3B Bacteria - 22…
AT1G19150	JAdown_SAdown		LHCA6	protein_coding		Photosystem I chlorophyll a/b-binding protein 6%2C chloroplastic [Source:UniProtKB/Swiss-Prot%3BAcc:Q8LCQ4]
AT1G19180	JAup_SAup		TIFY10A	protein_coding		TIFY10A [Source:UniProtKB/TrEMBL%3BAcc:A0A178W7G1]
AT3G61970	JAdown_SAdown	B3	NGA2	protein_coding		NGA2 [Source:UniProtKB/TrEMBL%3BAcc:A0A178V7R1]
AT1G19270	JAup_SAup		DA1	protein_coding		Protein DA1 [Source:UniProtKB/Swiss-Prot%3BAcc:P0C7Q8]
AT1G19290	JAdown			protein_coding		Putative pentatricopeptide repeat-containing protein At1g19290 [Source:UniProtKB/Swiss-Prot%3BAcc:Q9LN69]
AT1G19300	JAup_SAup		GATL1	protein_coding		Hexosyltransferase [Source:UniProtKB/TrEMBL%3BAcc:W8Q3S3]
AT1G19310	SAup			protein_coding		At1g19310/F18O14_14 [Source:UniProtKB/TrEMBL%3BAcc:Q9LN67]
AT1G19330	JAdown			protein_coding		unknown protein%3B BEST Arabidopsis thaliana protein match is: unknown protein (TAIR:AT1G75060.1)%3B Has 145 Blast hits to 145 proteins in 43 species: Archae - 0%3B Bacteria - 0%3B Metazoa - 40%3B Fungi - 0%3B Plants - 104%3B Viruses - 0%3B Other Eukaryotes - 1 (so /.../NCBI BLink). [Source:TAIR%3BAcc:AT1G19330]
AT4G38910	JAdown_SAdown	BBR-BPC	BPC5	protein_coding		Protein BASIC PENTACYSTEINE5 [Source:UniProtKB/Swiss-Prot%3BAcc:F4JUI3]
AT1G19360	SAup		RRA3	protein_coding		Arabinosyltransferase RRA3 [Source:UniProtKB/Swiss-Prot%3BAcc:Q9LN62]
AT1G19380	SAup			protein_coding		At1g19380 [Source:UniProtKB/TrEMBL%3BAcc:Q9LN60]
AT1G19400	JAdown			protein_coding		Erythronate-4-phosphate dehydrogenase family protein [Source:UniProtKB/TrEMBL%3BAcc:Q8VYC6]
AT1G19430	JAdown			protein_coding		Probable methyltransferase PMT28 [Source:UniProtKB/Swiss-Prot%3BAcc:Q9LN50]
AT1G19440	JAdown		KCS4	protein_coding		3-ketoacyl-CoA synthase 4 [Source:UniProtKB/Swiss-Prot%3BAcc:Q9LN49]
AT1G19520	JAdown		NFD5	protein_coding		pentatricopeptide (PPR) repeat-containing protein [Source:TAIR%3BAcc:AT1G19520]
AT1G19570	JAup_SAdown		DHAR1	protein_coding		Glutathione S-transferase DHAR1%2C mitochondrial [Source:UniProtKB/Swiss-Prot%3BAcc:Q9FWR4]
AT1G19580	JAup		GAMMACA1	protein_coding		GAMMA CA1 [Source:UniProtKB/TrEMBL%3BAcc:A0A178WHZ1]
AT1G19600	JAdown_SAdown			protein_coding		At1g19600 [Source:UniProtKB/TrEMBL%3BAcc:Q9LN35]
AT1G19640	JAup		JMT	protein_coding		Jasmonate O-methyltransferase [Source:UniProtKB/Swiss-Prot%3BAcc:Q9AR07]
AT1G19650	SAdown		SFH4	protein_coding		Phosphatidylinositol/phosphatidylcholine transfer protein SFH4 [Source:UniProtKB/Swiss-Prot%3BAcc:F4HP88]
AT1G19660	JAup		BBD2	protein_coding		Bifunctional nuclease 2 [Source:UniProtKB/Swiss-Prot%3BAcc:Q93VH2]
AT1G19670	JAup_SAdown		CLH1	protein_coding		CORI1 [Source:UniProtKB/TrEMBL%3BAcc:A0A178W1X2]
AT1G19680	JAup			protein_coding		At1g19680 [Source:UniProtKB/TrEMBL%3BAcc:Q9FXG6]
AT1G19690	JAdown			protein_coding		At1g19690 [Source:UniProtKB/TrEMBL%3BAcc:Q147R9]
AT1G19710	SAup_JAdown			protein_coding		At1g19710 [Source:UniProtKB/TrEMBL%3BAcc:Q67Z55]
AT1G19715	JAdown_SAdown		JAL3	protein_coding		Jacalin-related lectin 3 [Source:UniProtKB/Swiss-Prot%3BAcc:F4HQX1]
AT1G19720	JAdown_SAdown		DYW7	protein_coding		Pentatricopeptide repeat-containing protein At1g19720 [Source:UniProtKB/Swiss-Prot%3BAcc:Q9FXH1]
AT1G19740	SAdown			protein_coding		ATP-dependent protease La domain-containing protein [Source:UniProtKB/TrEMBL%3BAcc:Q9FXH3]
AT1G19770	JAdown		PUP14	protein_coding		Probable purine permease 14 [Source:UniProtKB/Swiss-Prot%3BAcc:Q9FXH5]
AT1G19800	JAdown		TGD1	protein_coding		Protein TRIGALACTOSYLDIACYLGLYCEROL 1%2C chloroplastic [Source:UniProtKB/Swiss-Prot%3BAcc:Q8L4R0]
AT1G19835	JAdown_SAdown		FPP4	protein_coding		Filament-like plant protein 4 [Source:UniProtKB/Swiss-Prot%3BAcc:Q0WSY2]
AT1G19860	SAup_JAdown			protein_coding		Zinc finger C-x8-C-x5-C-x3-H type family protein [Source:TAIR%3BAcc:AT1G19860]
AT1G19870	JAdown		IQD32	protein_coding		Protein IQ-DOMAIN 32 [Source:UniProtKB/Swiss-Prot%3BAcc:Q9FXI5]
AT1G19880	JAdown			protein_coding		Regulator of chromosome condensation (RCC1) family protein [Source:UniProtKB/TrEMBL%3BAcc:F4HQZ1]
AT1G19920	JAdown_SAdown		APS2	protein_coding		ATP sulfurylase 2 [Source:UniProtKB/Swiss-Prot%3BAcc:Q43870]
AT1G19950	JAdown_SAdown		HVA22H	protein_coding		HVA22-like protein h [Source:UniProtKB/Swiss-Prot%3BAcc:Q8LEM6]
AT1G19960	SAup_JAdown			protein_coding		Putative uncharacterized protein At1g19960 [Source:UniProtKB/TrEMBL%3BAcc:Q9LNS5]
AT1G19970	JAdown			protein_coding		ER lumen protein retaining receptor-like protein [Source:UniProtKB/TrEMBL%3BAcc:F4HR00]
AT1G19990	JAdown			protein_coding		unknown protein%3B FUNCTIONS IN: molecular_function unknown%3B INVOLVED IN: biological_process unknown%3B LOCATED IN: cellular_component unknown%3B EXPRESSED IN: cultured cell%3B BEST Arabidopsis thaliana protein match is: unknown protein (TAIR:AT5G11600.1)%3B /.../256 Blast hits to 7192 proteins in 541 species: Archae - 6%3B Bacteria - 629%3B Metazoa - 4714%3B Fungi - 936%3B Plants - 545%3B Viru…
AT1G20010	JAdown_SAdown		TUBB5	protein_coding		Tubulin beta-5 chain [Source:UniProtKB/Swiss-Prot%3BAcc:P29513]
AT1G20020	SAdown		LFNR2	protein_coding		Ferredoxin--NADP reductase%2C leaf isozyme 2%2C chloroplastic [Source:UniProtKB/Swiss-Prot%3BAcc:Q8W493]
AT1G20030	JAup_SAdown			protein_coding		Pathogenesis-related thaumatin-like protein [Source:UniProtKB/TrEMBL%3BAcc:Q9LNT0]
AT1G20050	JAup_SAup		HYD1	protein_coding		Probable 3-beta-hydroxysteroid-Delta(8)%2CDelta(7)-isomerase [Source:UniProtKB/Swiss-Prot%3BAcc:O48962]
AT1G20100	SAup_JAdown			protein_coding		Putative uncharacterized protein At1g20100 [Source:UniProtKB/TrEMBL%3BAcc:Q9LNT6]
AT1G20110	SAup		FREE1	protein_coding		Protein FREE1 [Source:UniProtKB/Swiss-Prot%3BAcc:Q9ASS2]
AT1G20160	JAup		CRSP	protein_coding		CO(2)-response secreted protease [Source:UniProtKB/Swiss-Prot%3BAcc:Q9LNU1]
AT1G20190	JAdown_SAdown		EXPA11	protein_coding		Expansin-A11 [Source:UniProtKB/Swiss-Prot%3BAcc:Q9LNU3]
AT1G20200	SAup		RPN3A	protein_coding		26S proteasome non-ATPase regulatory subunit 3 homolog A [Source:UniProtKB/Swiss-Prot%3BAcc:Q9LNU4]
AT1G20220	JAdown			protein_coding		Alba DNA/RNA-binding protein [Source:UniProtKB/TrEMBL%3BAcc:Q944A2]
AT1G20300	JAdown			protein_coding		Pentatricopeptide repeat-containing protein At1g20300%2C mitochondrial [Source:UniProtKB/Swiss-Prot%3BAcc:Q9LN22]
AT1G20340	SAdown		DRT112	protein_coding		Plastocyanin major isoform%2C chloroplastic [Source:UniProtKB/Swiss-Prot%3BAcc:P42699]
AT1G20370	JAdown			protein_coding		F14O10.3 protein [Source:UniProtKB/TrEMBL%3BAcc:Q9LN29]
AT1G20380	JAdown			protein_coding		Prolyl oligopeptidase family protein [Source:UniProtKB/TrEMBL%3BAcc:F4HSS5]
AT1G20440	JAdown_SAdown		COR47	protein_coding		Dehydrin COR47 [Source:UniProtKB/Swiss-Prot%3BAcc:P31168]
AT1G20450	JAdown		ERD10	protein_coding		Dehydrin ERD10 [Source:UniProtKB/Swiss-Prot%3BAcc:P42759]
AT1G20460	SAup			protein_coding		Putative uncharacterized protein At1g20460 [Source:UniProtKB/TrEMBL%3BAcc:Q8L6Z1]
AT1G20490	JAup_SAup			protein_coding		AMP-dependent synthetase and ligase family protein [Source:TAIR%3BAcc:AT1G20490]
AT1G20510	JAup_SAup		4CLL5	protein_coding		4-coumarate--CoA ligase-like 5 [Source:UniProtKB/Swiss-Prot%3BAcc:Q84P21]
AT1G20540	JAdown_SAdown			protein_coding		Putative uncharacterized protein At1g20540 [Source:UniProtKB/TrEMBL%3BAcc:Q8RWD8]
AT1G20550	JAdown			protein_coding		O-fucosyltransferase-like protein [Source:UniProtKB/TrEMBL%3BAcc:F4HSU3]
AT1G20580	JAdown		SMD3B	protein_coding		Small nuclear ribonucleoprotein SmD3b [Source:UniProtKB/Swiss-Prot%3BAcc:Q9LM92]
AT1G20640	JAdown	Nin-like	NLP4	protein_coding		Protein NLP4 [Source:UniProtKB/Swiss-Prot%3BAcc:Q9LE38]
AT1G20650	JAdown_SAdown		PBL21	protein_coding		ASG5 [Source:UniProtKB/TrEMBL%3BAcc:A0A178W8H8]
AT1G20720	JAdown			protein_coding		RAD3-like DNA-binding helicase protein [Source:TAIR%3BAcc:AT1G20720]
AT1G20760	JAdown			protein_coding		Calcium-binding EF hand-containing protein [Source:UniProtKB/TrEMBL%3BAcc:Q9LM78]
AT1G20770	SAup			protein_coding		At1g20770 [Source:UniProtKB/TrEMBL%3BAcc:Q9LM77]
AT1G20780	SAup_JAdown		PUB44	protein_coding		SAUL1 [Source:UniProtKB/TrEMBL%3BAcc:A0A178W875]
AT1G20810	JAdown_SAdown		FKBP18	protein_coding		Peptidylprolyl isomerase [Source:UniProtKB/TrEMBL%3BAcc:A0A178WBJ6]
AT1G20816	SAdown		OEP21A	protein_coding		Outer envelope pore protein 21A%2C chloroplastic [Source:UniProtKB/Swiss-Prot%3BAcc:Q6ID99]
AT1G20823	SAdown		ATL80	protein_coding		RING-H2 finger protein ATL80 [Source:UniProtKB/Swiss-Prot%3BAcc:Q9LM69]
AT1G20830	JAdown		MCD1	protein_coding		Protein MULTIPLE CHLOROPLAST DIVISION SITE 1 [Source:UniProtKB/Swiss-Prot%3BAcc:Q8GWA7]
AT1G20840	JAdown		MSSP1	protein_coding		TMT1 [Source:UniProtKB/TrEMBL%3BAcc:A0A178W059]
AT1G20880	JAdown			protein_coding		RNA recognition motif-containing protein [Source:UniProtKB/TrEMBL%3BAcc:F4HUQ5]
AT1G20890	SAup_JAdown			protein_coding		At1g20890 [Source:UniProtKB/TrEMBL%3BAcc:Q6NL19]
AT1G20910	JAdown_SAdown		ARID6	protein_coding		AT-rich interactive domain-containing protein 6 [Source:UniProtKB/Swiss-Prot%3BAcc:C0SUW7]
AT1G20930	JAdown		CDKB2-2	protein_coding		Cyclin-dependent kinase B2-2 [Source:UniProtKB/Swiss-Prot%3BAcc:Q8LG64]
AT1G20950	JAdown		PFP-ALPHA1	protein_coding		Pyrophosphate--fructose 6-phosphate 1-phosphotransferase subunit alpha 1 [Source:UniProtKB/Swiss-Prot%3BAcc:Q9SYP2]
AT1G20960	JAdown		BRR2A	protein_coding		DExH-box ATP-dependent RNA helicase DExH12 [Source:UniProtKB/Swiss-Prot%3BAcc:Q9SYP1]
AT1G20980	SAup	SBP	SPL14	protein_coding		Squamosa promoter-binding-like protein 14 [Source:UniProtKB/Swiss-Prot%3BAcc:Q8RY95]
AT1G21000	SAup			protein_coding		At1g21000/F9H16_1 [Source:UniProtKB/TrEMBL%3BAcc:Q93V70]
AT1G21050	SAup_JAdown			protein_coding		Protein of unknown function%2C DUF617 [Source:TAIR%3BAcc:AT1G21050]
AT1G21060	JAdown			protein_coding		Protein of unknown function%2C DUF547 [Source:TAIR%3BAcc:AT1G21060]
AT1G21070	JAdown_SAdown		URGT2	protein_coding		UDP-rhamnose/UDP-galactose transporter 2 [Source:UniProtKB/Swiss-Prot%3BAcc:Q9LPU2]
AT1G21080	SAup			protein_coding		DNAJ heat shock N-terminal domain-containing protein [Source:UniProtKB/TrEMBL%3BAcc:F4HWD5]
AT1G21100	JAup_SAdown		IGMT1	protein_coding		Indole glucosinolate O-methyltransferase 1 [Source:UniProtKB/Swiss-Prot%3BAcc:Q9LPU5]
AT1G21110	JAdown		IGMT3	protein_coding		Indole glucosinolate O-methyltransferase 3 [Source:UniProtKB/Swiss-Prot%3BAcc:Q9LPU6]
AT1G21120	JAdown			protein_coding		O-methyltransferase family protein [Source:TAIR%3BAcc:AT1G21120]
AT1G21130	JAdown		IGMT4	protein_coding		Indole glucosinolate O-methyltransferase 4 [Source:UniProtKB/Swiss-Prot%3BAcc:Q9LPU8]
AT1G21160	JAdown			protein_coding		Eukaryotic translation initiation factor 2 (EIF-2) family protein [Source:UniProtKB/TrEMBL%3BAcc:C0SUW8]
AT1G21170	SAup_JAdown		SEC5B	protein_coding		Exocyst complex component SEC5 [Source:TAIR%3BAcc:AT1G21170]
AT1G21190	JAdown		LSM3A	protein_coding		Sm-like protein LSM3A [Source:UniProtKB/Swiss-Prot%3BAcc:Q9LMN4]
AT1G21200	SAup	Trihelix		protein_coding		F16F4.11 protein [Source:UniProtKB/TrEMBL%3BAcc:Q9LMN5]
AT1G21240	SAup_JAdown		WAK3	protein_coding		Wall-associated receptor kinase 3 [Source:UniProtKB/Swiss-Prot%3BAcc:Q9LMN8]
AT1G21250	SAup_JAdown		WAK1	protein_coding		Wall-associated receptor kinase 1 [Source:UniProtKB/Swiss-Prot%3BAcc:Q39191]
AT1G21270	SAup_JAdown		WAK2	protein_coding		Wall-associated receptor kinase 2 [Source:UniProtKB/Swiss-Prot%3BAcc:Q9LMP1]
AT1G21310	SAup		EXT3	protein_coding		Extensin-3 [Source:UniProtKB/Swiss-Prot%3BAcc:Q9FS16]
AT1G21350	SAdown			protein_coding		Thioredoxin superfamily protein [Source:TAIR%3BAcc:AT1G21350]
AT1G21370	SAup			protein_coding		unknown protein%3B CONTAINS InterPro DOMAIN/s: Protein of unknown function DUF218 (InterPro:IPR003848)%3B Has 160 Blast hits to 160 proteins in 86 species: Archae - 0%3B Bacteria - 0%3B Metazoa - 0%3B Fungi - 102%3B Plants - 44%3B Viruses - 0%3B Other Eukaryotes - /.../urce: NCBI BLink). [Source:TAIR%3BAcc:AT1G21370]
AT1G21380	SAup			protein_coding		F24J8.3 protein [Source:UniProtKB/TrEMBL%3BAcc:Q9LPL6]
AT1G21390	SAup		emb2170	protein_coding		Emb2170 [Source:UniProtKB/TrEMBL%3BAcc:A0A178W1S8]
AT1G21400	SAup_JAdown			protein_coding		Thiamin diphosphate-binding fold (THDP-binding) superfamily protein [Source:TAIR%3BAcc:AT1G21400]
AT1G21410	JAup		SKP2A	protein_coding		F-box protein SKP2A [Source:UniProtKB/Swiss-Prot%3BAcc:Q9LPL4]
AT1G21440	JAup_SAdown			protein_coding		At1g21440 [Source:UniProtKB/TrEMBL%3BAcc:Q501F7]
AT1G21450	SAup	GRAS	SCL1	protein_coding		Scarecrow-like protein 1 [Source:UniProtKB/Swiss-Prot%3BAcc:Q9SDQ3]
AT1G21460	SAdown		SWEET1	protein_coding		Bidirectional sugar transporter SWEET [Source:UniProtKB/TrEMBL%3BAcc:A0A178WKY1]
AT1G21480	JAdown_SAdown			protein_coding		Exostosin family protein [Source:UniProtKB/TrEMBL%3BAcc:F4HY10]
AT1G21500	SAdown			protein_coding		F24J8.11 protein [Source:UniProtKB/TrEMBL%3BAcc:Q9LPK9]
AT1G21520	SAup			protein_coding		Putative uncharacterized protein At1g21520 [Source:UniProtKB/TrEMBL%3BAcc:Q8GYE6]
AT1G21540	JAdown		AEE9	protein_coding		Probable acyl-activating enzyme 9 [Source:UniProtKB/Swiss-Prot%3BAcc:Q9LPK6]
AT1G21560	JAdown_SAdown			protein_coding		F14J8.16 protein [Source:UniProtKB/TrEMBL%3BAcc:Q9LPK4]
AT1G21580	SAup			protein_coding		Zinc finger C-x8-C-x5-C-x3-H type family protein [Source:TAIR%3BAcc:AT1G21580]
AT1G21590	JAdown			protein_coding		Adenine nucleotide alpha hydrolases-domain containing protein kinase [Source:UniProtKB/TrEMBL%3BAcc:Q8VZG4]
AT1G21600	JAdown_SAdown		PTAC6	protein_coding		AT1G21600 protein [Source:UniProtKB/TrEMBL%3BAcc:Q9XI19]
AT1G21610	JAdown			protein_coding		Wound-responsive family protein [Source:UniProtKB/TrEMBL%3BAcc:F4HY28]
AT1G21670	JAdown			protein_coding		F8K7.9 [Source:UniProtKB/TrEMBL%3BAcc:Q9XI11]
AT1G21680	JAdown			protein_coding		DPP6 N-terminal domain-like protein [Source:UniProtKB/TrEMBL%3BAcc:Q9XI10]
AT1G21690	JAdown		EMB1968	protein_coding		Protein embryo defective 1968 [Source:UniProtKB/TrEMBL%3BAcc:F4HY43]
AT1G21710	JAdown		OGG1	protein_coding		OGG1 [Source:UniProtKB/TrEMBL%3BAcc:A0A178WC14]
AT1G21720	SAup		PBC1	protein_coding		Proteasome subunit beta type-3-A [Source:UniProtKB/Swiss-Prot%3BAcc:Q9XI05]
AT1G21730	JAdown_SAdown		KIN7C	protein_coding		Kinesin-like protein KIN-7C%2C mitochondrial [Source:UniProtKB/Swiss-Prot%3BAcc:Q8W5R6]
AT1G21740	SAup			protein_coding		F8K7.18 protein [Source:UniProtKB/TrEMBL%3BAcc:Q9XI02]
AT1G21750	SAup		PDIL1-1	protein_coding		Protein disulfide isomerase-like 1-1 [Source:UniProtKB/Swiss-Prot%3BAcc:Q9XI01]
AT1G21780	JAdown			protein_coding		BTB/POZ domain-containing protein At1g21780 [Source:UniProtKB/Swiss-Prot%3BAcc:Q9XHZ8]
AT1G21790	JAdown_SAdown			protein_coding		F8K7.23 [Source:UniProtKB/TrEMBL%3BAcc:Q9XHZ7]
AT1G21830	JAdown_SAdown			protein_coding		At1g21820 [Source:UniProtKB/TrEMBL%3BAcc:Q8VY47]
AT1G21840	JAdown		UREF	protein_coding		Urease accessory protein F [Source:UniProtKB/Swiss-Prot%3BAcc:Q9XHZ3]
AT1G21880	JAdown_SAdown		LYM1	protein_coding		At1g21880 [Source:UniProtKB/TrEMBL%3BAcc:Q5XF34]
AT1G21900	SAup			protein_coding		Transmembrane emp24 domain-containing protein p24delta5 [Source:UniProtKB/Swiss-Prot%3BAcc:Q8RWM6]
AT1G21910	JAdown	ERF	ERF012	protein_coding		DREB26 [Source:UniProtKB/TrEMBL%3BAcc:A0A178W3Q9]
AT1G21920	JAdown			protein_coding		Histone H3 K4-specific methyltransferase SET7/9 family protein [Source:UniProtKB/TrEMBL%3BAcc:Q9SFE3]
AT1G21930	SAup_JAdown			protein_coding		At1g21930 [Source:UniProtKB/TrEMBL%3BAcc:Q84VW7]
AT1G21980	JAdown		PIP5K1	protein_coding		Phosphatidylinositol 4-phosphate 5-kinase 1 [Source:UniProtKB/Swiss-Prot%3BAcc:Q56YP2]
AT1G22050	SAdown		MUB6	protein_coding		Membrane-anchored ubiquitin-fold protein 6 [Source:UniProtKB/Swiss-Prot%3BAcc:Q8GWJ6]
AT1G22060	JAdown			protein_coding		LOCATED IN: vacuole%3B EXPRESSED IN: 23 plant structures%3B EXPRESSED DURING: 13 growth stages%3B BEST Arabidopsis thaliana protein match is: FBD%2C F-box and Leucine Rich Repeat domains containing protein (TAIR:AT1G22000.1)%3B Has 84739 Blast hits to 38714 p /.../s in 2257 species: Archae - 1436%3B Bacteria - 11314%3B Metazoa - 40747%3B Fungi - 7706%3B Plants - 4675%3B Viruses - 308%3B Other Euk…
AT1G22070	SAup	bZIP	TGA3	protein_coding		At1g22070 [Source:UniProtKB/TrEMBL%3BAcc:Q147Q9]
AT1G22140	JAdown			protein_coding		At1g22140/F2E2_13 [Source:UniProtKB/TrEMBL%3BAcc:Q93Z58]
AT1G22160	JAdown_SAdown			protein_coding		Putative uncharacterized protein [Source:UniProtKB/TrEMBL%3BAcc:Q8VY80]
AT1G22170	JAdown_SAdown			protein_coding		At1g22170 [Source:UniProtKB/TrEMBL%3BAcc:Q9LM13]
AT1G22180	SAup_JAdown			protein_coding		F16L1.9 protein [Source:UniProtKB/TrEMBL%3BAcc:Q9LM14]
AT1G22190	JAdown	ERF	RAP2-13	protein_coding		Ethylene-responsive transcription factor RAP2-13 [Source:UniProtKB/Swiss-Prot%3BAcc:Q9LM15]
AT1G22270	JAdown			protein_coding		Putative uncharacterized protein At1g22270 [Source:UniProtKB/TrEMBL%3BAcc:Q681G4]
AT1G22280	SAup		PAPP2C	protein_coding		Phytochrome-associated protein phosphatase type 2C [Source:UniProtKB/TrEMBL%3BAcc:F4I1B4]
AT1G22300	SAup_JAdown		GRF10	protein_coding		14-3-3-like protein GF14 epsilon [Source:UniProtKB/Swiss-Prot%3BAcc:P48347]
AT1G22310	JAdown		MBD8	protein_coding		Methyl-CpG-binding domain-containing protein 8 [Source:UniProtKB/Swiss-Prot%3BAcc:Q9LME6]
AT1G22330	JAdown_SAdown			protein_coding		RNA recognition motif-containing protein [Source:UniProtKB/TrEMBL%3BAcc:Q9LME7]
AT1G22360	JAup		UGT85A2	protein_coding		UDP-glycosyltransferase 85A2 [Source:UniProtKB/Swiss-Prot%3BAcc:Q9ZWJ3]
AT1G22370	JAdown_SAdown		UGT85A5	protein_coding		UDP-glycosyltransferase 85A5 [Source:UniProtKB/Swiss-Prot%3BAcc:Q9LMF0]
AT1G22400	JAup_SAup		UGT85A1	protein_coding		UDP-glycosyltransferase 85A1 [Source:UniProtKB/Swiss-Prot%3BAcc:Q9SK82]
AT1G22403	JAdown			otherRNA		other RNA [Source:TAIR%3BAcc:AT1G22403]
AT1G22410	SAup			protein_coding		Phospho-2-dehydro-3-deoxyheptonate aldolase [Source:UniProtKB/TrEMBL%3BAcc:Q9SK84]
AT1G22430	JAdown_SAdown			protein_coding		Alcohol dehydrogenase-like 1 [Source:UniProtKB/Swiss-Prot%3BAcc:Q9SK86]
AT1G22510	SAup_JAdown			protein_coding		C3HC4-type RING finger protein [Source:UniProtKB/TrEMBL%3BAcc:F4I1E4]
AT1G22550	JAup_SAdown		NPF5.16	protein_coding		Protein NRT1/ PTR FAMILY 5.16 [Source:UniProtKB/Swiss-Prot%3BAcc:Q9SK96]
AT1G22570	JAup_SAdown		NPF5.15	protein_coding		Protein NRT1/ PTR FAMILY 5.15 [Source:UniProtKB/Swiss-Prot%3BAcc:Q9SK99]
AT1G19350	JAdown_SAdown	BES1	BES1	protein_coding		Protein brassinazole-resistant 2 [Source:UniProtKB/TrEMBL%3BAcc:F4HP45]
AT1G22630	JAdown_SAdown			protein_coding		At1g22630/F12K8_2 [Source:UniProtKB/TrEMBL%3BAcc:Q9SKA5]
AT1G78700	JAdown_SAdown	BES1	BEH4	protein_coding		BEH4 [Source:UniProtKB/TrEMBL%3BAcc:A0A178WLH5]
AT1G22650	SAup_JAdown		INVD	protein_coding		Probable alkaline/neutral invertase D [Source:UniProtKB/Swiss-Prot%3BAcc:F4I2X9]
AT1G22660	JAdown			protein_coding		Polynucleotide adenylyltransferase family protein [Source:TAIR%3BAcc:AT1G22660]
AT1G22690	JAdown		GASA9	protein_coding		Gibberellin-regulated protein 9 [Source:UniProtKB/Swiss-Prot%3BAcc:Q8GWK5]
AT1G22700	JAdown_SAdown			protein_coding		AT1G22700 protein [Source:UniProtKB/TrEMBL%3BAcc:B9DHG0]
AT1G22710	SAdown		SUC2	protein_coding		Sucrose transport protein SUC2 [Source:UniProtKB/Swiss-Prot%3BAcc:Q39231]
AT1G22740	JAdown_SAdown		RABG3B	protein_coding		Ras-related protein RABG3b [Source:UniProtKB/Swiss-Prot%3BAcc:O04157]
AT1G22750	SAup			protein_coding		AT1G22750 protein [Source:UniProtKB/TrEMBL%3BAcc:O64379]
AT1G22780	JAdown		RPS18B	protein_coding		40S ribosomal protein S18 [Source:UniProtKB/Swiss-Prot%3BAcc:P34788]
AT1G22790	JAdown			protein_coding		Putative uncharacterized protein [Source:UniProtKB/TrEMBL%3BAcc:Q8L8X4]
AT1G22840	SAup		CYTC-1	protein_coding		CYTC-1 [Source:UniProtKB/TrEMBL%3BAcc:A0A178W284]
AT1G22850	JAdown_SAdown			protein_coding		At1g22850/F29G20_19 [Source:UniProtKB/TrEMBL%3BAcc:O23137]
AT1G22860	SAup			protein_coding		Vacuolar sorting protein 39 [Source:TAIR%3BAcc:AT1G22860]
AT1G22870	SAup			protein_coding		Protein kinase family protein [Source:UniProtKB/TrEMBL%3BAcc:F4I313]
AT1G22880	JAdown_SAdown		CEL5	protein_coding		Endoglucanase 3 [Source:UniProtKB/Swiss-Prot%3BAcc:Q2V4L8]
AT1G22885	JAdown			protein_coding		unknown protein%3B FUNCTIONS IN: molecular_function unknown%3B INVOLVED IN: biological_process unknown%3B LOCATED IN: endomembrane system%3B EXPRESSED IN: 22 plant structures%3B EXPRESSED DURING: 13 growth stages%3B Has 15 Blast hits to 15 proteins in 2 species /.../ae - 0%3B Bacteria - 0%3B Metazoa - 0%3B Fungi - 0%3B Plants - 15%3B Viruses - 0%3B Other Eukaryotes - 0 (source: NCBI BLink). [Sour…
AT1G22890	SAup_JAdown			protein_coding		AT1G22890 protein [Source:UniProtKB/TrEMBL%3BAcc:A0JQ18]
AT1G22910	JAup_SAdown			protein_coding		RNA recognition motif-containing protein [Source:UniProtKB/TrEMBL%3BAcc:F4I321]
AT1G22920	SAup		CSN5A	protein_coding		COP9 signalosome complex subunit 5b [Source:UniProtKB/Swiss-Prot%3BAcc:Q8LAZ7]
AT1G22930	SAup			protein_coding		Putative uncharacterized protein At1g22930 [Source:UniProtKB/TrEMBL%3BAcc:O23129]
AT1G22950	JAdown			protein_coding		Uncharacterized PKHD-type hydroxylase At1g22950 [Source:UniProtKB/Swiss-Prot%3BAcc:Q3ED68]
AT1G23020	JAdown		FRO3	protein_coding		Ferric reduction oxidase 3%2C mitochondrial [Source:UniProtKB/Swiss-Prot%3BAcc:F4I4K7]
AT1G23030	JAdown		PUB11	protein_coding		U-box domain-containing protein 11 [Source:UniProtKB/Swiss-Prot%3BAcc:Q8GUG9]
AT1G23040	SAup			protein_coding		At1g23040 [Source:UniProtKB/TrEMBL%3BAcc:O23120]
AT1G23080	JAdown_SAdown		PIN7	protein_coding		Auxin efflux carrier component 7 [Source:UniProtKB/Swiss-Prot%3BAcc:Q940Y5]
AT1G23140	SAup_JAdown		CAR8	protein_coding		Protein C2-DOMAIN ABA-RELATED 8 [Source:UniProtKB/Swiss-Prot%3BAcc:O49303]
AT1G23170	SAup_JAdown			protein_coding		Protein of unknown function DUF2359%2C transmembrane [Source:TAIR%3BAcc:AT1G23170]
AT1G23180	JAdown_SAdown			protein_coding		Armadillo/beta-catenin-like repeat-containing protein [Source:UniProtKB/TrEMBL%3BAcc:Q8H0U3]
AT1G23205	JAdown_SAdown			protein_coding		At1g23205 [Source:UniProtKB/TrEMBL%3BAcc:O49297]
AT1G23220	JAdown			protein_coding		Dynein light chain type 1-like protein [Source:UniProtKB/TrEMBL%3BAcc:Q9LR39]
AT1G23260	SAup		UEV1A	protein_coding		UEV1A [Source:UniProtKB/TrEMBL%3BAcc:A0A178WAQ1]
AT1G23280	JAdown			protein_coding		MAK16 protein-like protein [Source:UniProtKB/TrEMBL%3BAcc:F4I4Q1]
AT1G23310	JAdown		GGAT1	protein_coding		Glutamate--glyoxylate aminotransferase 1 [Source:UniProtKB/Swiss-Prot%3BAcc:Q9LR30]
AT1G23330	JAup_SAup			protein_coding		Alpha/beta-Hydrolases superfamily protein [Source:UniProtKB/TrEMBL%3BAcc:Q9LR26]
AT1G23360	JAdown_SAdown		MENG	protein_coding		2-phytyl-1%2C4-beta-naphthoquinone methyltransferase%2C chloroplastic [Source:UniProtKB/Swiss-Prot%3BAcc:Q3ED65]
AT1G23390	JAdown			protein_coding		F-box/kelch-repeat protein At1g23390 [Source:UniProtKB/Swiss-Prot%3BAcc:Q9LDE3]
AT1G23400	JAdown_SAdown		CAF2	protein_coding		CAF2 [Source:UniProtKB/TrEMBL%3BAcc:A0A178WC04]
AT1G23440	JAup_SAup			protein_coding		Peptidase C15%2C pyroglutamyl peptidase I-like protein [Source:UniProtKB/TrEMBL%3BAcc:Q9C5G6]
AT1G23480	JAdown		CSLA3	protein_coding		Glycosyltransferase [Source:UniProtKB/TrEMBL%3BAcc:W8Q7B4]
AT1G23490	SAup_JAdown		ARF2-A	protein_coding		ADP-ribosylation factor 2-A [Source:UniProtKB/Swiss-Prot%3BAcc:Q9LQC8]
AT1G23710	SAup_JAdown			protein_coding		At1g23710 [Source:UniProtKB/TrEMBL%3BAcc:Q9ZUC4]
AT1G23730	JAup		BCA3	protein_coding		Beta carbonic anhydrase 3 [Source:UniProtKB/Swiss-Prot%3BAcc:Q9ZUC2]
AT1G23740	SAdown		AOR	protein_coding		Quinone oxidoreductase-like protein At1g23740%2C chloroplastic [Source:UniProtKB/Swiss-Prot%3BAcc:Q9ZUC1]
AT1G23750	JAdown_SAdown			protein_coding		F5O8.30 protein [Source:UniProtKB/TrEMBL%3BAcc:Q9ZUC0]
AT1G23800	SAdown		ALDH2B7	protein_coding		Aldehyde dehydrogenase family 2 member B7%2C mitochondrial [Source:UniProtKB/Swiss-Prot%3BAcc:Q8S528]
AT1G23820	JAup_SAdown		SPDSYN1	protein_coding		Spermidine synthase 1 [Source:UniProtKB/Swiss-Prot%3BAcc:Q9ZUB3]
AT1G23840	SAup_JAdown			protein_coding		At1g23840/F5O8_37 [Source:UniProtKB/TrEMBL%3BAcc:Q9ZUB1]
AT1G23850	JAup			protein_coding		Putative uncharacterized protein At1g23850 [Source:UniProtKB/TrEMBL%3BAcc:Q9LRA9]
AT1G23870	JAup		TPS9	protein_coding		Glycosyltransferase [Source:UniProtKB/TrEMBL%3BAcc:W8QP88]
AT1G23880	JAup			protein_coding		At1g23880/T23E23_8 [Source:UniProtKB/TrEMBL%3BAcc:Q8S9K1]
AT1G23890	JAdown			protein_coding		NHL domain-containing protein [Source:UniProtKB/TrEMBL%3BAcc:F4I7N5]
AT1G23900	SAup		GAMMA-ADR	protein_coding		AP-1 complex subunit gamma-1 [Source:UniProtKB/Swiss-Prot%3BAcc:Q84K16]
AT1G23935	JAdown			protein_coding		CONTAINS InterPro DOMAIN/s: Apoptosis inhibitory 5 (InterPro:IPR008383)%3B BEST Arabidopsis thaliana protein match is: unknown protein (TAIR:AT3G19515.2)%3B Has 219 Blast hits to 219 proteins in 67 species: Archae - 0%3B Bacteria - 0%3B Metazoa - 128%3B Fungi /.../Plants - 77%3B Viruses - 0%3B Other Eukaryotes - 14 (source: NCBI BLink). [Source:TAIR%3BAcc:AT1G23935]
AT1G24020	JAup_SAdown		MLP423	protein_coding		MLP-like protein 423 [Source:UniProtKB/Swiss-Prot%3BAcc:Q93VR4]
AT1G24040	SAdown			protein_coding		Acyl-CoA N-acyltransferases-like protein [Source:UniProtKB/TrEMBL%3BAcc:Q9LR91]
AT1G24070	JAup_SAdown		CSLA10	protein_coding		Probable mannan synthase 10 [Source:UniProtKB/Swiss-Prot%3BAcc:Q9LR87]
AT1G24100	JAup		UGT74B1	protein_coding		Glycosyltransferase [Source:UniProtKB/TrEMBL%3BAcc:A0A178WKT6]
AT1G24120	JAdown		ATJ16	protein_coding		ARL1 [Source:UniProtKB/TrEMBL%3BAcc:A0A178WD97]
AT1G24140	SAup		3MMP	protein_coding		Metalloendoproteinase 3-MMP [Source:UniProtKB/Swiss-Prot%3BAcc:Q5XF51]
AT1G24145	JAup_SAup			protein_coding		At1g24145 [Source:UniProtKB/TrEMBL%3BAcc:Q8GYP2]
AT1G24147	SAup			protein_coding		Putative uncharacterized protein [Source:UniProtKB/TrEMBL%3BAcc:Q1G3U1]
AT1G24148	JAup_SAup			protein_coding		unknown protein%3B FUNCTIONS IN: molecular_function unknown%3B INVOLVED IN: biological_process unknown%3B LOCATED IN: cellular_component unknown%3B BEST Arabidopsis thaliana protein match is: unknown protein (TAIR:AT1G24147.1). [Source:TAIR%3BAcc:AT1G24148]
AT1G24150	SAup_JAdown		ATFH4	protein_coding		formin homologue 4 [Source:TAIR%3BAcc:AT1G24150]
AT1G24160	JAdown_SAdown			protein_coding		F3I6.9 protein [Source:UniProtKB/TrEMBL%3BAcc:O48683]
AT1G24180	SAup		IAR4	protein_coding		Pyruvate dehydrogenase E1 component subunit alpha-2%2C mitochondrial [Source:UniProtKB/Swiss-Prot%3BAcc:Q8H1Y0]
AT1G24190	SAup_JAdown		SNL3	protein_coding		SIN3-like 3 [Source:TAIR%3BAcc:AT1G24190]
AT1G24280	SAup_JAdown		G6PD3	protein_coding		Glucose-6-phosphate 1-dehydrogenase [Source:UniProtKB/TrEMBL%3BAcc:A0A178WP00]
AT1G24300	JAdown			protein_coding		GYF domain-containing protein [Source:UniProtKB/TrEMBL%3BAcc:F4I983]
AT1G24310	JAdown		NUP54	protein_coding		Nuclear pore complex protein NUP54 [Source:UniProtKB/Swiss-Prot%3BAcc:Q8GYF7]
AT1G24330	JAup_SAdown		PUB6	protein_coding		U-box domain-containing protein 6 [Source:UniProtKB/Swiss-Prot%3BAcc:O48700]
AT1G24350	SAup			protein_coding		Acid phosphatase/vanadium-dependent haloperoxidase-related protein [Source:UniProtKB/TrEMBL%3BAcc:F4I989]
AT1G24360	SAup_JAdown			protein_coding		3-oxoacyl-[acyl-carrier-protein] reductase%2C chloroplastic [Source:UniProtKB/Swiss-Prot%3BAcc:P33207]
AT1G24400	JAdown_SAdown		LHT2	protein_coding		Lysine histidine transporter 2 [Source:UniProtKB/Swiss-Prot%3BAcc:Q9LRB5]
AT1G24440	SAup_JAdown			protein_coding		F21J9.10 [Source:UniProtKB/TrEMBL%3BAcc:Q9FYL9]
AT1G24450	JAdown_SAdown		NFD2	protein_coding		Protein NUCLEAR FUSION DEFECTIVE 2 [Source:UniProtKB/Swiss-Prot%3BAcc:Q9FYL8]
AT1G24460	SAup			protein_coding		TGN-localized SYP41 interacting protein [Source:UniProtKB/TrEMBL%3BAcc:F4I9A1]
AT1G24510	JAdown		CCT5	protein_coding		T-complex protein 1 subunit epsilon [Source:UniProtKB/Swiss-Prot%3BAcc:O04450]
AT1G24530	SAup_JAdown			protein_coding		F21J9.19 [Source:UniProtKB/TrEMBL%3BAcc:Q9FYL1]
AT1G24575	JAup			protein_coding		At1g24575 [Source:UniProtKB/TrEMBL%3BAcc:Q8LAL6]
AT1G24610	JAdown_SAdown			protein_coding		F21J9.27 [Source:UniProtKB/TrEMBL%3BAcc:Q9FYK3]
AT1G24625	JAup	C2H2	ZFP7	protein_coding		Zinc finger protein 7 [Source:UniProtKB/Swiss-Prot%3BAcc:Q39266]
AT1G24706	JAdown		THO2	protein_coding		THO complex subunit 2 [Source:UniProtKB/Swiss-Prot%3BAcc:F4IAT2]
AT1G24764	JAdown_SAdown		ATMAP70-2	protein_coding		microtubule-associated proteins 70-2 [Source:TAIR%3BAcc:AT1G24764]
AT1G24880	JAdown			protein_coding		UDP-3-O-[3-hydroxymyristoyl] N-acetylglucosamine deacetylase [Source:UniProtKB/TrEMBL%3BAcc:F4IAU4]
AT1G25175	JAdown_SAdown			otherRNA		other RNA [Source:TAIR%3BAcc:AT1G25175]
AT1G25220	JAup_SAup		ASB1	protein_coding		Anthranilate synthase beta subunit 1 [Source:UniProtKB/TrEMBL%3BAcc:F4IAW5]
AT1G25230	JAdown_SAdown			protein_coding		Calcineurin-like metallo-phosphoesterase superfamily protein [Source:TAIR%3BAcc:AT1G25230]
AT1G25260	JAdown			protein_coding		Ribosome assembly factor mrt4 [Source:UniProtKB/TrEMBL%3BAcc:A0A178WMT0]
AT1G25280	SAup		TULP10	protein_coding		Tubby-like F-box protein 10 [Source:UniProtKB/Swiss-Prot%3BAcc:Q9FRH7]
AT1G25290	SAdown		RBL10	protein_coding		RHOMBOID-like protein 10%2C chloroplastic [Source:UniProtKB/Swiss-Prot%3BAcc:F4ICF4]
AT1G25320	JAdown			protein_coding	RLK	At1g25320/F4F7_17 [Source:UniProtKB/TrEMBL%3BAcc:Q9FRI1]
AT1G25370	JAup_SAup			protein_coding		Putative uncharacterized protein [Source:UniProtKB/TrEMBL%3BAcc:Q8LFI6]
AT1G25375	JAdown			protein_coding		Metallo-hydrolase/oxidoreductase superfamily protein [Source:UniProtKB/TrEMBL%3BAcc:Q682P6]
AT1G25380	SAup		NDT2	protein_coding		Nicotinamide adenine dinucleotide transporter 2%2C mitochondrial [Source:UniProtKB/Swiss-Prot%3BAcc:Q8RWA5]
AT1G25390	SAup_JAdown		LRK10L-1.1	protein_coding		LEAF RUST 10 DISEASE-RESISTANCE LOCUS RECEPTOR-LIKE PROTEIN KINASE-like 1.1 [Source:UniProtKB/Swiss-Prot%3BAcc:Q9C6K9]
AT1G25400	JAup_SAup			protein_coding		At1g25400 [Source:UniProtKB/TrEMBL%3BAcc:Q9C6L0]
AT5G45300	JAdown_SAdown	BES1	BMY2	protein_coding		beta-amylase 2 [Source:TAIR%3BAcc:AT5G45300]
AT1G25450	JAdown_SAdown		KCS5	protein_coding		3-ketoacyl-CoA synthase 5 [Source:UniProtKB/Swiss-Prot%3BAcc:Q9C6L5]
AT1G25470	JAdown	ERF	ERF116	protein_coding		Ethylene-responsive transcription factor ERF116 [Source:UniProtKB/Swiss-Prot%3BAcc:Q8GW17]
AT1G25480	JAdown		ALMT4	protein_coding		Aluminum-activated malate transporter 4 [Source:UniProtKB/Swiss-Prot%3BAcc:Q9C6L8]
AT1G25490	JAdown		PP2AA1	protein_coding		Serine/threonine-protein phosphatase 2A 65 kDa regulatory subunit A alpha isoform [Source:UniProtKB/Swiss-Prot%3BAcc:Q38845]
AT1G25500	JAup_SAup			protein_coding		Plasma-membrane choline transporter-like protein [Source:UniProtKB/TrEMBL%3BAcc:Q9C6L9]
AT1G25510	JAup_SAdown			protein_coding		Aspartyl protease family protein [Source:UniProtKB/TrEMBL%3BAcc:Q9C6M0]
AT1G25530	JAdown			protein_coding		Lysine histidine transporter-like 6 [Source:UniProtKB/Swiss-Prot%3BAcc:Q9C6M2]
AT1G25550	SAup_JAdown	G2-like	HHO3	protein_coding		Transcription factor HHO3 [Source:UniProtKB/Swiss-Prot%3BAcc:Q9FPE8]
AT1G27730	JAup_SAup	C2H2	ZAT10	protein_coding	defense regulators	ZAT10 [Source:UniProtKB/TrEMBL%3BAcc:A0A178WMS3]
AT1G25570	JAdown			protein_coding		Di-glucose binding protein with leucine-rich repeat domain [Source:UniProtKB/TrEMBL%3BAcc:F4ICJ5]
AT1G25580	SAup_JAdown	NAC	SOG1	protein_coding		SOG1 [Source:UniProtKB/TrEMBL%3BAcc:A0A178WLI1]
AT1G25682	SAup			protein_coding		At1g25682 [Source:UniProtKB/TrEMBL%3BAcc:Q9C609]
AT1G26090	JAup			protein_coding		Uncharacterized protein At1g26090%2C chloroplastic [Source:UniProtKB/Swiss-Prot%3BAcc:Q6DYE4]
AT1G26130	SAup_JAdown			protein_coding		Phospholipid-transporting ATPase [Source:UniProtKB/TrEMBL%3BAcc:F4IE35]
AT1G26150	JAdown_SAdown		PERK10	protein_coding		Proline-rich receptor-like protein kinase PERK10 [Source:UniProtKB/Swiss-Prot%3BAcc:Q9C660]
AT1G26160	JAdown			protein_coding		Metal-dependent phosphohydrolase [Source:UniProtKB/TrEMBL%3BAcc:Q93ZV1]
AT1G26170	JAdown			protein_coding		Importin-beta N-terminal domain-containing protein [Source:UniProtKB/TrEMBL%3BAcc:F4IE40]
AT1G26180	JAdown_SAdown			protein_coding		Putative uncharacterized protein At1g26180 [Source:UniProtKB/TrEMBL%3BAcc:Q8VYA7]
AT1G26190	JAdown			protein_coding		Phosphoribulokinase/uridine kinase-like protein [Source:UniProtKB/TrEMBL%3BAcc:Q9C664]
AT1G26208	JAup			atlncRNA		other RNA [Source:TAIR%3BAcc:AT1G26208]
AT1G26230	JAdown_SAdown		CPN60B4	protein_coding		Chaperonin 60 subunit beta 4%2C chloroplastic [Source:UniProtKB/Swiss-Prot%3BAcc:Q9C667]
AT1G26260	SAup	bHLH	BHLH76	protein_coding		Transcription factor bHLH76 [Source:UniProtKB/Swiss-Prot%3BAcc:Q9C670]
AT1G26270	SAup_JAdown		PI4KG5	protein_coding		Phosphatidylinositol 4-kinase gamma 5 [Source:UniProtKB/Swiss-Prot%3BAcc:Q9C671]
AT1G26340	SAup		CB5-A	protein_coding		Cytochrome b5 isoform A [Source:UniProtKB/Swiss-Prot%3BAcc:Q9FDW8]
AT1G26370	JAdown		RID1	protein_coding		Pre-mRNA-splicing factor ATP-dependent RNA helicase DEAH10 [Source:UniProtKB/Swiss-Prot%3BAcc:F4IE66]
AT1G26380	SAup_JAdown		FOX1	protein_coding		Berberine bridge enzyme-like 3 [Source:UniProtKB/Swiss-Prot%3BAcc:Q9FZC4]
AT1G26420	SAup_JAdown		FOX5	protein_coding		Berberine bridge enzyme-like 7 [Source:UniProtKB/Swiss-Prot%3BAcc:Q9FZC8]
AT1G26440	SAup		UPS5	protein_coding		Ureide permease 5 [Source:UniProtKB/Swiss-Prot%3BAcc:Q93Z75]
AT1G26460	JAdown			protein_coding		Pentatricopeptide repeat-containing protein At1g26460%2C mitochondrial [Source:UniProtKB/Swiss-Prot%3BAcc:Q9FZD1]
AT1G26520	JAdown			protein_coding		At1g26520 [Source:UniProtKB/TrEMBL%3BAcc:Q500W8]
AT1G26560	JAdown_SAdown		BGLU40	protein_coding		Beta-glucosidase 40 [Source:UniProtKB/Swiss-Prot%3BAcc:Q9FZE0]
AT1G26570	JAdown_SAdown		UGD1	protein_coding		UDP-glucose 6-dehydrogenase [Source:UniProtKB/TrEMBL%3BAcc:A0A178WCI2]
AT1G26620	SAup_JAdown			protein_coding		T1K7.1 protein [Source:UniProtKB/TrEMBL%3BAcc:Q9FZE6]
AT1G26640	SAup_JAdown			protein_coding		Amino acid kinase family protein [Source:UniProtKB/TrEMBL%3BAcc:Q8H1F7]
AT1G26650	SAdown			protein_coding		T24P13.3 [Source:UniProtKB/TrEMBL%3BAcc:Q9LQY7]
AT1G26690	SAup			protein_coding		Transmembrane emp24 domain-containing protein p24delta9 [Source:UniProtKB/Swiss-Prot%3BAcc:Q9LQY3]
AT1G26730	JAup		PHO1-H7	protein_coding		Phosphate transporter PHO1 homolog 7 [Source:UniProtKB/Swiss-Prot%3BAcc:Q6R8G3]
AT1G26740	JAdown			protein_coding		At1g26740/T24P13_11 [Source:UniProtKB/TrEMBL%3BAcc:Q944L5]
AT1G26750	SAup			protein_coding		unknown protein%3B Has 44 Blast hits to 44 proteins in 16 species: Archae - 0%3B Bacteria - 0%3B Metazoa - 0%3B Fungi - 0%3B Plants - 44%3B Viruses - 0%3B Other Eukaryotes - 0 (source: NCBI BLink). [Source:TAIR%3BAcc:AT1G26750]
AT1G26761	SAdown			protein_coding		Arabinanase/levansucrase/invertase [Source:UniProtKB/TrEMBL%3BAcc:Q93ZE3]
AT1G26770	JAup_SAdown		ATEXPA10	protein_coding		Expansin A10 [Source:UniProtKB/TrEMBL%3BAcc:F4HPC1]
AT1G26800	JAdown			protein_coding		At1g26800/T24P13_21 [Source:UniProtKB/TrEMBL%3BAcc:Q9LQX2]
AT1G26810	JAdown_SAdown		GALT1	protein_coding		GALT1 [Source:UniProtKB/TrEMBL%3BAcc:A0A178WHF1]
AT1G26850	JAdown			protein_coding		Probable methyltransferase PMT2 [Source:UniProtKB/Swiss-Prot%3BAcc:B9DFI7]
AT1G26880	JAdown		RPL34A	protein_coding		60S ribosomal protein L34-1 [Source:UniProtKB/Swiss-Prot%3BAcc:Q42351]
AT1G26900	JAdown		PCMP-E54	protein_coding		Pentatricopeptide repeat-containing protein At1g26900%2C mitochondrial [Source:UniProtKB/Swiss-Prot%3BAcc:Q9ZVG8]
AT1G26910	JAdown		RPL10B	protein_coding		At1g26910 [Source:UniProtKB/TrEMBL%3BAcc:Q2HIH6]
AT1G26920	SAdown			protein_coding		Putative uncharacterized protein [Source:UniProtKB/TrEMBL%3BAcc:Q9ZVG6]
AT1G26930	JAup_SAup			protein_coding		F-box/kelch-repeat protein At1g26930 [Source:UniProtKB/Swiss-Prot%3BAcc:Q84M94]
AT1G26940	SAup_JAdown		CYP23	protein_coding		Peptidyl-prolyl cis-trans isomerase CYP23 [Source:UniProtKB/Swiss-Prot%3BAcc:Q8LDR3]
AT1G10610	JAdown_SAdown	bHLH	BHLH90	protein_coding		Transcription factor bHLH90 [Source:UniProtKB/Swiss-Prot%3BAcc:Q0WNR2]
AT1G27000	JAup_SAup			protein_coding		At1g27000/T7N9_6 [Source:UniProtKB/TrEMBL%3BAcc:Q9C5M5]
AT1G27020	JAdown_SAdown			protein_coding		Putative uncharacterized protein At1g27020 [Source:UniProtKB/TrEMBL%3BAcc:O04551]
AT1G27030	SAdown			protein_coding		At1g27030/T7N9_9 [Source:UniProtKB/TrEMBL%3BAcc:Q9LFY3]
AT1G27050	JAdown_SAdown		ATHB54	protein_coding		Uncharacterized protein At1g27050 [Source:UniProtKB/Swiss-Prot%3BAcc:P0CJ66]
AT1G27060	JAdown			protein_coding		At1g27060 [Source:UniProtKB/TrEMBL%3BAcc:A2RVN2]
AT1G27070	JAdown_SAdown			protein_coding		5'-AMP-activated protein kinase-like protein [Source:UniProtKB/TrEMBL%3BAcc:Q9LFY0]
AT1G27090	JAdown			protein_coding		Putative uncharacterized protein At1g27090 [Source:UniProtKB/TrEMBL%3BAcc:Q9LFX8]
AT1G27100	SAup_JAdown			protein_coding		Actin cross-linking protein [Source:UniProtKB/TrEMBL%3BAcc:Q0WQH3]
AT1G27120	JAdown_SAdown		GALT4	protein_coding		Hydroxyproline O-galactosyltransferase GALT4 [Source:UniProtKB/Swiss-Prot%3BAcc:Q8GXG6]
AT1G27130	JAup_SAdown		GSTU13	protein_coding		Glutathione S-transferase U13 [Source:UniProtKB/Swiss-Prot%3BAcc:Q9FUS6]
AT1G27150	SAdown			protein_coding		StaR-like protein domain-containing protein [Source:UniProtKB/TrEMBL%3BAcc:Q9LFX3]
AT1G27180	SAup_JAdown			protein_coding	TIR-TIR-NBS	TIR-NBS-LRR class disease resistance protein [Source:UniProtKB/TrEMBL%3BAcc:F4HR54]
AT1G27190	JAdown			protein_coding	RLK	Probable inactive receptor kinase At1g27190 [Source:UniProtKB/Swiss-Prot%3BAcc:O04567]
AT1G27210	JAdown_SAdown		TOR1L4	protein_coding		TORTIFOLIA1-like protein 4 [Source:UniProtKB/Swiss-Prot%3BAcc:Q93ZH1]
AT1G27300	JAup			protein_coding		F17L21.9 [Source:UniProtKB/TrEMBL%3BAcc:Q9FZK5]
AT1G27310	JAdown		NTF2A	protein_coding		NTF2A [Source:UniProtKB/TrEMBL%3BAcc:A0A178WBG2]
AT1G27330	JAup_SAup			protein_coding		At1g27330 [Source:UniProtKB/TrEMBL%3BAcc:Q84K46]
AT1G27340	JAdown		FBX6	protein_coding		LCR [Source:UniProtKB/TrEMBL%3BAcc:A0A178WH33]
AT1G27350	SAup			protein_coding		At1g27330 [Source:UniProtKB/TrEMBL%3BAcc:Q84K46]
AT1G27360	JAup_SAdown	SBP	SPL11	protein_coding		Squamosa promoter-binding-like protein 11 [Source:UniProtKB/Swiss-Prot%3BAcc:Q9FZK0]
AT1G27370	JAdown	SBP	SPL10	protein_coding		Squamosa promoter-binding-like protein 10 [Source:UniProtKB/Swiss-Prot%3BAcc:Q8S9L0]
AT1G27390	JAdown		TOM20-2	protein_coding		Mitochondrial import receptor subunit TOM20-2 [Source:UniProtKB/Swiss-Prot%3BAcc:P82873]
AT1G27400	JAdown		RPL17A	protein_coding		60S ribosomal protein L17-1 [Source:UniProtKB/Swiss-Prot%3BAcc:Q93VI3]
AT1G27410	JAdown			protein_coding		DNA repair metallo-beta-lactamase family protein [Source:UniProtKB/TrEMBL%3BAcc:Q9FZJ4]
AT1G27430	JAdown			protein_coding		GYF domain-containing protein [Source:UniProtKB/TrEMBL%3BAcc:F4HSW8]
AT1G27440	JAdown		IRX10	protein_coding		IRX10 [Source:UniProtKB/TrEMBL%3BAcc:A0A178WC87]
AT1G27450	JAdown		APT1	protein_coding		Adenine phosphoribosyl transferase 1 [Source:UniProtKB/TrEMBL%3BAcc:F4HSX1]
AT1G27460	JAdown_SAdown		NPGR1	protein_coding		Protein NPGR1 [Source:UniProtKB/Swiss-Prot%3BAcc:Q9CB03]
AT1G27470	JAdown			protein_coding		Putative uncharacterized protein At1g27470 [Source:UniProtKB/TrEMBL%3BAcc:Q8VYS4]
AT1G27480	JAdown_SAdown		LCAT1	protein_coding		Lecithin-cholesterol acyltransferase-like 1 [Source:UniProtKB/Swiss-Prot%3BAcc:Q9FZI8]
AT1G27500	JAdown			protein_coding		Tetratricopeptide repeat (TPR)-like superfamily protein [Source:TAIR%3BAcc:AT1G27500]
AT1G27510	JAdown_SAdown		EX2	protein_coding		EX2 [Source:UniProtKB/TrEMBL%3BAcc:A0A178WE62]
AT1G27540	JAdown			protein_coding		T17H3.4 [Source:UniProtKB/TrEMBL%3BAcc:Q9SXC7]
AT1G27595	JAdown			protein_coding		CONTAINS InterPro DOMAIN/s: Symplekin tight junction protein C-terminal (InterPro:IPR022075)%3B BEST Arabidopsis thaliana protein match is: HEAT repeat-containing protein (TAIR:AT5G01400.1)%3B Has 593 Blast hits to 297 proteins in 111 species: Archae - /.../teria - 3%3B Metazoa - 139%3B Fungi - 49%3B Plants - 57%3B Viruses - 0%3B Other Eukaryotes - 345 (source: NCBI BLink). [Source:TAIR%3BAcc:AT1…
AT1G27600	JAdown		IRX9H	protein_coding		Glycosyltransferases [Source:UniProtKB/TrEMBL%3BAcc:A0A178W4D3]
AT1G12860	JAdown_SAdown	bHLH	SCRM2	protein_coding		Transcription factor SCREAM2 [Source:UniProtKB/Swiss-Prot%3BAcc:Q9LPW3]
AT1G27680	JAdown		APL2	protein_coding		Glucose-1-phosphate adenylyltransferase large subunit 2%2C chloroplastic [Source:UniProtKB/Swiss-Prot%3BAcc:P55230]
AT1G27690	JAdown			protein_coding		Putative lipase [Source:UniProtKB/TrEMBL%3BAcc:Q8RWY0]
AT1G27700	SAdown			protein_coding		At1g27700/T22C5_14 [Source:UniProtKB/TrEMBL%3BAcc:Q940U5]
AT3G19580	JAup_SAup	C2H2	AZF2	protein_coding	growth inhibitor	ZF2 [Source:UniProtKB/TrEMBL%3BAcc:A0A178VJ97]
AT1G27760	SAup		SAT32	protein_coding		SAT32 [Source:UniProtKB/TrEMBL%3BAcc:A0A178WAC4]
AT1G27770	SAup		ACA1	protein_coding		Calcium-transporting ATPase [Source:UniProtKB/TrEMBL%3BAcc:A0A178WD16]
AT1G27850	JAdown			protein_coding		Transposon protein%2C putative [Source:UniProtKB/TrEMBL%3BAcc:Q9C6N3]
AT1G27900	JAdown			protein_coding		Probable pre-mRNA-splicing factor ATP-dependent RNA helicase DEAH4 [Source:UniProtKB/Swiss-Prot%3BAcc:Q93Y16]
AT1G27921	JAdown			atlncRNA		other RNA [Source:TAIR%3BAcc:AT1G27921]
AT1G27930	SAup			protein_coding		Probable methyltransferase At1g27930 [Source:UniProtKB/Swiss-Prot%3BAcc:Q9C7F9]
AT1G27940	JAup		ABCB13	protein_coding		PGP13 [Source:UniProtKB/TrEMBL%3BAcc:A0A178W4F4]
AT1G27950	JAdown_SAdown		LTPG1	protein_coding		LTPG1 [Source:UniProtKB/TrEMBL%3BAcc:A0A178WLV2]
AT1G27960	JAdown_SAdown		ECT9	protein_coding		At1g27960 [Source:UniProtKB/TrEMBL%3BAcc:Q500V8]
AT1G27970	SAup		NTF2B	protein_coding		Nuclear transport factor 2B [Source:UniProtKB/TrEMBL%3BAcc:A8MS55]
AT1G27980	SAup		DPL1	protein_coding		Sphingosine-1-phosphate lyase [Source:UniProtKB/Swiss-Prot%3BAcc:Q9C509]
AT1G28050	JAup	CO-like	COL15	protein_coding		Zinc finger protein CONSTANS-LIKE 15 [Source:UniProtKB/Swiss-Prot%3BAcc:Q9C7E8]
AT1G28060	JAdown		RDM16	protein_coding		Protein RDM16 [Source:UniProtKB/Swiss-Prot%3BAcc:Q9C7E7]
AT1G28090	JAdown			protein_coding		Polynucleotide adenylyltransferase family protein [Source:UniProtKB/TrEMBL%3BAcc:F4HUW0]
AT1G28100	JAdown_SAdown			protein_coding		unknown protein%3B Has 64 Blast hits to 64 proteins in 27 species: Archae - 0%3B Bacteria - 14%3B Metazoa - 0%3B Fungi - 6%3B Plants - 42%3B Viruses - 0%3B Other Eukaryotes - 2 (source: NCBI BLink). [Source:TAIR%3BAcc:AT1G28100]
AT1G28110	SAup_JAdown		SCPL45	protein_coding		Serine carboxypeptidase-like 45 [Source:UniProtKB/Swiss-Prot%3BAcc:Q93Y09]
AT1G28130	JAdown		GH3.17	protein_coding		GH3.17 [Source:UniProtKB/TrEMBL%3BAcc:A0A178WH43]
AT1G28150	SAdown			protein_coding		UPF0426 protein At1g28150%2C chloroplastic [Source:UniProtKB/Swiss-Prot%3BAcc:Q9FZ89]
AT1G28190	JAup_SAup			protein_coding		F3H9.15 protein [Source:UniProtKB/TrEMBL%3BAcc:Q9FZ93]
AT1G28230	JAup_SAdown		PUP1	protein_coding		Purine permease 1 [Source:UniProtKB/Swiss-Prot%3BAcc:Q9FZ96]
AT1G28240	SAup			protein_coding		F3H9.11 protein [Source:UniProtKB/TrEMBL%3BAcc:Q9FZ97]
AT1G28250	SAup			protein_coding		F3H9.10 protein [Source:UniProtKB/TrEMBL%3BAcc:Q9FZ98]
AT1G28260	SAup_JAdown		SMG7L	protein_coding		Protein SMG7L [Source:UniProtKB/Swiss-Prot%3BAcc:Q9FZ99]
AT1G28280	SAup		VQ4	protein_coding		VQ motif-containing protein 4 [Source:UniProtKB/Swiss-Prot%3BAcc:Q5M750]
AT1G28290	JAdown_SAdown		AGP31	protein_coding		Non-classical arabinogalactan protein 31 [Source:UniProtKB/Swiss-Prot%3BAcc:Q9FZA2]
AT1G28310	JAdown	Dof		protein_coding		Dof-type zinc finger DNA-binding family protein [Source:TAIR%3BAcc:AT1G28310]
AT1G28330	SAdown		DRM1	protein_coding		Dormancy-associated protein 1 [Source:UniProtKB/Swiss-Prot%3BAcc:B9DGG8]
AT1G28340	JAdown		AtRLP4	protein_coding	RLP	Receptor like protein 4 [Source:UniProtKB/TrEMBL%3BAcc:F4HWL3]
AT1G28350	JAdown			protein_coding		Tyrosine--tRNA ligase 2%2C cytoplasmic [Source:UniProtKB/Swiss-Prot%3BAcc:F4HWL4]
AT1G28380	SAup		NSL1	protein_coding		NSL1 [Source:UniProtKB/TrEMBL%3BAcc:A0A178WFB2]
AT1G28390	JAdown			protein_coding		Serine/threonine-protein kinase-like protein [Source:UniProtKB/TrEMBL%3BAcc:F4HWL9]
AT1G28395	JAdown			protein_coding		At1g28395 [Source:UniProtKB/TrEMBL%3BAcc:Q8LEQ7]
AT1G28400	JAdown_SAdown			protein_coding		F3M18.16 [Source:UniProtKB/TrEMBL%3BAcc:Q9SGN8]
AT1G28410	JAdown			protein_coding		FUNCTIONS IN: molecular_function unknown%3B INVOLVED IN: biological_process unknown%3B LOCATED IN: endomembrane system%3B EXPRESSED IN: 23 plant structures%3B EXPRESSED DURING: 15 growth stages%3B BEST Arabidopsis thaliana protein match is: myosin heavy chain /.../ed (TAIR:AT4G31340.2)%3B Has 425 Blast hits to 402 proteins in 77 species: Archae - 4%3B Bacteria - 22%3B Metazoa - 249%3B Fungi - 4%3…
AT1G28440	JAdown		HSL1	protein_coding	RLK	Receptor-like protein kinase HSL1 [Source:UniProtKB/Swiss-Prot%3BAcc:Q9SGP2]
AT1G28480	JAup_SAup		GRXC9	protein_coding		Glutaredoxin-C9 [Source:UniProtKB/Swiss-Prot%3BAcc:Q9SGP6]
AT1G28510	SAup			protein_coding		At1g28510/F3M18_5 [Source:UniProtKB/TrEMBL%3BAcc:Q9SGP9]
AT1G28520	SAup	VOZ	VOZ1	protein_coding		Transcription factor VOZ1 [Source:UniProtKB/Swiss-Prot%3BAcc:Q9SGQ0]
AT1G28530	JAdown_SAdown			protein_coding		Putative uncharacterized protein At1g28530 [Source:UniProtKB/TrEMBL%3BAcc:Q84TH8]
AT1G28560	JAdown		SRD2	protein_coding		snRNA activating complex family protein [Source:TAIR%3BAcc:AT1G28560]
AT1G28570	JAup_SAdown			protein_coding		GDSL esterase/lipase At1g28570 [Source:UniProtKB/Swiss-Prot%3BAcc:Q9FXJ1]
AT1G28580	JAup			protein_coding		GDSL esterase/lipase At1g28580 [Source:UniProtKB/Swiss-Prot%3BAcc:Q9FXJ2]
AT1G28600	JAup_SAup			protein_coding		GDSL esterase/lipase At1g28600 [Source:UniProtKB/Swiss-Prot%3BAcc:Q94F40]
AT1G28610	JAup			protein_coding		GDSL esterase/lipase At1g28610 [Source:UniProtKB/Swiss-Prot%3BAcc:Q9SHP6]
AT1G28660	JAdown			protein_coding		GDSL esterase/lipase At1g28660 [Source:UniProtKB/Swiss-Prot%3BAcc:Q9FPE4]
AT1G28670	JAdown_SAdown		ARAB-1	protein_coding		GDSL esterase/lipase At1g28670 [Source:UniProtKB/Swiss-Prot%3BAcc:Q38894]
AT1G28710	JAdown			protein_coding		F1K23.9 [Source:UniProtKB/TrEMBL%3BAcc:Q9FXJ4]
AT1G28760	JAdown			protein_coding		F1K23.6 [Source:UniProtKB/TrEMBL%3BAcc:Q9SHQ6]
AT1G28960	JAup		ATNUDT15	protein_coding		NUDX15 [Source:UniProtKB/TrEMBL%3BAcc:A0A178WAX9]
AT1G29030	JAdown			protein_coding		Apoptosis inhibitory protein 5 [Source:UniProtKB/TrEMBL%3BAcc:Q8GXH2]
AT1G29040	SAup			protein_coding		Putative uncharacterized protein [Source:UniProtKB/TrEMBL%3BAcc:Q8LDL9]
AT1G29050	JAdown_SAdown		TBL38	protein_coding		Protein trichome birefringence-like 38 [Source:UniProtKB/Swiss-Prot%3BAcc:Q8VY22]
AT1G29060	SAup_JAdown			protein_coding		Bet1-like protein At1g29060 [Source:UniProtKB/Swiss-Prot%3BAcc:Q8L9S0]
AT1G29070	JAdown_SAdown		RPL34	protein_coding		50S ribosomal protein L34%2C chloroplastic [Source:UniProtKB/Swiss-Prot%3BAcc:Q9LP37]
AT1G29120	JAdown_SAdown			protein_coding		AT1G29120 protein [Source:UniProtKB/TrEMBL%3BAcc:C0Z2A9]
AT1G29150	SAup		RPN6	protein_coding		26S proteasome non-ATPase regulatory subunit 11 homolog [Source:UniProtKB/Swiss-Prot%3BAcc:Q9LP45]
AT1G29170	JAdown_SAdown		SCAR3	protein_coding		Protein SCAR3 [Source:UniProtKB/Swiss-Prot%3BAcc:Q9LP46]
AT1G29240	SAup_JAdown			protein_coding		F28N24.8 protein [Source:UniProtKB/TrEMBL%3BAcc:Q9LP52]
AT1G29250	JAdown			protein_coding		Alba DNA/RNA-binding protein [Source:UniProtKB/TrEMBL%3BAcc:Q9LP53]
AT1G29300	JAup_SAup		UNE1	protein_coding		UNE1 [Source:UniProtKB/TrEMBL%3BAcc:A0A178WMX1]
AT1G29310	SAup			protein_coding		Putative uncharacterized protein At1g29310 [Source:UniProtKB/TrEMBL%3BAcc:Q8RWJ5]
AT1G29320	JAdown			protein_coding		Transducin/WD40 repeat-like superfamily protein [Source:TAIR%3BAcc:AT1G29320]
AT1G29330	JAup_SAup		ERD2A	protein_coding		ER lumen protein-retaining receptor A [Source:UniProtKB/Swiss-Prot%3BAcc:P35402]
AT1G29340	SAup		PUB17	protein_coding		PUB17 [Source:UniProtKB/TrEMBL%3BAcc:A0A178WA68]
AT1G29357	SAup			atlncRNA		other RNA [Source:TAIR%3BAcc:AT1G29357]
AT1G29390	SAdown		COR413IM2	protein_coding		Cold-regulated 413 inner membrane protein 2%2C chloroplastic [Source:UniProtKB/Swiss-Prot%3BAcc:F4I1G5]
AT1G29395	JAdown_SAdown		COR413IM1	protein_coding		COR414-TM1 [Source:UniProtKB/TrEMBL%3BAcc:A0A178W3Z0]
AT1G29400	SAup		ML5	protein_coding		Protein MEI2-like 5 [Source:UniProtKB/Swiss-Prot%3BAcc:Q8VWF5]
AT1G29410	JAdown_SAdown		PAI3	protein_coding		N-(5'-phosphoribosyl)anthranilate isomerase 3%2C chloroplastic [Source:UniProtKB/Swiss-Prot%3BAcc:Q8LPI9]
AT1G29418	JAdown			protein_coding		unknown protein%3B FUNCTIONS IN: molecular_function unknown%3B INVOLVED IN: biological_process unknown%3B LOCATED IN: endomembrane system%3B Has 0 Blast hits to 0 proteins in 0 species (source: NCBI BLink). [Source:TAIR%3BAcc:AT1G29418]
AT1G29430	JAdown_SAdown		SAUR62	protein_coding		Auxin-responsive protein SAUR62 [Source:UniProtKB/Swiss-Prot%3BAcc:Q9C7Q8]
AT1G29450	SAdown		SAUR64	protein_coding		Auxin-responsive protein SAUR64 [Source:UniProtKB/Swiss-Prot%3BAcc:Q0V7Z5]
AT1G29470	JAdown			protein_coding		Probable methyltransferase PMT24 [Source:UniProtKB/Swiss-Prot%3BAcc:Q6NPR7]
AT1G29500	SAdown		SAUR66	protein_coding		Auxin-responsive protein SAUR66 [Source:UniProtKB/Swiss-Prot%3BAcc:Q9C7Q1]
AT1G29530	JAdown_SAdown			protein_coding		At1g29530 [Source:UniProtKB/TrEMBL%3BAcc:Q6NL08]
AT1G29550	JAdown		EIF4E3	protein_coding		Eukaryotic translation initiation factor 4E-3 [Source:UniProtKB/Swiss-Prot%3BAcc:Q9C7P6]
AT1G29560	JAdown	C3H		protein_coding		Zinc finger C-x8-C-x5-C-x3-H type family protein [Source:UniProtKB/TrEMBL%3BAcc:B3H4U9]
AT1G29630	SAup_JAdown		EXO1	protein_coding		Exonuclease 1 [Source:UniProtKB/Swiss-Prot%3BAcc:Q8L6Z7]
AT1G29660	JAdown_SAdown			protein_coding		GDSL esterase/lipase At1g29660 [Source:UniProtKB/Swiss-Prot%3BAcc:Q9C7N5]
AT1G29670	JAdown_SAdown			protein_coding		GDSL-like Lipase/Acylhydrolase superfamily protein [Source:TAIR%3BAcc:AT1G29670]
AT1G29690	SAup		CAD1	protein_coding		MACPF domain-containing protein CAD1 [Source:UniProtKB/Swiss-Prot%3BAcc:Q9C7N2]
AT1G29700	SAdown			protein_coding		Metallo-beta-lactamase domain-containing protein [Source:UniProtKB/TrEMBL%3BAcc:Q9C535]
AT1G29720	JAdown_SAdown		RFK1	protein_coding	RLK	Probable LRR receptor-like serine/threonine-protein kinase At1g29720 [Source:UniProtKB/Swiss-Prot%3BAcc:Q9ASQ6]
AT1G29750	JAdown		RKF1	protein_coding	RLK	Probable LRR receptor-like serine/threonine-protein kinase RFK1 [Source:UniProtKB/Swiss-Prot%3BAcc:Q9FXF2]
AT1G29785	JAdown			atlncRNA		other RNA [Source:TAIR%3BAcc:AT1G29785]
AT1G29790	JAdown_SAdown			protein_coding		At1g29790 [Source:UniProtKB/TrEMBL%3BAcc:Q8RWB7]
AT1G29810	JAdown			protein_coding		PCD/DCoH-like protein 2 [Source:UniProtKB/TrEMBL%3BAcc:Q6QJ72]
AT1G29820	JAdown			protein_coding		Magnesium transporter CorA-like family protein [Source:UniProtKB/TrEMBL%3BAcc:F4I348]
AT1G29840	JAdown_SAdown			protein_coding		alpha/beta-Hydrolases superfamily protein [Source:TAIR%3BAcc:AT1G29840]
AT1G29880	JAdown			protein_coding		Glycine--tRNA ligase%2C mitochondrial 1 [Source:UniProtKB/Swiss-Prot%3BAcc:O23627]
AT1G29890	JAdown			protein_coding		O-acetyltransferase family protein [Source:TAIR%3BAcc:AT1G29890]
AT1G29900	JAdown		CARB	protein_coding		Carbamoyl-phosphate synthase large chain%2C chloroplastic [Source:UniProtKB/Swiss-Prot%3BAcc:Q42601]
AT1G29930	SAdown		LHCB1.3	protein_coding		Chlorophyll a-b binding protein 1%2C chloroplastic [Source:UniProtKB/Swiss-Prot%3BAcc:P04778]
AT1G29950	SAdown	bHLH	BHLH144	protein_coding		Transcription factor bHLH144 [Source:UniProtKB/Swiss-Prot%3BAcc:Q9ASX9]
AT1G29970	SAup		RPL18AA	protein_coding		60S ribosomal protein L18a-1 [Source:UniProtKB/TrEMBL%3BAcc:A8MRF3]
AT1G29980	SAdown			protein_coding		Putative uncharacterized protein T1P2.9 [Source:UniProtKB/TrEMBL%3BAcc:Q9C8S1]
AT1G29990	JAdown		PFD6	protein_coding		PFD6 [Source:UniProtKB/TrEMBL%3BAcc:A0A178WBU1]
AT1G30000	SAup		MNS3	protein_coding		alpha-mannosidase 3 [Source:TAIR%3BAcc:AT1G30000]
AT1G30010	JAdown			protein_coding		Protein NUCLEAR MATURASE 1 [Source:UniProtKB/TrEMBL%3BAcc:Q9C8R8]
AT1G30040	JAup		GA2OX2	protein_coding		Gibberellin 2-beta-dioxygenase 2 [Source:UniProtKB/Swiss-Prot%3BAcc:Q9XFR9]
AT1G30070	SAup_JAdown			protein_coding		SGS domain-containing protein [Source:UniProtKB/TrEMBL%3BAcc:F4I4Q9]
AT1G30120	JAup		PDH-E1 BETA	protein_coding		Pyruvate dehydrogenase E1 component subunit beta-2%2C chloroplastic [Source:UniProtKB/Swiss-Prot%3BAcc:Q9C6Z3]
AT1G30130	JAup_SAdown			protein_coding		AT1G30130 protein [Source:UniProtKB/TrEMBL%3BAcc:Q9C6Z4]
AT1G30210	JAdown	TCP	TCP24	protein_coding		TCP24 [Source:UniProtKB/TrEMBL%3BAcc:A0A178W971]
AT1G30230	JAdown			protein_coding		Elongation factor 1B beta [Source:UniProtKB/TrEMBL%3BAcc:A8MRC4]
AT1G30240	JAdown			protein_coding		Putative uncharacterized protein At1g30240 [Source:UniProtKB/TrEMBL%3BAcc:Q0WV78]
AT1G30250	SAdown			protein_coding		At1g30250 [Source:UniProtKB/TrEMBL%3BAcc:Q66GS7]
AT1G30260	JAup			protein_coding		At1g30260/F12P21_9 [Source:UniProtKB/TrEMBL%3BAcc:Q9C754]
AT1G30270	SAup		CIPK23	protein_coding		CBL-interacting serine/threonine-protein kinase 23 [Source:UniProtKB/Swiss-Prot%3BAcc:Q93VD3]
AT1G30290	JAdown			protein_coding		Tetratricopeptide repeat (TPR)-like superfamily protein [Source:TAIR%3BAcc:AT1G30290]
AT1G30300	SAup			protein_coding		At1g30300 [Source:UniProtKB/TrEMBL%3BAcc:Q6NNG9]
AT1G30320	JAup_SAup			protein_coding		Putative uncharacterized protein At1g30320 [Source:UniProtKB/TrEMBL%3BAcc:Q9C8G3]
AT1G30330	JAdown	ARF	ARF6	protein_coding		Auxin response factor 6 [Source:UniProtKB/Swiss-Prot%3BAcc:Q9ZTX8]
AT1G30360	JAdown		ERD4	protein_coding		Hyperosmolality-gated Ca2+ permeable channel 3.1 [Source:UniProtKB/TrEMBL%3BAcc:A0A097NUQ9]
AT1G30380	SAdown		PSAK	protein_coding		PSAK [Source:UniProtKB/TrEMBL%3BAcc:A0A178WI16]
AT1G30400	JAdown		ABCC1	protein_coding		MRP1 [Source:UniProtKB/TrEMBL%3BAcc:A0A178WBV0]
AT1G30410	SAup_JAdown		ATMRP13	protein_coding		multidrug resistance-associated protein 13 [Source:TAIR%3BAcc:AT1G30410]
AT1G30420	SAup_JAdown		ABCC11	protein_coding		ABC transporter C family member 11 [Source:UniProtKB/Swiss-Prot%3BAcc:Q9C8H1]
AT1G30440	JAdown_SAdown			protein_coding		BTB/POZ domain-containing protein At1g30440 [Source:UniProtKB/Swiss-Prot%3BAcc:Q9S9Q9]
AT1G30450	SAup		CCC1	protein_coding		Cation-chloride cotransporter 1 [Source:UniProtKB/Swiss-Prot%3BAcc:Q2UVJ5]
AT1G30490	SAdown	HD-ZIP	ATHB-9	protein_coding		Homeobox-leucine zipper protein ATHB-9 [Source:UniProtKB/Swiss-Prot%3BAcc:O04292]
AT1G30500	JAdown	NF-YA	NFYA7	protein_coding		Nuclear transcription factor Y subunit A-7 [Source:UniProtKB/Swiss-Prot%3BAcc:Q84JP1]
AT1G30510	SAup_JAdown		RFNR2	protein_coding		Ferredoxin--NADP reductase%2C root isozyme 2%2C chloroplastic [Source:UniProtKB/Swiss-Prot%3BAcc:Q9S9P8]
AT1G30520	JAdown_SAdown		AAE14	protein_coding		2-succinylbenzoate--CoA ligase%2C chloroplastic/peroxisomal [Source:UniProtKB/Swiss-Prot%3BAcc:Q8VYJ1]
AT1G30530	JAup_SAdown		UGT78D1	protein_coding		Glycosyltransferase [Source:UniProtKB/TrEMBL%3BAcc:W8PVA4]
AT1G30540	SAup			protein_coding		Actin-like ATPase superfamily protein [Source:UniProtKB/TrEMBL%3BAcc:Q8LGE0]
AT1G30545	SAup_JAdown			protein_coding		S-adenosyl-L-methionine-dependent methyltransferase superfamily protein [Source:UniProtKB/TrEMBL%3BAcc:A0A1P8ASE3]
AT1G30570	JAdown_SAdown		HERK2	protein_coding		Probable receptor-like protein kinase At1g30570 [Source:UniProtKB/Swiss-Prot%3BAcc:Q9SA72]
AT1G30590	JAdown			protein_coding		RNA polymerase I specific transcription initiation factor RRN3 protein [Source:TAIR%3BAcc:AT1G30590]
AT1G30600	JAdown_SAdown		SBT2.1	protein_coding		Subtilisin-like protease SBT2.1 [Source:UniProtKB/Swiss-Prot%3BAcc:Q9SA75]
AT1G30610	JAdown		EMB2279	protein_coding		Pentatricopeptide repeat-containing protein At1g30610%2C chloroplastic [Source:UniProtKB/Swiss-Prot%3BAcc:Q9SA76]
AT1G30620	SAup		MUR4	protein_coding		UDP-arabinose 4-epimerase 1 [Source:UniProtKB/Swiss-Prot%3BAcc:Q9SA77]
AT1G30630	SAup			protein_coding		Coatomer subunit epsilon-1 [Source:UniProtKB/Swiss-Prot%3BAcc:Q9SA78]
AT1G30640	SAup			protein_coding		Protein kinase family protein [Source:UniProtKB/TrEMBL%3BAcc:F4I6E4]
AT1G30680	JAdown			protein_coding		Twinkle homolog protein%2C chloroplastic/mitochondrial [Source:UniProtKB/Swiss-Prot%3BAcc:B5X582]
AT1G30690	JAdown_SAdown		PATL4	protein_coding		Patellin-4 [Source:UniProtKB/Swiss-Prot%3BAcc:Q94C59]
AT1G30700	JAdown			protein_coding		Berberine bridge enzyme-like 8 [Source:UniProtKB/Swiss-Prot%3BAcc:Q9SA85]
AT1G30720	JAdown			protein_coding		Berberine bridge enzyme-like 10 [Source:UniProtKB/Swiss-Prot%3BAcc:Q9SA87]
AT1G30755	SAup_JAdown			protein_coding		Putative uncharacterized protein At1g30750 [Source:UniProtKB/TrEMBL%3BAcc:Q8L5Y3]
AT1G30810	JAdown		JMJ18	protein_coding		Lysine-specific demethylase JMJ18 [Source:UniProtKB/Swiss-Prot%3BAcc:F4I6G4]
AT1G30820	SAdown			protein_coding		CTP synthase [Source:UniProtKB/TrEMBL%3BAcc:F4I6G9]
AT1G30825	SAup_JAdown		ARPC2A	protein_coding		DIS2 [Source:UniProtKB/TrEMBL%3BAcc:A0A178WAY2]
AT1G30890	SAup_JAdown			protein_coding		Integral membrane HRF1-like protein [Source:UniProtKB/TrEMBL%3BAcc:Q94BQ9]
AT1G30900	SAup_JAdown		VSR6	protein_coding		Vacuolar-sorting receptor 6 [Source:UniProtKB/Swiss-Prot%3BAcc:Q9FYH7]
AT1G30960	JAdown		ERG	protein_coding		GTP-binding protein ERG [Source:UniProtKB/Swiss-Prot%3BAcc:O82653]
AT1G31010	SAup_JAdown		OSB4	protein_coding		OSB4 [Source:UniProtKB/TrEMBL%3BAcc:A0A178WH61]
AT1G31070	SAdown		GLCNAC1PUT1	protein_coding		UDP-N-acetylglucosamine diphosphorylase 1 [Source:UniProtKB/Swiss-Prot%3BAcc:Q940S3]
AT1G31120	JAup		POT10	protein_coding		Potassium transporter 10 [Source:UniProtKB/Swiss-Prot%3BAcc:Q9SA05]
AT1G31130	JAup_SAup			protein_coding		F28K20.6 protein [Source:UniProtKB/TrEMBL%3BAcc:Q9SA06]
AT1G31150	JAdown_SAdown			protein_coding		F28K20.8 protein [Source:UniProtKB/TrEMBL%3BAcc:Q9SA08]
AT1G31160	JAdown_SAdown		HINT 2	protein_coding		HINT 2 [Source:UniProtKB/TrEMBL%3BAcc:Q8GYJ9]
AT1G31175	JAdown			protein_coding		At1g31175 [Source:UniProtKB/TrEMBL%3BAcc:Q9SA13]
AT1G31190	JAdown_SAdown		IMPL1	protein_coding		Phosphatase IMPL1%2C chloroplastic [Source:UniProtKB/Swiss-Prot%3BAcc:Q94F00]
AT1G31220	SAup_JAdown		PUR3	protein_coding		Phosphoribosylglycinamide formyltransferase%2C chloroplastic [Source:UniProtKB/Swiss-Prot%3BAcc:P52422]
AT1G31230	SAdown		AKHSDH1	protein_coding		Bifunctional aspartokinase/homoserine dehydrogenase 1%2C chloroplastic [Source:UniProtKB/Swiss-Prot%3BAcc:Q9SA18]
AT1G31280	SAup		AGO2	protein_coding		Protein argonaute 2 [Source:UniProtKB/Swiss-Prot%3BAcc:Q9SHF3]
AT1G31340	JAdown		RUB1	protein_coding		RUB1 [Source:UniProtKB/TrEMBL%3BAcc:A0A178W1F2]
AT1G31350	JAdown		KUF1	protein_coding		KAR-UP F-box 1 [Source:TAIR%3BAcc:AT1G31350]
AT1G31360	JAdown		RECQL2	protein_coding		RECQ helicase L2 [Source:TAIR%3BAcc:AT1G31360]
AT1G31410	JAdown_SAdown			protein_coding		At1g31410 [Source:UniProtKB/TrEMBL%3BAcc:Q66GJ0]
AT1G31420	JAdown_SAdown		FEI1	protein_coding	RLK	Leucine-rich repeat receptor kinase [Source:UniProtKB/TrEMBL%3BAcc:F4I9D5]
AT1G31440	JAdown		SH3P1	protein_coding		SH3 domain-containing protein 1 [Source:UniProtKB/Swiss-Prot%3BAcc:Q9C865]
AT1G31480	JAdown		SGR2	protein_coding		Phospholipase SGR2 [Source:UniProtKB/Swiss-Prot%3BAcc:Q8W5R2]
AT1G31500	JAdown			protein_coding		DNAse I-like superfamily protein [Source:TAIR%3BAcc:AT1G31500]
AT1G31540	SAup			protein_coding	TIR-NBS-LRR	TIR-NBS-LRR class disease resistance protein [Source:UniProtKB/TrEMBL%3BAcc:F4I9F1]
AT1G31550	JAup_SAup			protein_coding		GDSL esterase/lipase At1g31550 [Source:UniProtKB/Swiss-Prot%3BAcc:Q9C857]
AT1G31580	SAup		ECS1	protein_coding		CXc750 protein [Source:UniProtKB/TrEMBL%3BAcc:Q39066]
AT1G31650	JAdown_SAdown		ROPGEF14	protein_coding		Rop guanine nucleotide exchange factor 14 [Source:UniProtKB/Swiss-Prot%3BAcc:Q56WM6]
AT1G31660	JAdown			protein_coding		Putative bystin [Source:UniProtKB/TrEMBL%3BAcc:Q8RWS4]
AT1G31690	JAup			protein_coding		Amine oxidase [Source:UniProtKB/TrEMBL%3BAcc:F4IAX0]
AT1G31710	JAup_SAdown			protein_coding		Amine oxidase [Source:UniProtKB/TrEMBL%3BAcc:F4IAX1]
AT1G31770	JAdown_SAdown		ABCG14	protein_coding		ABC transporter G family member 14 [Source:UniProtKB/Swiss-Prot%3BAcc:Q9C6W5]
AT1G31780	JAdown			protein_coding		At1g31780 [Source:UniProtKB/TrEMBL%3BAcc:Q6NMI3]
AT1G31800	JAdown_SAdown		CYP97A3	protein_coding		Protein LUTEIN DEFICIENT 5%2C chloroplastic [Source:UniProtKB/Swiss-Prot%3BAcc:Q93VK5]
AT1G31812	JAdown		ACBP6	protein_coding		ACBP6 [Source:UniProtKB/TrEMBL%3BAcc:A0A178WJ33]
AT1G31814	JAdown		FRL2	protein_coding		Inactive FRIGIDA-like protein 2 [Source:UniProtKB/Swiss-Prot%3BAcc:Q9C6S2]
AT1G31830	JAup			protein_coding		Probable polyamine transporter At1g31830 [Source:UniProtKB/Swiss-Prot%3BAcc:Q9C6S5]
AT1G31850	JAdown			protein_coding		Probable methyltransferase PMT20 [Source:UniProtKB/Swiss-Prot%3BAcc:Q9C6S7]
AT1G31860	JAdown		HISN2	protein_coding		Histidine biosynthesis bifunctional protein hisIE%2C chloroplastic [Source:UniProtKB/Swiss-Prot%3BAcc:O82768]
AT1G31870	SAup			protein_coding		AT1G31870 protein [Source:UniProtKB/TrEMBL%3BAcc:Q9C6S8]
AT1G31930	JAdown		XLG3	protein_coding		Extra-large guanine nucleotide-binding protein 3 [Source:UniProtKB/Swiss-Prot%3BAcc:Q9C516]
AT1G31940	SAup			protein_coding		At1g31940/F5M6.6 [Source:UniProtKB/TrEMBL%3BAcc:Q8VYV3]
AT1G31970	JAdown		RH5	protein_coding		STRS1 [Source:UniProtKB/TrEMBL%3BAcc:A0A178W5E1]
AT1G32050	JAdown		SCAMP4	protein_coding		Secretory carrier-associated membrane protein 4 [Source:UniProtKB/Swiss-Prot%3BAcc:Q9C6X2]
AT1G32060	JAdown_SAdown		PRK	protein_coding		Phosphoribulokinase [Source:UniProtKB/TrEMBL%3BAcc:A0A178WLP9]
AT1G32080	JAdown_SAdown		PLGG1	protein_coding		LrgB [Source:UniProtKB/TrEMBL%3BAcc:A0A178WQL6]
AT1G32090	JAdown_SAdown			protein_coding		CSC1-like protein At1g32090 [Source:UniProtKB/Swiss-Prot%3BAcc:Q9FVQ5]
AT1G32120	SAdown			protein_coding		FUNCTIONS IN: molecular_function unknown%3B INVOLVED IN: biological_process unknown%3B LOCATED IN: membrane%3B EXPRESSED IN: 14 plant structures%3B EXPRESSED DURING: 4 anthesis%2C C globular stage%2C F mature embryo stage%2C petal differentiation and expansion st /.../ expanded cotyledon stage%3B CONTAINS InterPro DOMAIN/s: Aminotransferase-like%2C plant mobile domain (InterPro:IPR019557)%2C Prot…
AT1G32127	SAup			protein_coding		Plant viral-response family protein [Source:UniProtKB/TrEMBL%3BAcc:A0A1P8APW5]
AT1G32130	SAup		IWS1	protein_coding		Protein IWS1 homolog 1 [Source:UniProtKB/Swiss-Prot%3BAcc:F4ICK8]
AT1G32150	JAdown	bZIP	BZIP68	protein_coding		bZIP transcription factor 68 [Source:UniProtKB/Swiss-Prot%3BAcc:Q84LG2]
AT1G32160	SAdown			protein_coding		At1g32160/F3C3_6 [Source:UniProtKB/TrEMBL%3BAcc:Q9FVR1]
AT1G32170	SAup_JAdown		XTH30	protein_coding		Probable xyloglucan endotransglucosylase/hydrolase protein 30 [Source:UniProtKB/Swiss-Prot%3BAcc:Q38908]
AT1G32190	SAup_JAdown			protein_coding		Alpha/beta-hydrolase-like protein [Source:UniProtKB/TrEMBL%3BAcc:Q9FVR4]
AT1G32200	JAdown_SAdown		ATS1	protein_coding		Glycerol-3-phosphate acyltransferase%2C chloroplastic [Source:UniProtKB/Swiss-Prot%3BAcc:Q43307]
AT1G32210	SAup_JAdown		DAD1	protein_coding		Dolichyl-diphosphooligosaccharide--protein glycosyltransferase subunit DAD1 [Source:UniProtKB/Swiss-Prot%3BAcc:Q39080]
AT1G32230	SAup		RCD1	protein_coding		Inactive poly [ADP-ribose] polymerase RCD1 [Source:UniProtKB/Swiss-Prot%3BAcc:Q8RY59]
AT1G26945	JAdown_SAdown	bHLH	PRE6	protein_coding		Transcription factor PRE6 [Source:UniProtKB/Swiss-Prot%3BAcc:Q8GW32]
AT1G32330	SAup	HSF	HSFA1D	protein_coding		Heat stress transcription factor A-1d [Source:UniProtKB/Swiss-Prot%3BAcc:Q9LQM7]
AT1G32340	SAup		NHL8	protein_coding		F5D14.10 protein [Source:UniProtKB/TrEMBL%3BAcc:Q9LQM5]
AT1G32380	SAup		PRS2	protein_coding		PRS2 [Source:UniProtKB/TrEMBL%3BAcc:A0A178WGQ9]
AT1G32450	JAdown		NPF7.3	protein_coding		NRT1.5 [Source:UniProtKB/TrEMBL%3BAcc:A0A178WGH3]
AT1G32470	JAdown_SAdown		GDH3	protein_coding		Glycine cleavage system H protein 3%2C mitochondrial [Source:UniProtKB/Swiss-Prot%3BAcc:Q9LQL0]
AT1G32490	JAdown		ESP3	protein_coding		ESP3 [Source:UniProtKB/TrEMBL%3BAcc:A0A178W3A5]
AT1G32520	JAdown_SAdown			protein_coding		Putative uncharacterized protein At1g32520 [Source:UniProtKB/TrEMBL%3BAcc:Q682Q6]
AT1G32540	SAdown	LSD	LOL1	protein_coding		lsd one like 1 [Source:TAIR%3BAcc:AT1G32540]
AT1G32550	JAdown_SAdown		FdC1	protein_coding		Ferredoxin C2 [Source:UniProtKB/TrEMBL%3BAcc:F4IE99]
AT1G32700	JAup_SAup			protein_coding		PLATZ transcription factor domain-containing protein [Source:UniProtKB/TrEMBL%3BAcc:F4IEB6]
AT1G32750	SAup		TAF1	protein_coding		Transcription initiation factor TFIID subunit 1 [Source:UniProtKB/Swiss-Prot%3BAcc:Q8LRK9]
AT1G32790	SAup		CID11	protein_coding		CTC-interacting domain 11 protein [Source:UniProtKB/TrEMBL%3BAcc:F4IEC7]
AT1G32810	JAdown			protein_coding		Location of EST 206I21T7%2C gb|N37185 [Source:UniProtKB/TrEMBL%3BAcc:Q9MAQ7]
AT1G32900	JAup		GBSS1	protein_coding		Granule-bound starch synthase 1%2C chloroplastic/amyloplastic [Source:UniProtKB/Swiss-Prot%3BAcc:Q9MAQ0]
AT1G32920	JAup_SAup			protein_coding		At1g32920/F9L11_25 [Source:UniProtKB/TrEMBL%3BAcc:Q93WI1]
AT1G32940	SAup		SBT3.5	protein_coding		Subtilisin-like protease SBT3.5 [Source:UniProtKB/Swiss-Prot%3BAcc:Q9MAP7]
AT1G32990	JAdown_SAdown		RPL11	protein_coding		50S ribosomal protein L11%2C chloroplastic [Source:UniProtKB/Swiss-Prot%3BAcc:Q9MAP3]
AT1G33040	JAdown_SAdown		NACA5	protein_coding		Nascent polypeptide-associated complex subunit alpha-like protein 5 [Source:UniProtKB/Swiss-Prot%3BAcc:Q8LGC6]
AT1G27660	JAdown_SAdown	bHLH	BHLH110	protein_coding		Transcription factor bHLH110 [Source:UniProtKB/Swiss-Prot%3BAcc:Q9SFZ3]
AT1G33080	JAdown		DTX23	protein_coding		Protein DETOXIFICATION 23 [Source:UniProtKB/Swiss-Prot%3BAcc:Q8RXK1]
AT1G33110	JAup_SAup		DTX21	protein_coding		Protein DETOXIFICATION [Source:UniProtKB/TrEMBL%3BAcc:A0A178WPH4]
AT1G33120	JAdown		RPL9B	protein_coding		60S ribosomal protein L9-1 [Source:UniProtKB/Swiss-Prot%3BAcc:P49209]
AT1G33140	JAdown		RPL9B	protein_coding		60S ribosomal protein L9-1 [Source:UniProtKB/Swiss-Prot%3BAcc:P49209]
AT1G33170	JAdown_SAdown			protein_coding		Probable methyltransferase PMT18 [Source:UniProtKB/Swiss-Prot%3BAcc:Q9C884]
AT1G33230	JAup			protein_coding		TMPIT-like protein [Source:TAIR%3BAcc:AT1G33230]
AT1G33240	JAdown	Trihelix	AT-GTL1	protein_coding		GT-2-like 1 [Source:TAIR%3BAcc:AT1G33240]
AT1G33250	JAdown			protein_coding		Glycosyltransferase [Source:UniProtKB/TrEMBL%3BAcc:Q9C881]
AT1G33260	JAup			protein_coding		Probable receptor-like protein kinase At1g33260 [Source:UniProtKB/Swiss-Prot%3BAcc:P0DKI6]
AT1G33265	SAdown		FAX4	protein_coding		Protein FATTY ACID EXPORT 4%2C chloroplastic [Source:UniProtKB/Swiss-Prot%3BAcc:Q8LPG1]
AT1G33290	JAdown_SAdown			protein_coding		At1g33290 [Source:UniProtKB/TrEMBL%3BAcc:Q9C877]
AT1G33390	SAup_JAdown		FAS4	protein_coding		FAS4 [Source:UniProtKB/TrEMBL%3BAcc:A0A178WIP4]
AT1G33400	JAdown_SAdown		TPR9	protein_coding		Tetratricopeptide repeat (TPR)-like superfamily protein [Source:TAIR%3BAcc:AT1G33400]
AT1G33410	JAdown		SAR1	protein_coding		SAR1 [Source:UniProtKB/TrEMBL%3BAcc:A0A178WF46]
AT1G33470	JAdown			protein_coding		Putative uncharacterized protein At1g33470 [Source:UniProtKB/TrEMBL%3BAcc:Q67YS0]
AT1G33480	JAdown_SAdown		ATL58	protein_coding		RING-H2 finger protein ATL58 [Source:UniProtKB/Swiss-Prot%3BAcc:Q570X5]
AT1G33520	JAdown		MOS2	protein_coding		Protein MOS2 [Source:UniProtKB/Swiss-Prot%3BAcc:Q9C801]
AT1G33560	SAup_JAdown		ADR1	protein_coding	NBS	Disease resistance protein ADR1 [Source:UniProtKB/Swiss-Prot%3BAcc:Q9FW44]
AT1G33600	JAdown			protein_coding		Leucine-rich repeat-containing protein [Source:UniProtKB/TrEMBL%3BAcc:Q9FW48]
AT1G33610	JAup_SAup			protein_coding		Leucine-rich repeat (LRR) family protein [Source:UniProtKB/TrEMBL%3BAcc:F4HR91]
AT1G33680	JAdown			protein_coding		KH domain-containing protein [Source:UniProtKB/TrEMBL%3BAcc:Q0WLY0]
AT1G33700	JAdown			protein_coding		Non-lysosomal glucosylceramidase [Source:UniProtKB/TrEMBL%3BAcc:A0A178WEQ9]
AT1G33720	SAup_JAdown		CYP76C6	protein_coding		Cytochrome P450%2C family 76%2C subfamily C%2C polypeptide 6 [Source:UniProtKB/TrEMBL%3BAcc:Q9LQ25]
AT1G33770	JAdown			protein_coding		Protein kinase family protein [Source:UniProtKB/TrEMBL%3BAcc:Q9LQ29]
AT1G33780	JAdown			protein_coding		Putative uncharacterized protein At1g33780 [Source:UniProtKB/TrEMBL%3BAcc:Q8W467]
AT1G33790	SAup		JAL4	protein_coding		Jacalin-related lectin 4 [Source:UniProtKB/Swiss-Prot%3BAcc:Q9LQ31]
AT1G33810	JAdown_SAdown			protein_coding		Putative uncharacterized protein [Source:UniProtKB/TrEMBL%3BAcc:Q8L9M8]
AT1G33811	JAdown_SAdown			protein_coding		GDSL esterase/lipase At1g33811 [Source:UniProtKB/Swiss-Prot%3BAcc:Q8L5Z1]
AT1G33960	SAup		AIG1	protein_coding		P-loop containing nucleoside triphosphate hydrolases superfamily protein [Source:TAIR%3BAcc:AT1G33960]
AT1G33980	SAup		ATUPF3	protein_coding		Smg-4/UPF3 family protein [Source:TAIR%3BAcc:AT1G33980]
AT1G33990	JAdown		MES14	protein_coding		Putative methylesterase 14%2C chloroplastic [Source:UniProtKB/Swiss-Prot%3BAcc:Q9FVW3]
AT1G34000	JAdown_SAdown		OHP2	protein_coding		OHP2 [Source:UniProtKB/TrEMBL%3BAcc:A0A178WAB5]
AT1G34010	JAdown_SAdown			protein_coding		unknown protein%3B BEST Arabidopsis thaliana protein match is: unknown protein (TAIR:AT1G22790.2)%3B Has 74 Blast hits to 74 proteins in 12 species: Archae - 0%3B Bacteria - 0%3B Metazoa - 0%3B Fungi - 0%3B Plants - 74%3B Viruses - 0%3B Other Eukaryotes - 0 (source /.../ BLink). [Source:TAIR%3BAcc:AT1G34010]
AT1G34030	JAdown		RPS18B	protein_coding		40S ribosomal protein S18 [Source:UniProtKB/Swiss-Prot%3BAcc:P34788]
AT1G34065	JAdown_SAdown		SAMC2	protein_coding		Probable S-adenosylmethionine carrier 2%2C chloroplastic [Source:UniProtKB/Swiss-Prot%3BAcc:F4HT41]
AT1G34110	JAdown_SAdown			protein_coding	RLK	Probable LRR receptor-like serine/threonine-protein kinase At1g34110 [Source:UniProtKB/Swiss-Prot%3BAcc:C0LGF5]
AT1G34120	SAup_JAdown		IP5P1	protein_coding		Type I inositol polyphosphate 5-phosphatase 1 [Source:UniProtKB/Swiss-Prot%3BAcc:Q84MA2]
AT1G34130	SAup_JAdown		STT3B	protein_coding		Glycosyltransferase [Source:UniProtKB/TrEMBL%3BAcc:W8PVA0]
AT1G34150	SAup			protein_coding		tRNA pseudouridine synthase [Source:UniProtKB/TrEMBL%3BAcc:Q9C5K6]
AT1G34190	SAup	NAC	NAC017	protein_coding		NAC017 [Source:UniProtKB/TrEMBL%3BAcc:A0A178WNW4]
AT1G34200	JAdown			protein_coding		At1g34200/F23M19.12 [Source:UniProtKB/TrEMBL%3BAcc:Q9ASQ9]
AT1G34210	JAup_SAdown		SERK2	protein_coding	RLK	Somatic embryogenesis receptor kinase 2 [Source:UniProtKB/Swiss-Prot%3BAcc:Q9XIC7]
AT1G34260	JAdown		FAB1D	protein_coding		Putative 1-phosphatidylinositol-3-phosphate 5-kinase FAB1D [Source:UniProtKB/Swiss-Prot%3BAcc:Q9XID0]
AT1G34300	SAup			protein_coding		G-type lectin S-receptor-like serine/threonine-protein kinase At1g34300 [Source:UniProtKB/Swiss-Prot%3BAcc:Q9XID3]
AT1G34320	JAdown			protein_coding		At1g34320 [Source:UniProtKB/TrEMBL%3BAcc:Q6NQ48]
AT1G34340	JAdown			protein_coding		Alpha/beta-hydrolase domain-containing protein [Source:UniProtKB/TrEMBL%3BAcc:Q9XID7]
AT1G34360	JAdown		IF3-1	protein_coding		Translation initiation factor IF3-1%2C mitochondrial [Source:UniProtKB/Swiss-Prot%3BAcc:Q6NLP2]
AT1G34370	SAup	C2H2	STOP1	protein_coding		Protein SENSITIVE TO PROTON RHIZOTOXICITY 1 [Source:UniProtKB/Swiss-Prot%3BAcc:Q9C8N5]
AT1G34380	SAup			protein_coding		5'-3' exonuclease family protein [Source:UniProtKB/TrEMBL%3BAcc:Q66GR7]
AT1G34420	SAup			protein_coding	RLK	F12K21.25 [Source:UniProtKB/TrEMBL%3BAcc:Q9LNK3]
AT1G34430	JAdown_SAdown		EMB3003	protein_coding		Dihydrolipoyllysine-residue acetyltransferase component 5 of pyruvate dehydrogenase complex%2C chloroplastic [Source:UniProtKB/Swiss-Prot%3BAcc:Q9C8P0]
AT1G34470	JAdown			protein_coding		Probable magnesium transporter NIPA3 [Source:UniProtKB/Swiss-Prot%3BAcc:Q9LNK7]
AT1G34550	JAdown		EMB2756	protein_coding		Protein of unknown function (DUF616) [Source:TAIR%3BAcc:AT1G34550]
AT1G34570	JAdown			protein_coding		Essential protein Yae1%2C N-terminal-domain-containing protein [Source:UniProtKB/TrEMBL%3BAcc:F4HV08]
AT1G34630	JAdown			protein_coding		At1g34630/F12K21.3 [Source:UniProtKB/TrEMBL%3BAcc:Q8VZG0]
AT1G34640	SAdown			protein_coding		At1g34640 [Source:UniProtKB/TrEMBL%3BAcc:Q9LNM6]
AT1G34750	SAup_JAdown			protein_coding		Probable protein phosphatase 2C 10 [Source:UniProtKB/Swiss-Prot%3BAcc:Q9S9Z7]
AT1G34760	JAdown		GRF11	protein_coding		general regulatory factor 11 [Source:TAIR%3BAcc:AT1G34760]
AT1G34780	SAdown		APRL4	protein_coding		5'-adenylylsulfate reductase-like 4 [Source:UniProtKB/Swiss-Prot%3BAcc:Q9SA00]
AT1G34844	SAdown			atlncRNA		other RNA [Source:TAIR%3BAcc:AT1G34844]
AT1G35160	SAup		GF14 PHI	protein_coding		14-3-3-like protein GF14 phi [Source:UniProtKB/TrEMBL%3BAcc:F4HWQ5]
AT1G35220	JAdown			protein_coding		unknown protein%3B FUNCTIONS IN: molecular_function unknown%3B INVOLVED IN: biological_process unknown%3B LOCATED IN: cellular_component unknown%3B EXPRESSED IN: 22 plant structures%3B EXPRESSED DURING: 13 growth stages%3B Has 313 Blast hits to 185 proteins in /.../cies: Archae - 0%3B Bacteria - 0%3B Metazoa - 200%3B Fungi - 0%3B Plants - 67%3B Viruses - 0%3B Other Eukaryotes - 46 (source: NCBI B…
AT1G35230	SAup_JAdown		AGP5	protein_coding		Classical arabinogalactan protein 5 [Source:UniProtKB/Swiss-Prot%3BAcc:Q8LCE4]
AT1G35340	SAdown			protein_coding		ATP-dependent protease La (LON) domain-containing protein [Source:UniProtKB/TrEMBL%3BAcc:Q682J5]
AT1G35350	SAup		PHO1-H8	protein_coding		Phosphate transporter PHO1 homolog 8 [Source:UniProtKB/Swiss-Prot%3BAcc:Q6R8G2]
AT1G35420	SAdown			protein_coding		Dienelactone hydrolase-like protein [Source:UniProtKB/TrEMBL%3BAcc:F4HYC8]
AT1G35430	JAdown			protein_coding		Putative uncharacterized protein [Source:UniProtKB/TrEMBL%3BAcc:Q93XY9]
AT1G35460	JAdown_SAdown	bHLH	BHLH80	protein_coding		Transcription factor bHLH80 [Source:UniProtKB/Swiss-Prot%3BAcc:Q9C8P8]
AT1G35470	JAdown			protein_coding		RanBPM [Source:UniProtKB/TrEMBL%3BAcc:F4HYD7]
AT1G35560	SAdown	TCP	TCP23	protein_coding		Transcription factor TCP23 [Source:UniProtKB/Swiss-Prot%3BAcc:Q9LQF0]
AT1G35580	JAup_SAup		CINV1	protein_coding		CINV1 [Source:UniProtKB/TrEMBL%3BAcc:A0A178W322]
AT1G35620	JAdown		PDIL5-2	protein_coding		Protein disulfide-isomerase 5-2 [Source:UniProtKB/Swiss-Prot%3BAcc:Q94F09]
AT1G35660	JAdown			protein_coding		unknown protein%3B FUNCTIONS IN: molecular_function unknown%3B INVOLVED IN: biological_process unknown%3B LOCATED IN: plasma membrane%3B EXPRESSED IN: 19 plant structures%3B EXPRESSED DURING: 11 growth stages%3B Has 309 Blast hits to 256 proteins in 99 species: /.../e - 0%3B Bacteria - 11%3B Metazoa - 192%3B Fungi - 12%3B Plants - 36%3B Viruses - 0%3B Other Eukaryotes - 58 (source: NCBI BLink). […
AT1G35680	JAdown_SAdown		RPL21	protein_coding		50S ribosomal protein L21%2C chloroplastic [Source:UniProtKB/Swiss-Prot%3BAcc:P51412]
AT1G35710	SAup_JAdown			protein_coding	RLK	Probable leucine-rich repeat receptor-like protein kinase At1g35710 [Source:UniProtKB/Swiss-Prot%3BAcc:Q9LP24]
AT1G35720	JAup		ANN1	protein_coding		Annexin [Source:UniProtKB/TrEMBL%3BAcc:A0A178WGZ8]
AT1G35780	JAdown_SAdown			protein_coding		At1g35780/F14D7_9 [Source:UniProtKB/TrEMBL%3BAcc:Q9LP18]
AT1G36050	SAup_JAdown			protein_coding		Endoplasmic reticulum vesicle transporter protein [Source:UniProtKB/TrEMBL%3BAcc:F4I1K2]
AT1G36070	JAdown			protein_coding		At1g36070 [Source:UniProtKB/TrEMBL%3BAcc:Q0V7U5]
AT1G36160	SAdown		ACC1	protein_coding		Acetyl-CoA carboxylase 1 [Source:UniProtKB/Swiss-Prot%3BAcc:Q38970]
AT1G36180	JAdown_SAdown		ACC2	protein_coding		Acetyl-CoA carboxylase 2 [Source:UniProtKB/Swiss-Prot%3BAcc:F4I1L3]
AT1G36310	JAdown			protein_coding		AT1G36310 protein [Source:UniProtKB/TrEMBL%3BAcc:Q94A09]
AT1G36370	JAup_SAdown		SHM7	protein_coding		Serine hydroxymethyltransferase 7 [Source:UniProtKB/Swiss-Prot%3BAcc:Q84WV0]
AT1G36390	JAdown			protein_coding		GrpE protein homolog [Source:UniProtKB/TrEMBL%3BAcc:Q9C8X4]
AT1G38131	JAdown			protein_coding		O-fucosyltransferase-like protein [Source:UniProtKB/TrEMBL%3BAcc:Q8GUM0]
AT1G41830	JAdown		SKS6	protein_coding		SKS6 [Source:UniProtKB/TrEMBL%3BAcc:A0A178W7S3]
AT1G41880	JAdown		RPL35AB	protein_coding		60S ribosomal protein L35a-2 [Source:UniProtKB/Swiss-Prot%3BAcc:Q9FZH0]
AT1G42430	JAdown_SAdown			protein_coding		unknown protein%3B BEST Arabidopsis thaliana protein match is: unknown protein (TAIR:AT3G55760.3)%3B Has 186 Blast hits to 143 proteins in 47 species: Archae - 0%3B Bacteria - 23%3B Metazoa - 14%3B Fungi - 6%3B Plants - 87%3B Viruses - 0%3B Other Eukaryotes - 56 (s /.../ NCBI BLink). [Source:TAIR%3BAcc:AT1G42430]
AT1G42470	JAdown			protein_coding		Patched family protein [Source:TAIR%3BAcc:AT1G42470]
AT1G42540	JAup		GLR3.3	protein_coding		Glutamate receptor 3.3 [Source:UniProtKB/Swiss-Prot%3BAcc:Q9C8E7]
AT1G42550	JAdown_SAdown		PMI1	protein_coding		Protein PLASTID MOVEMENT IMPAIRED 1 [Source:UniProtKB/Swiss-Prot%3BAcc:Q9C8E6]
AT1G42960	JAdown_SAdown			protein_coding		Chloroplast inner membrane localized protein [Source:UniProtKB/TrEMBL%3BAcc:Q9C7S3]
AT1G42970	JAdown_SAdown		GAPB	protein_coding		Glyceraldehyde-3-phosphate dehydrogenase GAPB%2C chloroplastic [Source:UniProtKB/Swiss-Prot%3BAcc:P25857]
AT1G42990	SAup	bZIP	BZIP60	protein_coding		bZIP transcription factor 60 [Source:UniProtKB/Swiss-Prot%3BAcc:Q9C7S0]
AT1G43130	SAup		LCV2	protein_coding		LCV2 [Source:UniProtKB/TrEMBL%3BAcc:A0A178WDP4]
AT1G43170	JAdown		ARP1	protein_coding		60S ribosomal protein L3-1 [Source:UniProtKB/Swiss-Prot%3BAcc:P17094]
AT1G43190	JAdown		PTB3	protein_coding		Putative uncharacterized protein At1g43190 [Source:UniProtKB/TrEMBL%3BAcc:Q0WQH0]
AT1G43560	SAdown		Aty2	protein_coding		Ty2 [Source:UniProtKB/TrEMBL%3BAcc:A0A178WFY2]
AT1G43580	JAdown			protein_coding		At1g43580/T10P12_6 [Source:UniProtKB/TrEMBL%3BAcc:Q9XIG2]
AT1G43650	JAup			protein_coding		WAT1-related protein At1g43650 [Source:UniProtKB/Swiss-Prot%3BAcc:Q6NMB7]
AT1G43670	SAdown		CYFBP	protein_coding		Fructose-1%2C6-bisphosphatase%2C cytosolic [Source:UniProtKB/Swiss-Prot%3BAcc:Q9MA79]
AT1G43710	JAdown		SDC	protein_coding		SDC1 [Source:UniProtKB/TrEMBL%3BAcc:A0A178WA97]
AT1G43850	JAdown		SEU	protein_coding		Transcriptional corepressor SEUSS [Source:UniProtKB/Swiss-Prot%3BAcc:Q8W234]
AT1G43860	SAup			protein_coding		At1g43860 [Source:UniProtKB/TrEMBL%3BAcc:Q9MAR2]
AT1G43900	SAup_JAdown			protein_coding		Probable protein phosphatase 2C 11 [Source:UniProtKB/Swiss-Prot%3BAcc:Q8VZN9]
AT1G43910	SAup			protein_coding		AAA-ATPase At1g43910 [Source:UniProtKB/Swiss-Prot%3BAcc:Q9LP11]
AT1G44000	JAdown_SAdown		SGRL	protein_coding		Protein STAY-GREEN LIKE%2C chloroplastic [Source:UniProtKB/Swiss-Prot%3BAcc:Q94AQ9]
AT1G44100	JAdown_SAdown		AAP5	protein_coding		Amino acid permease 5 [Source:UniProtKB/Swiss-Prot%3BAcc:Q8GUM3]
AT1G44110	JAdown_SAdown		CYCA1-1	protein_coding		Cyclin-A1-1 [Source:UniProtKB/Swiss-Prot%3BAcc:Q9C6Y3]
AT1G44170	SAdown		ALDH3H1	protein_coding		Aldehyde dehydrogenase family 3 member H1 [Source:UniProtKB/Swiss-Prot%3BAcc:Q70DU8]
AT1G44350	JAup		ILL6	protein_coding		IAA-amino acid hydrolase [Source:UniProtKB/TrEMBL%3BAcc:Q0WNN8]
AT1G44575	SAdown		PSBS	protein_coding		PSBS [Source:UniProtKB/TrEMBL%3BAcc:A0A178WCN8]
AT1G44760	SAdown			protein_coding		Adenine nucleotide alpha hydrolases-like superfamily protein [Source:TAIR%3BAcc:AT1G44760]
AT1G44780	JAdown_SAdown			protein_coding		Putative uncharacterized protein [Source:UniProtKB/TrEMBL%3BAcc:Q5Q0F0]
AT1G44790	JAup_SAdown		GGCT2%3B3	protein_coding		Gamma-glutamylcyclotransferase 2-3 [Source:UniProtKB/Swiss-Prot%3BAcc:Q84QC1]
AT1G44800	SAup			protein_coding		WAT1-related protein At1g44800 [Source:UniProtKB/Swiss-Prot%3BAcc:Q9LPF1]
AT1G44810	JAdown	GeBP		protein_coding		Probable transcription factor At1g44810 [Source:UniProtKB/Swiss-Prot%3BAcc:Q9LPF0]
AT1G44835	JAdown			protein_coding		YbaK/aminoacyl-tRNA synthetase-associated domain-containing protein [Source:UniProtKB/TrEMBL%3BAcc:F4HPK3]
AT1G44900	SAup_JAdown		MCM2	protein_coding		DNA replication licensing factor MCM2 [Source:UniProtKB/Swiss-Prot%3BAcc:Q9LPD9]
AT1G44920	JAdown_SAdown			protein_coding		Putative uncharacterized protein At1g44920 [Source:UniProtKB/TrEMBL%3BAcc:Q9LPD7]
AT1G45010	JAdown_SAdown			protein_coding		Putative uncharacterized protein At1g45010 [Source:UniProtKB/TrEMBL%3BAcc:Q8VZR3]
AT1G45130	JAdown_SAdown		BGAL5	protein_coding		Beta-galactosidase 5 [Source:UniProtKB/Swiss-Prot%3BAcc:Q9MAJ7]
AT1G45145	JAup_SAup		TRX5	protein_coding		Thioredoxin H5 [Source:UniProtKB/Swiss-Prot%3BAcc:Q39241]
AT1G45170	JAdown_SAdown		OEP24A	protein_coding		Outer envelope pore protein 24A%2C chloroplastic [Source:UniProtKB/Swiss-Prot%3BAcc:Q1H5C9]
AT1G45180	JAdown			protein_coding		F27F5.26 [Source:UniProtKB/TrEMBL%3BAcc:Q9MAJ1]
AT1G45191	JAup_SAdown		BGLU1	protein_coding		Glycosyl hydrolase superfamily protein [Source:TAIR%3BAcc:AT1G45191]
AT1G45201	JAup_SAdown		ATTLL1	protein_coding		triacylglycerol lipase-like 1 [Source:TAIR%3BAcc:AT1G45201]
AT1G45207	JAdown_SAdown			protein_coding		Remorin-like protein [Source:UniProtKB/TrEMBL%3BAcc:F4HRB5]
AT1G45230	JAdown_SAdown		DCL	protein_coding		Protein DCL homolog%2C chloroplastic [Source:UniProtKB/Swiss-Prot%3BAcc:Q9C642]
AT1G45231	JAdown			protein_coding		S-adenosyl-L-methionine-dependent methyltransferases superfamily protein [Source:UniProtKB/TrEMBL%3BAcc:F4HRC0]
AT1G45233	JAdown		THO5A	protein_coding		THO complex subunit 5A [Source:UniProtKB/Swiss-Prot%3BAcc:F4HRC1]
AT1G45248	JAdown			protein_coding		Nucleolar histone methyltransferase-related protein [Source:UniProtKB/TrEMBL%3BAcc:F4HRC7]
AT1G45249	JAdown	bZIP	ABF2	protein_coding		abscisic acid responsive elements-binding factor 2 [Source:TAIR%3BAcc:AT1G45249]
AT1G45474	SAdown		LHCA5	protein_coding		Photosystem I chlorophyll a/b-binding protein 5%2C chloroplastic [Source:UniProtKB/Swiss-Prot%3BAcc:Q9C639]
AT1G45976	SAup		SBP1	protein_coding		SBP1 [Source:UniProtKB/TrEMBL%3BAcc:A0A178WK23]
AT1G46264	JAdown	HSF	HSFB4	protein_coding		Putative uncharacterized protein At1g46264 [Source:UniProtKB/TrEMBL%3BAcc:C0SUZ6]
AT1G47056	SAup		VFB1	protein_coding		F-box protein At1g47056 [Source:UniProtKB/Swiss-Prot%3BAcc:Q9C626]
AT1G47200	JAdown		WPP2	protein_coding		WPP domain-containing protein 2 [Source:UniProtKB/Swiss-Prot%3BAcc:Q9C500]
AT1G47210	SAup_JAdown		CYCA3-2	protein_coding		Cyclin-A3-2 [Source:UniProtKB/Swiss-Prot%3BAcc:Q9C6A9]
AT1G47230	JAdown		CYCA3-4	protein_coding		Cyclin-A3-4 [Source:UniProtKB/Swiss-Prot%3BAcc:Q3ECW2]
AT1G47250	SAup		PAF2	protein_coding		Proteasome subunit alpha type-1-B [Source:UniProtKB/Swiss-Prot%3BAcc:O23712]
AT1G47270	JAdown		TULP6	protein_coding		Tubby-like F-box protein 6 [Source:UniProtKB/Swiss-Prot%3BAcc:Q0WPY0]
AT1G47290	SAup_JAdown		3BETAHSD/D1	protein_coding		3beta-hydroxysteroid-dehydrogenase/decarboxylase isoform 1 [Source:UniProtKB/Swiss-Prot%3BAcc:Q9FX01]
AT1G47330	JAdown		CBSDUF7	protein_coding		DUF21 domain-containing protein At1g47330 [Source:UniProtKB/Swiss-Prot%3BAcc:Q8RY60]
AT1G47340	SAdown			protein_coding		F-box protein At1g47340 [Source:UniProtKB/Swiss-Prot%3BAcc:Q0V7S0]
AT1G47395	JAup_SAdown			protein_coding		At1g47390 [Source:UniProtKB/TrEMBL%3BAcc:Q8GUL3]
AT1G47410	JAdown			protein_coding		At1g47410 [Source:UniProtKB/TrEMBL%3BAcc:Q9SX76]
AT1G47480	JAup		CXE2	protein_coding		Probable carboxylesterase 2 [Source:UniProtKB/Swiss-Prot%3BAcc:Q9SX78]
AT1G47490	JAdown		RBP47C	protein_coding		Polyadenylate-binding protein RBP47C [Source:UniProtKB/Swiss-Prot%3BAcc:Q9SX79]
AT1G47500	JAdown		RBP47C'	protein_coding		Polyadenylate-binding protein RBP47C' [Source:UniProtKB/Swiss-Prot%3BAcc:Q9SX80]
AT1G47530	JAdown		DTX33	protein_coding		Protein DETOXIFICATION 33 [Source:UniProtKB/Swiss-Prot%3BAcc:Q9SX83]
AT1G47580	JAdown_SAdown		DYW1	protein_coding		Pentatricopeptide repeat-containing protein DWY1%2C chloroplastic [Source:UniProtKB/Swiss-Prot%3BAcc:P0C7R1]
AT1G47640	SAup			protein_coding		At1g47640/F16N3_6 [Source:UniProtKB/TrEMBL%3BAcc:Q9SX96]
AT1G47670	JAdown_SAdown		AATL1	protein_coding		Lysine histidine transporter-like 8 [Source:UniProtKB/Swiss-Prot%3BAcc:Q9SX98]
AT1G47740	JAdown_SAdown			protein_coding		PPPDE putative thiol peptidase family protein [Source:UniProtKB/TrEMBL%3BAcc:Q8RXP3]
AT1G47750	JAdown		PEX11A	protein_coding		Peroxisomal membrane protein 11A [Source:UniProtKB/Swiss-Prot%3BAcc:Q9FZF1]
AT1G47870	SAup_JAdown	E2F/DP	E2FC	protein_coding		E2FC [Source:UniProtKB/TrEMBL%3BAcc:A0A178WB46]
AT1G47900	JAdown_SAdown		FPP6	protein_coding		Filament-like plant protein 6 [Source:UniProtKB/Swiss-Prot%3BAcc:Q9C698]
AT1G48030	SAdown		LPD1	protein_coding		Dihydrolipoyl dehydrogenase 1%2C mitochondrial [Source:UniProtKB/Swiss-Prot%3BAcc:Q9M5K3]
AT1G48040	SAup			protein_coding		Probable protein phosphatase 2C 13 [Source:UniProtKB/Swiss-Prot%3BAcc:Q9LNF4]
AT1G48050	SAup_JAdown		KU80	protein_coding		ATP-dependent DNA helicase 2 subunit KU80 [Source:UniProtKB/Swiss-Prot%3BAcc:Q9FQ09]
AT1G48090	JAdown			protein_coding		calcium-dependent lipid-binding family protein [Source:TAIR%3BAcc:AT1G48090]
AT1G48160	SAup		SRP19	protein_coding		Signal recognition particle 19 kDa protein [Source:UniProtKB/Swiss-Prot%3BAcc:Q943Z6]
AT1G48170	SAup_JAdown			protein_coding		Putative uncharacterized protein [Source:UniProtKB/TrEMBL%3BAcc:Q8VYQ0]
AT1G48210	SAup			protein_coding		Serine/threonine protein kinase [Source:UniProtKB/TrEMBL%3BAcc:F4HWU0]
AT1G48230	JAdown			protein_coding		Probable sugar phosphate/phosphate translocator At1g48230 [Source:UniProtKB/Swiss-Prot%3BAcc:Q9LNH5]
AT1G48240	JAdown_SAdown		NPSN12	protein_coding		Novel plant SNARE 12 [Source:UniProtKB/Swiss-Prot%3BAcc:Q9LNH6]
AT1G48260	JAdown		CIPK17	protein_coding		CBL-interacting serine/threonine-protein kinase 17 [Source:UniProtKB/Swiss-Prot%3BAcc:Q94C40]
AT1G48270	JAdown		GCR1	protein_coding		G-protein coupled receptor 1 [Source:UniProtKB/Swiss-Prot%3BAcc:O04714]
AT1G48280	SAup_JAdown			protein_coding		F11A17.16 [Source:UniProtKB/TrEMBL%3BAcc:Q9SX62]
AT1G48300	JAdown_SAdown			protein_coding		unknown protein%3B FUNCTIONS IN: molecular_function unknown%3B INVOLVED IN: biological_process unknown%3B LOCATED IN: endomembrane system%3B EXPRESSED IN: 24 plant structures%3B EXPRESSED DURING: 15 growth stages%3B Has 96 Blast hits to 87 proteins in 37 specie /.../hae - 0%3B Bacteria - 2%3B Metazoa - 12%3B Fungi - 2%3B Plants - 65%3B Viruses - 0%3B Other Eukaryotes - 15 (source: NCBI BLink). [S…
AT1G48310	JAdown		CHR18	protein_coding		chromatin remodeling factor18 [Source:TAIR%3BAcc:AT1G48310]
AT1G48330	SAdown			protein_coding		At1g48330 [Source:UniProtKB/TrEMBL%3BAcc:Q9SX67]
AT1G48350	JAdown_SAdown		RPL18	protein_coding		EMB3105 [Source:UniProtKB/TrEMBL%3BAcc:A0A178WDT1]
AT1G48370	SAup		YSL8	protein_coding		YSL8 [Source:UniProtKB/TrEMBL%3BAcc:A0A178W3Y3]
AT1G48420	JAdown		DCD	protein_coding		Bifunctional D-cysteine desulfhydrase/1-aminocyclopropane-1-carboxylate deaminase%2C mitochondrial [Source:UniProtKB/Swiss-Prot%3BAcc:F4HYF3]
AT1G48430	SAup			protein_coding		Dihydroxyacetone kinase [Source:UniProtKB/TrEMBL%3BAcc:F4HYF4]
AT1G48440	JAup			protein_coding		At1g48440 [Source:UniProtKB/TrEMBL%3BAcc:Q8LDS7]
AT1G48450	SAdown			protein_coding		At1g48450/T1N15_5 [Source:UniProtKB/TrEMBL%3BAcc:Q9LP80]
AT1G48460	JAdown			protein_coding		At1g48460 [Source:UniProtKB/TrEMBL%3BAcc:Q5PNY9]
AT1G48480	JAdown_SAdown		RKL1	protein_coding	RLK	At1g48480 [Source:UniProtKB/TrEMBL%3BAcc:B5X571]
AT1G48490	SAup			protein_coding		Protein kinase superfamily protein [Source:TAIR%3BAcc:AT1G48490]
AT1G48520	JAdown_SAdown		GATB	protein_coding		Glutamyl-tRNA(Gln) amidotransferase subunit B%2C chloroplastic/mitochondrial [Source:UniProtKB/TrEMBL%3BAcc:A0A178W7I9]
AT1G48540	JAdown_SAdown			protein_coding		Outer arm dynein light chain 1 protein [Source:UniProtKB/TrEMBL%3BAcc:F4HYH4]
AT1G48550	JAdown			protein_coding		Vacuolar protein sorting-associated protein 26 [Source:UniProtKB/TrEMBL%3BAcc:F4HYH6]
AT1G48570	JAdown			protein_coding		Putative uncharacterized protein At1g48570 [Source:UniProtKB/TrEMBL%3BAcc:Q9LP67]
AT1G48600	JAup_SAdown		NMT2	protein_coding		PMEAMT [Source:UniProtKB/TrEMBL%3BAcc:A0A178WLJ9]
AT1G48610	SAup_JAdown			protein_coding		Putative DNA-binding protein At1g48610 [Source:UniProtKB/Swiss-Prot%3BAcc:Q94AD1]
AT1G48630	JAdown		RACK1B	protein_coding		Receptor for activated C kinase 1B [Source:UniProtKB/Swiss-Prot%3BAcc:Q9C4Z6]
AT1G48635	JAdown		PEX3	protein_coding		Peroxin 3 [Source:UniProtKB/TrEMBL%3BAcc:F4HYJ3]
AT1G48650	JAdown			protein_coding		DEA(D/H)-box RNA helicase family protein [Source:UniProtKB/TrEMBL%3BAcc:F4HYJ6]
AT1G48770	JAdown			protein_coding		Putative uncharacterized protein F11I4_6 [Source:UniProtKB/TrEMBL%3BAcc:Q9C745]
AT1G48830	JAdown		RPS7A	protein_coding		40S ribosomal protein S7-1 [Source:UniProtKB/Swiss-Prot%3BAcc:Q9C514]
AT1G48850	SAup		EMB1144	protein_coding		Chorismate synthase%2C chloroplastic [Source:UniProtKB/Swiss-Prot%3BAcc:P57720]
AT1G48860	JAdown			protein_coding		3-phosphoshikimate 1-carboxyvinyltransferase [Source:UniProtKB/TrEMBL%3BAcc:Q9FVP6]
AT1G48880	JAdown		TBL7	protein_coding		Protein trichome berefringence-like 7 [Source:UniProtKB/Swiss-Prot%3BAcc:F4I037]
AT1G48920	JAdown		NUCL1	protein_coding		Nucleolin 1 [Source:UniProtKB/Swiss-Prot%3BAcc:Q9FVQ1]
AT1G48950	JAdown			protein_coding		C3HC zinc finger-like protein [Source:UniProtKB/TrEMBL%3BAcc:F4I045]
AT1G48970	JAdown			protein_coding		NagB/RpiA/CoA transferase-like superfamily protein [Source:UniProtKB/TrEMBL%3BAcc:F4I048]
AT1G49000	SAup			protein_coding		At1g49000 [Source:UniProtKB/TrEMBL%3BAcc:Q9M9A2]
AT1G68810	JAdown_SAdown	bHLH	BHLH30	protein_coding		Transcription factor bHLH30 [Source:UniProtKB/Swiss-Prot%3BAcc:Q9S7Y1]
AT1G49040	SAup_JAdown		SCD1	protein_coding		SCD1 [Source:UniProtKB/TrEMBL%3BAcc:A0A178WQS8]
AT1G49050	SAup_JAdown		APCB1	protein_coding		Aspartyl protease APCB1 [Source:UniProtKB/Swiss-Prot%3BAcc:Q9M9A8]
AT2G18300	JAdown_SAdown	bHLH		protein_coding		Transcription factor bHLH64 [Source:UniProtKB/TrEMBL%3BAcc:F4IQH8]
AT1G49160	JAdown		WNK7	protein_coding		Protein kinase superfamily protein [Source:TAIR%3BAcc:AT1G49160]
AT1G49180	JAdown			protein_coding		Serine/threonine-protein kinase ATG1t [Source:UniProtKB/Swiss-Prot%3BAcc:F4I1N8]
AT1G49240	JAdown		ACT8	protein_coding		Actin-8 [Source:UniProtKB/Swiss-Prot%3BAcc:Q96293]
AT1G49245	SAdown			protein_coding		At1g49245 [Source:UniProtKB/TrEMBL%3BAcc:Q8LD83]
AT1G49340	JAdown		PI4KA1	protein_coding		Phosphatidylinositol 4-kinase alpha 1 [Source:UniProtKB/Swiss-Prot%3BAcc:Q9SXA1]
AT1G49350	JAdown			protein_coding		PfkB-type carbohydrate kinase-like protein [Source:UniProtKB/TrEMBL%3BAcc:Q94AT3]
AT1G49380	JAdown_SAdown		CCS1	protein_coding		Cytochrome c biogenesis protein CCS1%2C chloroplastic [Source:UniProtKB/Swiss-Prot%3BAcc:Q9XIA4]
AT1G49400	JAdown		emb1129	protein_coding		Nucleic acid-binding%2C OB-fold-like protein [Source:UniProtKB/TrEMBL%3BAcc:Q9XIA6]
AT1G49410	JAdown		TOM6	protein_coding		Mitochondrial import receptor subunit TOM6 homolog [Source:UniProtKB/Swiss-Prot%3BAcc:Q9XIA7]
AT1G49430	JAdown_SAdown		LACS2	protein_coding		Long chain acyl-CoA synthetase 2 [Source:UniProtKB/Swiss-Prot%3BAcc:Q9XIA9]
AT1G49470	JAdown			protein_coding		At1g49470 [Source:UniProtKB/TrEMBL%3BAcc:Q9XIB3]
AT1G49490	JAdown_SAdown			protein_coding		Leucine-rich repeat (LRR) family protein [Source:TAIR%3BAcc:AT1G49490]
AT1G49500	JAup_SAdown			protein_coding		At1g49500/F13F21_6 [Source:UniProtKB/TrEMBL%3BAcc:Q9XIB7]
AT1G49510	SAdown		emb1273	protein_coding		At1g49510 [Source:UniProtKB/TrEMBL%3BAcc:Q9XIB8]
AT1G49520	JAup			protein_coding		At1g49520 [Source:UniProtKB/TrEMBL%3BAcc:Q501B9]
AT1G49540	JAdown		ELP2	protein_coding		Elongator protein 2 [Source:UniProtKB/TrEMBL%3BAcc:F4I1S8]
AT2G20180	JAdown_SAdown	bHLH	PIF1	protein_coding		Transcription factor PIF1 [Source:UniProtKB/Swiss-Prot%3BAcc:Q8GZM7]
AT1G49580	JAdown_SAdown		CRK8	protein_coding		CDPK-related kinase 8 [Source:UniProtKB/Swiss-Prot%3BAcc:Q9FX86]
AT1G49600	JAdown_SAdown		ATRBP47A	protein_coding		RNA-binding protein 47A [Source:TAIR%3BAcc:AT1G49600]
AT1G49630	JAdown		PREP2	protein_coding		Presequence protease 2%2C chloroplastic/mitochondrial [Source:UniProtKB/Swiss-Prot%3BAcc:Q8VY06]
AT1G49650	JAup_SAdown		CXE4	protein_coding		Probable carboxylesterase 4 [Source:UniProtKB/Swiss-Prot%3BAcc:Q9FX93]
AT1G49660	SAdown		CXE5	protein_coding		Probable carboxylesterase 5 [Source:UniProtKB/Swiss-Prot%3BAcc:Q9FX94]
AT1G49710	SAup_JAdown		FUT12	protein_coding		FUT12 [Source:UniProtKB/TrEMBL%3BAcc:A0A178W149]
AT1G49730	JAdown_SAdown			protein_coding		Probable receptor-like protein kinase [Source:UniProtKB/TrEMBL%3BAcc:F4I3D1]
AT1G49740	JAdown_SAdown			protein_coding		F14J22.5 protein [Source:UniProtKB/TrEMBL%3BAcc:Q9FXA0]
AT1G49750	SAup_JAdown			protein_coding		AT1G49750 protein [Source:UniProtKB/TrEMBL%3BAcc:Q9FXA1]
AT1G49760	JAdown		PAB8	protein_coding		Polyadenylate-binding protein 8 [Source:UniProtKB/Swiss-Prot%3BAcc:Q9FXA2]
AT1G49820	SAup_JAdown		MTK	protein_coding		Methylthioribose kinase [Source:UniProtKB/Swiss-Prot%3BAcc:Q9C6D2]
AT1G49840	JAdown			protein_coding		Putative uncharacterized protein At1g49840 [Source:UniProtKB/TrEMBL%3BAcc:Q9C6D0]
AT1G49850	JAdown		RHY1A	protein_coding		Probable E3 ubiquitin-protein ligase RHY1A [Source:UniProtKB/Swiss-Prot%3BAcc:Q852U6]
AT1G49870	JAdown			protein_coding		Putative uncharacterized protein F10F5.13 [Source:UniProtKB/TrEMBL%3BAcc:Q9C6C7]
AT1G49890	JAdown_SAdown		QWRF2	protein_coding		QWRF motif-containing protein 2 [Source:UniProtKB/Swiss-Prot%3BAcc:Q94AI1]
AT1G49975	JAdown_SAdown			protein_coding		At1g49975 [Source:UniProtKB/TrEMBL%3BAcc:Q8LFL5]
AT1G49980	JAdown_SAdown			protein_coding		DNA-directed polymerase kappa [Source:UniProtKB/TrEMBL%3BAcc:Q6JDV7]
AT1G50000	JAdown_SAdown			protein_coding		Putative ribosomal RNA small subunit methyltransferase [Source:UniProtKB/TrEMBL%3BAcc:Q6E297]
AT1G50010	JAdown		TUBA4	protein_coding		Tubulin alpha-2 chain [Source:UniProtKB/Swiss-Prot%3BAcc:B9DGT7]
AT1G50040	JAdown			protein_coding		F2J10.8 protein [Source:UniProtKB/TrEMBL%3BAcc:Q9LPM5]
AT1G50055	JAdown_SAdown		TAS1B	otherRNA		TAS1B%3B other RNA [Source:TAIR%3BAcc:AT1G50055]
AT1G50120	JAdown			protein_coding		FUNCTIONS IN: molecular_function unknown%3B INVOLVED IN: biological_process unknown%3B LOCATED IN: cellular_component unknown%3B EXPRESSED IN: 23 plant structures%3B EXPRESSED DURING: 13 growth stages%3B CONTAINS InterPro DOMAIN/s: Rgp1 (InterPro:IPR014848)%2C /.../globulin E-set (InterPro:IPR014756)%3B Has 144 Blast hits to 140 proteins in 61 species: Archae - 0%3B Bacteria - 0%3B Metazoa - 86%3…
AT1G50140	JAdown			protein_coding		p-loop containing nucleoside triphosphate hydrolases superfamily protein [Source:UniProtKB/TrEMBL%3BAcc:F4I4Y6]
AT1G50170	SAup_JAdown		SIRB	protein_coding		Sirohydrochlorin ferrochelatase%2C chloroplastic [Source:UniProtKB/Swiss-Prot%3BAcc:Q84JH7]
AT1G50180	SAup_JAdown			protein_coding	NBS	Putative disease resistance protein At1g50180 [Source:UniProtKB/Swiss-Prot%3BAcc:Q9SX38]
AT1G50200	JAdown		ALATS	protein_coding		Alanyl-tRNA synthetase [Source:TAIR%3BAcc:AT1G50200]
AT1G50240	JAdown		TIO	protein_coding		Serine/threonine-protein kinase TIO [Source:UniProtKB/Swiss-Prot%3BAcc:Q2QAV0]
AT1G50260	SAup		NTMC2TYPE5.1	protein_coding		At1g50260 [Source:UniProtKB/TrEMBL%3BAcc:Q8L626]
AT1G50280	JAdown			protein_coding		BTB/POZ domain-containing protein At1g50280 [Source:UniProtKB/Swiss-Prot%3BAcc:Q8RXR6]
AT1G50300	JAdown		TAF15	protein_coding		Transcription initiation factor TFIID subunit 15 [Source:UniProtKB/Swiss-Prot%3BAcc:Q9AST1]
AT1G50360	SAup_JAdown		VIII-A	protein_coding		Myosin-3 [Source:UniProtKB/Swiss-Prot%3BAcc:F4I507]
AT1G50380	SAup_JAdown			protein_coding		Prolyl oligopeptidase family protein [Source:TAIR%3BAcc:AT1G50380]
AT1G50410	SAup		CHR28	protein_coding		Helicase-like transcription factor CHR28 [Source:UniProtKB/Swiss-Prot%3BAcc:Q94BR5]
AT5G04340	JAup_SAup	C2H2	ZAT6	protein_coding	growth inhibitor	Zinc finger protein ZAT6 [Source:UniProtKB/Swiss-Prot%3BAcc:O22533]
AT1G50430	SAup		DWF5	protein_coding		ST7R [Source:UniProtKB/TrEMBL%3BAcc:Q0WU95]
AT1G50450	JAdown_SAdown			protein_coding		At1g50450/F11F12_20 [Source:UniProtKB/TrEMBL%3BAcc:Q94BZ0]
AT1G50460	JAup		HKL1	protein_coding		Hexokinase-3 [Source:UniProtKB/Swiss-Prot%3BAcc:Q9LPS1]
AT1G50480	SAdown		THFS	protein_coding		Formate--tetrahydrofolate ligase [Source:UniProtKB/Swiss-Prot%3BAcc:Q9SPK5]
AT1G50490	JAdown		UBC20	protein_coding		Ubiquitin-conjugating enzyme E2 20 [Source:UniProtKB/Swiss-Prot%3BAcc:Q8L7T3]
AT1G50500	JAdown		HIT1	protein_coding		Membrane trafficking VPS53 family protein [Source:TAIR%3BAcc:AT1G50500]
AT1G50575	JAdown_SAdown			protein_coding		Putative lysine decarboxylase [Source:UniProtKB/TrEMBL%3BAcc:Q93XW9]
AT1G50620	JAdown			protein_coding		Putative uncharacterized protein F17J6.14 [Source:UniProtKB/TrEMBL%3BAcc:Q9C6P8]
AT1G50630	JAdown			protein_coding		F11F12.5 protein [Source:UniProtKB/TrEMBL%3BAcc:Q9LPT3]
AT1G50640	JAup	ERF	ERF3	protein_coding		Putative uncharacterized protein At1g50640 [Source:UniProtKB/TrEMBL%3BAcc:C0SV01]
AT1G50660	SAup_JAdown			protein_coding		F11F12.2 protein [Source:UniProtKB/TrEMBL%3BAcc:Q9LPT5]
AT1G50700	SAup_JAdown		CPK33	protein_coding		calcium-dependent protein kinase 33 [Source:TAIR%3BAcc:AT1G50700]
AT1G50710	JAdown		2019-08-04	protein_coding		AUGMIN subunit 4 [Source:UniProtKB/Swiss-Prot%3BAcc:Q8GYM3]
AT1G50732	JAdown_SAdown			protein_coding		unknown protein. [Source:TAIR%3BAcc:AT1G50732]
AT1G50740	SAup_JAdown		FAX5	protein_coding		Protein FATTY ACID EXPORT 5 [Source:UniProtKB/Swiss-Prot%3BAcc:Q9C6T7]
AT1G50840	JAdown_SAdown		POLGAMMA2	protein_coding		polymerase gamma 2 [Source:TAIR%3BAcc:AT1G50840]
AT1G50890	JAdown		TOR1L1	protein_coding		TORTIFOLIA1-like protein 1 [Source:UniProtKB/Swiss-Prot%3BAcc:F4I6M4]
AT1G50900	JAdown_SAdown		LTD	protein_coding		Protein LHCP TRANSLOCATION DEFECT [Source:UniProtKB/Swiss-Prot%3BAcc:Q8VY88]
AT1G50920	JAdown			protein_coding		Nucleolar GTP-binding protein 1 [Source:UniProtKB/Swiss-Prot%3BAcc:Q9C6I8]
AT1G50950	JAdown			protein_coding		Thioredoxin protein with domain of unknown function (DUF1692) [Source:TAIR%3BAcc:AT1G50950]
AT1G51060	JAdown		HTA10	protein_coding		Probable histone H2A.1 [Source:UniProtKB/Swiss-Prot%3BAcc:Q9C681]
AT1G51070	JAdown	bHLH	bHLH115	protein_coding		Transcription factor bHLH115 [Source:UniProtKB/TrEMBL%3BAcc:F4I7Z3]
AT1G51080	JAdown_SAdown			protein_coding		At1g51080 [Source:UniProtKB/TrEMBL%3BAcc:Q9C683]
AT1G51090	SAdown			protein_coding		Proline-rich protein%2C putative [Source:UniProtKB/TrEMBL%3BAcc:Q9C684]
AT1G51100	JAdown_SAdown			protein_coding		CRR41 [Source:UniProtKB/TrEMBL%3BAcc:A0A178W725]
AT1G51110	SAdown		PAP12	protein_coding		Probable plastid-lipid-associated protein 12%2C chloroplastic [Source:UniProtKB/Swiss-Prot%3BAcc:Q8LAP6]
AT1G51160	JAdown			protein_coding		At1g51160 [Source:UniProtKB/TrEMBL%3BAcc:Q9SYB8]
AT1G51170	SAup_JAdown		UNC	protein_coding		Serine/threonine-protein kinase UCN [Source:UniProtKB/Swiss-Prot%3BAcc:Q9SYB9]
AT1G51270	SAup_JAdown			protein_coding		Vesicle-associated protein 1-4 [Source:UniProtKB/TrEMBL%3BAcc:F4I818]
AT1G51310	JAdown			protein_coding		tRNA (5-methylaminomethyl-2-thiouridylate)-methyltransferase [Source:UniProtKB/TrEMBL%3BAcc:F4I824]
AT1G51350	SAup_JAdown			protein_coding		ARM repeat superfamily protein [Source:UniProtKB/TrEMBL%3BAcc:Q8RWE7]
AT1G51360	JAdown		DABB1	protein_coding		Stress-response A/B barrel domain-containing protein DABB1 [Source:UniProtKB/Swiss-Prot%3BAcc:Q9SYD8]
AT1G51370	JAdown			protein_coding		F-box/FBD/LRR-repeat protein At1g51370 [Source:UniProtKB/Swiss-Prot%3BAcc:Q6DBN6]
AT1G51430	JAdown_SAdown			protein_coding		unknown protein%3B BEST Arabidopsis thaliana protein match is: unknown protein (TAIR:AT3G28370.1)%3B Has 13 Blast hits to 13 proteins in 4 species: Archae - 0%3B Bacteria - 0%3B Metazoa - 0%3B Fungi - 0%3B Plants - 13%3B Viruses - 0%3B Other Eukaryotes - 0 (source: /.../BLink). [Source:TAIR%3BAcc:AT1G51430]
AT1G51440	JAup			protein_coding		Phospholipase A1-Igamma3%2C chloroplastic [Source:UniProtKB/Swiss-Prot%3BAcc:Q9C8J6]
AT1G51450	JAdown		TRO	protein_coding		Protein TRAUCO [Source:UniProtKB/Swiss-Prot%3BAcc:Q9C8J7]
AT1G51500	JAdown_SAdown		ABCG12	protein_coding		WBC12 [Source:UniProtKB/TrEMBL%3BAcc:A0A178W3S0]
AT1G51560	JAdown_SAdown			protein_coding		Putative uncharacterized protein At1g51560 [Source:UniProtKB/TrEMBL%3BAcc:Q9C8K8]
AT1G51570	JAdown			protein_coding		Calcium-dependent lipid-binding (CaLB domain) plant phosphoribosyltransferase family protein [Source:UniProtKB/TrEMBL%3BAcc:Q9C8H3]
AT1G51580	JAdown_SAdown			protein_coding		At1g51580 [Source:UniProtKB/TrEMBL%3BAcc:Q9C553]
AT1G51590	SAup_JAdown		MNS1	protein_coding		alpha-1%2C2-Mannosidase [Source:UniProtKB/TrEMBL%3BAcc:A0A178W2E7]
AT1G51630	SAdown			protein_coding		O-fucosyltransferase family protein [Source:UniProtKB/TrEMBL%3BAcc:Q0WPA5]
AT1G51660	SAup		MKK4	protein_coding		MKK4 [Source:UniProtKB/TrEMBL%3BAcc:A0A178WCC0]
AT1G51680	JAdown		4CL1	protein_coding		4-coumarate-CoA ligase 1 [Source:UniProtKB/TrEMBL%3BAcc:A0A1P8SNN0]
AT1G51690	JAdown		ATB ALPHA	protein_coding		protein phosphatase 2A 55 kDa regulatory subunit B alpha isoform [Source:TAIR%3BAcc:AT1G51690]
AT1G51700	JAdown	Dof	DOF1.7	protein_coding		Dof zinc finger protein DOF1.7 [Source:UniProtKB/Swiss-Prot%3BAcc:O82155]
AT1G51710	SAup		UBP6	protein_coding		Ubiquitin carboxyl-terminal hydrolase 6 [Source:UniProtKB/Swiss-Prot%3BAcc:Q949Y0]
AT1G51730	JAdown			protein_coding		Putative uncharacterized protein At1g51730 [Source:UniProtKB/TrEMBL%3BAcc:Q9C8I1]
AT1G51745	JAdown_SAdown			protein_coding		Tudor/PWWP/MBT superfamily protein [Source:TAIR%3BAcc:AT1G51745]
AT1G51760	JAup_SAup		ILL4	protein_coding		JR3 [Source:UniProtKB/TrEMBL%3BAcc:A0A178W8I8]
AT1G51790	SAup_JAdown			protein_coding	RLK	Leucine-rich repeat protein kinase family protein [Source:TAIR%3BAcc:AT1G51790]
AT1G51800	SAup_JAdown			protein_coding	RLK	Leucine-rich repeat receptor-like protein kinase [Source:UniProtKB/TrEMBL%3BAcc:Q9C8I6]
AT1G51805	JAdown			protein_coding		Leucine-rich repeat protein kinase family protein [Source:UniProtKB/TrEMBL%3BAcc:F4IB63]
AT1G51820	JAup			protein_coding	RLK	Probable LRR receptor-like serine/threonine-protein kinase At1g51820 [Source:UniProtKB/Swiss-Prot%3BAcc:C0LGG3]
AT1G51850	JAdown			protein_coding	RLK	Leucine-rich repeat protein kinase family protein [Source:TAIR%3BAcc:AT1G51850]
AT1G51890	SAup			protein_coding	RLK	Leucine-rich repeat protein kinase family protein [Source:TAIR%3BAcc:AT1G51890]
AT1G51940	JAdown_SAdown		LYK3	protein_coding		LysM domain receptor-like kinase 3 [Source:UniProtKB/Swiss-Prot%3BAcc:F4IB81]
AT1G51950	JAup_SAdown		IAA18	protein_coding		Auxin-responsive protein IAA18 [Source:UniProtKB/Swiss-Prot%3BAcc:O24408]
AT1G51965	JAdown		ABO5	protein_coding		ABA Overly-Sensitive 5 [Source:TAIR%3BAcc:AT1G51965]
AT1G51980	SAup			protein_coding		Probable mitochondrial-processing peptidase subunit alpha-1%2C mitochondrial [Source:UniProtKB/Swiss-Prot%3BAcc:Q9ZU25]
AT1G52000	JAup_SAdown		JAL5	protein_coding		Jacalin-related lectin 5 [Source:UniProtKB/Swiss-Prot%3BAcc:Q9ZU23]
AT1G52030	JAup_SAdown		F-ATMBP	protein_coding		Myrosinase-binding protein 2 [Source:UniProtKB/Swiss-Prot%3BAcc:Q9SAV1]
AT1G52040	JAup_SAdown		MBP1	protein_coding		Myrosinase-binding protein 1 [Source:UniProtKB/Swiss-Prot%3BAcc:Q9SAV0]
AT1G52080	SAup		AR791	protein_coding		At1g52080/F5F19_14 [Source:UniProtKB/TrEMBL%3BAcc:Q9SAU9]
AT1G52140	JAup_SAdown			protein_coding		F5F19.20 protein [Source:UniProtKB/TrEMBL%3BAcc:Q9ZU12]
AT2G42300	JAdown_SAdown	bHLH	BHLH48	protein_coding		Transcription factor bHLH48 [Source:UniProtKB/Swiss-Prot%3BAcc:Q8VZ02]
AT1G52160	SAup_JAdown		TRZ3	protein_coding		tRNase Z TRZ3%2C mitochondrial [Source:UniProtKB/Swiss-Prot%3BAcc:Q8VYS2]
AT1G52190	JAdown_SAdown		NPF1.2	protein_coding		Protein NRT1/ PTR FAMILY 1.2 [Source:UniProtKB/Swiss-Prot%3BAcc:Q9M817]
AT1G52200	SAup_JAdown		PCR8	protein_coding		Protein PLANT CADMIUM RESISTANCE 8 [Source:UniProtKB/Swiss-Prot%3BAcc:Q9M815]
AT1G52230	SAdown		PSAH2	protein_coding		Photosystem I reaction center subunit VI-2%2C chloroplastic [Source:UniProtKB/Swiss-Prot%3BAcc:Q9SUI6]
AT1G52260	JAdown		PDIL1-5	protein_coding		Protein disulfide isomerase-like 1-5 [Source:UniProtKB/Swiss-Prot%3BAcc:A3KPF5]
AT1G52280	JAup		RABG3D	protein_coding		Ras-related protein RABG3d [Source:UniProtKB/Swiss-Prot%3BAcc:Q9C820]
AT1G52290	SAup		PERK15	protein_coding		Proline-rich receptor-like protein kinase PERK15 [Source:UniProtKB/Swiss-Prot%3BAcc:Q9C821]
AT1G52300	JAdown		RPL37B	protein_coding		60S ribosomal protein L37-2 [Source:UniProtKB/Swiss-Prot%3BAcc:Q43292]
AT1G52310	JAdown			protein_coding		C-type lectin receptor-like tyrosine-protein kinase At1g52310 [Source:UniProtKB/Swiss-Prot%3BAcc:Q9C823]
AT1G52320	JAdown			protein_coding		BZIP protein%2C putative%3B 48652-45869 [Source:UniProtKB/TrEMBL%3BAcc:Q9C824]
AT1G52340	JAdown		ABA2	protein_coding		Xanthoxin dehydrogenase [Source:UniProtKB/Swiss-Prot%3BAcc:Q9C826]
AT1G52342	JAdown_SAdown			protein_coding		Putative uncharacterized protein [Source:UniProtKB/TrEMBL%3BAcc:Q1G3Y9]
AT1G52360	SAup_JAdown			protein_coding		Coatomer subunit beta'-2 [Source:UniProtKB/TrEMBL%3BAcc:F4ICX0]
AT1G52370	SAup			protein_coding		AT1G52370 protein [Source:UniProtKB/TrEMBL%3BAcc:Q56W16]
AT1G52380	JAup		NUP50A	protein_coding		Nuclear pore complex protein NUP50A [Source:UniProtKB/Swiss-Prot%3BAcc:Q9C829]
AT1G52400	JAup_SAdown		BGLU18	protein_coding		Beta-D-glucopyranosyl abscisate beta-glucosidase [Source:UniProtKB/Swiss-Prot%3BAcc:Q9SE50]
AT1G52410	JAup_SAdown		TSA1	protein_coding		TSK-associating protein 1 [Source:UniProtKB/Swiss-Prot%3BAcc:F4ICX9]
AT1G52420	SAup_JAdown			protein_coding		At1g52420 [Source:UniProtKB/TrEMBL%3BAcc:Q9SSP6]
AT1G52500	JAdown		FPG1	protein_coding		Formamidopyrimidine-DNA glycosylase [Source:UniProtKB/Swiss-Prot%3BAcc:O80358]
AT1G52510	SAdown			protein_coding		Putative hydrolase [Source:UniProtKB/TrEMBL%3BAcc:Q8VZ57]
AT1G52520	JAdown	FAR1	FRS6	protein_coding		Protein FAR1-RELATED SEQUENCE 6 [Source:UniProtKB/Swiss-Prot%3BAcc:Q9SSQ4]
AT1G52540	SAup_JAdown			protein_coding		Protein kinase superfamily protein [Source:UniProtKB/TrEMBL%3BAcc:Q8LDB7]
AT1G52550	JAdown			protein_coding		At1g52550 [Source:UniProtKB/TrEMBL%3BAcc:Q9SSQ7]
AT1G52600	SAup			protein_coding		Signal peptidase I [Source:UniProtKB/TrEMBL%3BAcc:Q9SSR2]
AT1G52620	JAdown			protein_coding		Pentatricopeptide repeat-containing protein At1g52620 [Source:UniProtKB/Swiss-Prot%3BAcc:Q9SSR4]
AT1G52670	JAdown			protein_coding		Is a member of the PF|00364 Biotin-requiring enzymes family [Source:UniProtKB/TrEMBL%3BAcc:Q8VZ68]
AT1G52710	JAup			protein_coding		Putative cytochrome c oxidase subunit 5b-like [Source:UniProtKB/Swiss-Prot%3BAcc:Q9SSS5]
AT1G52720	JAup_SAdown			protein_coding		At1g52720 [Source:UniProtKB/TrEMBL%3BAcc:Q9SSS6]
AT1G52770	SAup			protein_coding		At1g52770 [Source:UniProtKB/TrEMBL%3BAcc:Q9C941]
AT1G52780	SAup_JAdown			protein_coding		Protein of unknown function (DUF2921) [Source:TAIR%3BAcc:AT1G52780]
AT1G52827	JAdown_SAdown		CDT1	protein_coding		At1g52827 [Source:UniProtKB/TrEMBL%3BAcc:Q3ECR7]
AT1G52870	JAdown_SAdown			protein_coding		At1g52870/F14G24_14 [Source:UniProtKB/TrEMBL%3BAcc:Q9C933]
AT1G52880	JAup	NAC	NAC018	protein_coding		NARS2 [Source:UniProtKB/TrEMBL%3BAcc:A0A178W6K4]
AT1G52890	JAup	NAC	NAC019	protein_coding		NAC domain-containing protein 19 [Source:UniProtKB/Swiss-Prot%3BAcc:Q9C932]
AT1G52930	JAdown		BRIX1-2	protein_coding		Ribosome biogenesis protein BRX1 homolog 2 [Source:UniProtKB/Swiss-Prot%3BAcc:Q9C928]
AT1G52980	JAdown		NUG2	protein_coding		Nuclear/nucleolar GTPase 2 [Source:UniProtKB/Swiss-Prot%3BAcc:Q9C923]
AT1G53000	JAdown_SAdown		KDSB	protein_coding		Nucleotide-diphospho-sugar transferases superfamily protein [Source:TAIR%3BAcc:AT1G53000]
AT1G53025	JAdown			protein_coding		Ubiquitin-conjugating enzyme family protein [Source:TAIR%3BAcc:AT1G53025]
AT1G53040	JAdown_SAdown			protein_coding		Putative uncharacterized protein At1g53040 [Source:UniProtKB/TrEMBL%3BAcc:Q0WNW2]
AT1G53110	SAup		PPI4	protein_coding		Proton pump-interactor 4 [Source:UniProtKB/Swiss-Prot%3BAcc:Q8VZN4]
AT1G53120	SAdown			protein_coding		At1g53120 [Source:UniProtKB/TrEMBL%3BAcc:Q93YQ0]
AT1G53140	JAdown		DRP5A	protein_coding		DRP5A [Source:UniProtKB/TrEMBL%3BAcc:A0A178WBH9]
AT1G53160	SAdown	SBP	SPL4	protein_coding		Squamosa promoter-binding-like protein 4 [Source:UniProtKB/Swiss-Prot%3BAcc:Q9S7A9]
AT1G53165	JAdown		ATMAP4K ALPHA1	protein_coding		Map 4 kinase alpha1 [Source:UniProtKB/TrEMBL%3BAcc:F4HPR9]
AT3G25710	JAdown_SAdown	bHLH	BHLH32	protein_coding		Transcription factor AIG1 [Source:UniProtKB/Swiss-Prot%3BAcc:Q9LS08]
AT1G53190	JAdown			protein_coding		At1g53190 [Source:UniProtKB/TrEMBL%3BAcc:Q5EAI9]
AT1G53200	JAdown			protein_coding		unknown protein%3B Has 21 Blast hits to 21 proteins in 9 species: Archae - 0%3B Bacteria - 2%3B Metazoa - 0%3B Fungi - 0%3B Plants - 19%3B Viruses - 0%3B Other Eukaryotes - 0 (source: NCBI BLink). [Source:TAIR%3BAcc:AT1G53200]
AT1G53210	JAdown_SAdown		NCL	protein_coding		Sodium/calcium exchanger NCL [Source:UniProtKB/Swiss-Prot%3BAcc:Q8L636]
AT1G53230	SAdown	TCP	TCP3	protein_coding		TCP3 [Source:UniProtKB/TrEMBL%3BAcc:A0A178WDV9]
AT1G53240	JAdown		mMDH1	protein_coding		Malate dehydrogenase 1%2C mitochondrial [Source:UniProtKB/Swiss-Prot%3BAcc:Q9ZP06]
AT1G53250	JAdown_SAdown			protein_coding		unknown protein%3B BEST Arabidopsis thaliana protein match is: unknown protein (TAIR:AT1G53800.1)%3B Has 11909 Blast hits to 7704 proteins in 757 species: Archae - 51%3B Bacteria - 1338%3B Metazoa - 4550%3B Fungi - 987%3B Plants - 464%3B Viruses - 24%3B Other Eukar /.../- 4495 (source: NCBI BLink). [Source:TAIR%3BAcc:AT1G53250]
AT1G53280	SAup_JAdown		DJ1B	protein_coding		Protein DJ-1 homolog B [Source:UniProtKB/Swiss-Prot%3BAcc:Q9MAH3]
AT1G53290	JAdown_SAdown		B3GALT14	protein_coding		Hexosyltransferase [Source:UniProtKB/TrEMBL%3BAcc:W8Q798]
AT1G53300	JAdown_SAdown		TTL1	protein_coding		TPR repeat-containing thioredoxin TTL1 [Source:UniProtKB/Swiss-Prot%3BAcc:Q9MAH1]
AT1G53310	SAup		PPC1	protein_coding		Phosphoenolpyruvate carboxylase 1 [Source:UniProtKB/Swiss-Prot%3BAcc:Q9MAH0]
AT1G53320	JAup		TULP7	protein_coding		Tubby-like F-box protein [Source:UniProtKB/TrEMBL%3BAcc:A0A178WNG9]
AT1G53350	SAup_JAdown		RPP8L2	protein_coding	CC-NBS	Probable disease resistance RPP8-like protein 2 [Source:UniProtKB/Swiss-Prot%3BAcc:P0C8S1]
AT1G53380	JAdown			protein_coding		At1g53380 [Source:UniProtKB/TrEMBL%3BAcc:Q9MAG4]
AT1G53390	SAup		ABCG24	protein_coding		ABC transporter G family member 24 [Source:UniProtKB/Swiss-Prot%3BAcc:Q9MAG3]
AT1G53430	JAdown			protein_coding	RLK	Probable LRR receptor-like serine/threonine-protein kinase At1g53430 [Source:UniProtKB/Swiss-Prot%3BAcc:C0LGG8]
AT1G53450	JAdown_SAdown			protein_coding		unknown protein%3B BEST Arabidopsis thaliana protein match is: unknown protein (TAIR:AT3G14830.2)%3B Has 71 Blast hits to 71 proteins in 12 species: Archae - 0%3B Bacteria - 0%3B Metazoa - 0%3B Fungi - 0%3B Plants - 71%3B Viruses - 0%3B Other Eukaryotes - 0 (source /.../ BLink). [Source:TAIR%3BAcc:AT1G53450]
AT1G53460	JAdown			protein_coding		At1g53460/T3F20_21 [Source:UniProtKB/TrEMBL%3BAcc:Q9LPG2]
AT1G53510	SAdown		MPK18	protein_coding		Mitogen-activated protein kinase 18 [Source:UniProtKB/Swiss-Prot%3BAcc:Q9C5C0]
AT1G53520	JAdown_SAdown		FAP3	protein_coding		Fatty-acid-binding protein 3%2C chloroplastic [Source:UniProtKB/Swiss-Prot%3BAcc:Q9C8L2]
AT1G53560	JAup_SAdown			protein_coding		At1g53560 [Source:UniProtKB/TrEMBL%3BAcc:Q9LPH1]
AT1G53570	JAup		MAPKKK3	protein_coding		Mitogen-activated protein kinase kinase kinase 3 [Source:UniProtKB/Swiss-Prot%3BAcc:F4HRJ4]
AT1G53580	JAup		GLY3	protein_coding		Persulfide dioxygenase ETHE1 homolog%2C mitochondrial [Source:UniProtKB/Swiss-Prot%3BAcc:Q9C8L4]
AT1G53590	JAdown		NTMC2T6.1	protein_coding		C2 domain-containing protein At1g53590 [Source:UniProtKB/Swiss-Prot%3BAcc:Q93XX4]
AT1G53645	JAdown			protein_coding		At1g53640/F22G10.8 [Source:UniProtKB/TrEMBL%3BAcc:Q9C8L9]
AT1G53650	JAdown		CID8	protein_coding		Polyadenylate-binding protein-interacting protein 8 [Source:UniProtKB/Swiss-Prot%3BAcc:Q9C8M0]
AT1G53710	SAup_JAdown			protein_coding		Calcineurin-like metallo-phosphoesterase superfamily protein [Source:UniProtKB/TrEMBL%3BAcc:A8MQN4]
AT1G53720	JAdown		CYP59	protein_coding		Peptidyl-prolyl cis-trans isomerase CYP59 [Source:UniProtKB/Swiss-Prot%3BAcc:Q6Q151]
AT1G53730	JAdown		SRF6	protein_coding	RLK	STRUBBELIG-receptor family 6 [Source:UniProtKB/TrEMBL%3BAcc:A8MQH3]
AT1G53750	SAup		RPT1A	protein_coding		RPT1A [Source:UniProtKB/TrEMBL%3BAcc:A0A178W3N8]
AT1G53760	SAup			protein_coding		Putative uncharacterized protein At1g53760 [Source:UniProtKB/TrEMBL%3BAcc:Q9C8N0]
AT1G53770	SAup			protein_coding		O-fucosyltransferase family protein [Source:UniProtKB/TrEMBL%3BAcc:F4HTC2]
AT1G53800	JAdown_SAdown			protein_coding		AT1G53800 protein [Source:UniProtKB/TrEMBL%3BAcc:B9DHC9]
AT1G53840	SAdown		PME1	protein_coding		Pectinesterase [Source:UniProtKB/TrEMBL%3BAcc:Q0WWC7]
AT1G53920	SAup		GLIP5	protein_coding		GLIP5 [Source:UniProtKB/TrEMBL%3BAcc:A0A178WKF5]
AT1G54000	JAup		GLL22	protein_coding		GDSL esterase/lipase 22 [Source:UniProtKB/Swiss-Prot%3BAcc:Q1H583]
AT1G54010	JAup		GLL23	protein_coding		Inactive GDSL esterase/lipase-like protein 23 [Source:UniProtKB/Swiss-Prot%3BAcc:Q8W4H8]
AT1G54020	JAup			protein_coding		GDSL esterase/lipase At1g54020 [Source:UniProtKB/Swiss-Prot%3BAcc:Q9C5N8]
AT1G54030	JAup		MVP1	protein_coding		Inactive GDSL esterase/lipase-like protein 25 [Source:UniProtKB/Swiss-Prot%3BAcc:Q7XA74]
AT1G54040	JAup_SAdown		ESP	protein_coding		Epithiospecifier protein [Source:UniProtKB/Swiss-Prot%3BAcc:Q8RY71]
AT1G54050	JAup		HSP17.4B	protein_coding		17.4 kDa class III heat shock protein [Source:UniProtKB/Swiss-Prot%3BAcc:Q9SYG1]
AT1G54090	SAup		ATEXO70D2	protein_coding		At1g54090 [Source:UniProtKB/TrEMBL%3BAcc:Q9SYG5]
AT1G54100	JAup_SAup		ALDH7B4	protein_coding		ALDH7B4 [Source:UniProtKB/TrEMBL%3BAcc:A0A178W3F2]
AT1G54110	JAdown_SAdown			protein_coding		Membrane fusion protein Use1 [Source:TAIR%3BAcc:AT1G54110]
AT1G54115	SAup		CCX4	protein_coding		CCX4 [Source:UniProtKB/TrEMBL%3BAcc:A0A178W8Z2]
AT1G54130	SAup		RSH3	protein_coding		Probable GTP diphosphokinase RSH3%2C chloroplastic [Source:UniProtKB/Swiss-Prot%3BAcc:Q9SYH1]
AT1G54150	SAup		SPL2	protein_coding		E3 ubiquitin-protein ligase SPL2 [Source:UniProtKB/Swiss-Prot%3BAcc:Q9SYH3]
AT1G54170	SAup		CID3	protein_coding		Polyadenylate-binding protein-interacting protein 3 [Source:UniProtKB/Swiss-Prot%3BAcc:Q8L793]
AT1G54200	JAdown_SAdown			protein_coding		Protein BIG GRAIN 1-like B [Source:UniProtKB/Swiss-Prot%3BAcc:Q9SLL2]
AT1G54210	SAup		ATG12A	protein_coding		Ubiquitin-like protein ATG12A [Source:UniProtKB/Swiss-Prot%3BAcc:Q8S924]
AT1G54250	JAdown		NRPB8A	protein_coding		DNA-directed RNA polymerases II and V subunit 8A [Source:UniProtKB/Swiss-Prot%3BAcc:O81097]
AT1G54270	SAup		TIF4A-2	protein_coding		eIF4A-2 [Source:UniProtKB/TrEMBL%3BAcc:A0A178W4U1]
AT1G54310	JAdown_SAdown			protein_coding		Putative RNA binding protein [Source:UniProtKB/TrEMBL%3BAcc:F4HVA0]
AT1G54320	SAup		ALIS3	protein_coding		ALA-interacting subunit 3 [Source:UniProtKB/Swiss-Prot%3BAcc:Q9SLK2]
AT1G54350	JAdown_SAdown		ABCC2	protein_coding		ABC transporter D family member 2%2C chloroplastic [Source:UniProtKB/Swiss-Prot%3BAcc:Q6NLC1]
AT1G54360	SAup_JAdown		TAF6B	protein_coding		TBP-ASSOCIATED FACTOR 6B [Source:TAIR%3BAcc:AT1G54360]
AT1G54370	SAup_JAdown		NHX5	protein_coding		Sodium/hydrogen exchanger 5 [Source:UniProtKB/Swiss-Prot%3BAcc:Q8S396]
AT1G54380	JAdown			protein_coding		Putative uncharacterized protein At1g54380 [Source:UniProtKB/TrEMBL%3BAcc:Q9C5M7]
AT1G54385	JAdown_SAdown			protein_coding		ARM repeat superfamily protein [Source:UniProtKB/TrEMBL%3BAcc:Q5XVI1]
AT1G54390	JAdown		ING2	protein_coding		Inhibitor of growth 2 [Source:UniProtKB/TrEMBL%3BAcc:F4HWW1]
AT1G54440	JAdown			protein_coding		RRP6-like protein 1 [Source:UniProtKB/TrEMBL%3BAcc:F4HWX0]
AT1G54460	JAdown		WDL2	protein_coding		Protein WVD2-like 2 [Source:UniProtKB/Swiss-Prot%3BAcc:Q9ASW8]
AT1G54490	SAup		XRN4	protein_coding		XRN4 [Source:UniProtKB/TrEMBL%3BAcc:A0A178WFK9]
AT1G54500	JAdown_SAdown			protein_coding		At1g54500/F20D21_31 [Source:UniProtKB/TrEMBL%3BAcc:Q9SLI4]
AT1G54510	JAdown		NEK1	protein_coding		Serine/threonine-protein kinase Nek1 [Source:UniProtKB/Swiss-Prot%3BAcc:Q9SLI2]
AT1G54570	JAup			protein_coding		PES1 [Source:UniProtKB/TrEMBL%3BAcc:A0A178WM80]
AT1G54575	JAup_SAup			protein_coding		unknown protein%3B Has 35333 Blast hits to 34131 proteins in 2444 species: Archae - 798%3B Bacteria - 22429%3B Metazoa - 974%3B Fungi - 991%3B Plants - 531%3B Viruses - 0%3B Other Eukaryotes - 9610 (source: NCBI BLink). [Source:TAIR%3BAcc:AT1G54575]
AT1G54580	JAdown_SAdown		ACP2	protein_coding		Acyl carrier protein 2%2C chloroplastic [Source:UniProtKB/Swiss-Prot%3BAcc:P25701]
AT1G54630	JAdown		ACP3	protein_coding		Acyl carrier protein 3%2C chloroplastic [Source:UniProtKB/Swiss-Prot%3BAcc:P25702]
AT1G54650	JAdown			protein_coding		Methyltransferase family protein [Source:TAIR%3BAcc:AT1G54650]
AT1G54690	JAdown		HTA3	protein_coding		Probable histone H2AXb [Source:UniProtKB/Swiss-Prot%3BAcc:Q9S9K7]
AT1G54730	JAdown_SAdown			protein_coding		Sugar transporter ERD6-like 5 [Source:UniProtKB/Swiss-Prot%3BAcc:Q3ECP7]
AT1G54740	JAdown_SAdown			protein_coding		Protein of unknown function (DUF3049) [Source:TAIR%3BAcc:AT1G54740]
AT1G54770	JAdown			protein_coding		Fcf2 pre-rRNA processing protein [Source:UniProtKB/TrEMBL%3BAcc:Q84K05]
AT1G54780	SAdown		TLP18.3	protein_coding		TLP18.3 [Source:UniProtKB/TrEMBL%3BAcc:A0A178WHT4]
AT1G54820	JAdown_SAdown			protein_coding		Protein kinase domain-containing protein [Source:UniProtKB/TrEMBL%3BAcc:F4HYK7]
AT1G54920	JAdown			protein_coding		unknown protein%3B FUNCTIONS IN: molecular_function unknown%3B INVOLVED IN: biological_process unknown%3B LOCATED IN: membrane%3B EXPRESSED IN: 23 plant structures%3B EXPRESSED DURING: 15 growth stages%3B Has 35333 Blast hits to 34131 proteins in 2444 species: /.../ - 798%3B Bacteria - 22429%3B Metazoa - 974%3B Fungi - 991%3B Plants - 531%3B Viruses - 0%3B Other Eukaryotes - 9610 (source: NCBI BL…
AT1G54990	SAup		AXR4	protein_coding		Protein AUXIN RESPONSE 4 [Source:UniProtKB/Swiss-Prot%3BAcc:Q9FZ33]
AT1G55000	SAdown			protein_coding		F-box protein At1g55000 [Source:UniProtKB/Swiss-Prot%3BAcc:Q9FZ32]
AT1G55020	JAup		LOX1	protein_coding		Linoleate 9S-lipoxygenase 1 [Source:UniProtKB/Swiss-Prot%3BAcc:Q06327]
AT1G55080	SAup		MED9	protein_coding		Mediator of RNA polymerase II transcription subunit 9 [Source:UniProtKB/Swiss-Prot%3BAcc:Q8RWA2]
AT1G55110	JAdown	C2H2	IDD7	protein_coding		Protein indeterminate-domain 7 [Source:UniProtKB/Swiss-Prot%3BAcc:Q8H1F5]
AT1G55120	SAup_JAdown		CWINV3	protein_coding		Beta-fructofuranosidase%2C insoluble isoenzyme CWINV3 [Source:UniProtKB/Swiss-Prot%3BAcc:Q67XZ3]
AT1G55130	JAdown		TMN6	protein_coding		Transmembrane 9 superfamily member 6 [Source:UniProtKB/Swiss-Prot%3BAcc:Q9C720]
AT1G55140	JAdown_SAdown			protein_coding		At1g55140 [Source:UniProtKB/TrEMBL%3BAcc:Q6NQK8]
AT1G55160	JAdown			protein_coding		unknown protein%3B FUNCTIONS IN: molecular_function unknown%3B INVOLVED IN: biological_process unknown%3B LOCATED IN: mitochondrion%2C plastid%3B EXPRESSED IN: 24 plant structures%3B EXPRESSED DURING: 13 growth stages%3B BEST Arabidopsis thaliana protein match is /.../own protein (TAIR:AT2G19530.1)%3B Has 63 Blast hits to 63 proteins in 14 species: Archae - 0%3B Bacteria - 0%3B Metazoa - 0%3B Fun…
AT1G55210	JAup_SAdown		DIR20	protein_coding		Dirigent protein 20 [Source:UniProtKB/Swiss-Prot%3BAcc:Q9C891]
AT1G55250	JAdown		HUB2	protein_coding		E3 ubiquitin-protein ligase BRE1-like 2 [Source:UniProtKB/Swiss-Prot%3BAcc:Q9C895]
AT1G55260	JAup_SAdown			protein_coding		Bifunctional inhibitor/lipid-transfer protein/seed storage 2S albumin superfamily protein [Source:UniProtKB/TrEMBL%3BAcc:F4I082]
AT1G55270	JAdown			protein_coding		F-box/kelch-repeat protein At1g55270 [Source:UniProtKB/Swiss-Prot%3BAcc:Q93W93]
AT1G55300	JAdown		TAF7	protein_coding		Transcription initiation factor TFIID subunit 7 [Source:UniProtKB/Swiss-Prot%3BAcc:B9DG24]
AT1G55320	JAdown		AAE18	protein_coding		AAE18 [Source:UniProtKB/TrEMBL%3BAcc:A0A178WMT3]
AT1G55325	JAdown		GCT	protein_coding		RNA polymerase II transcription mediators [Source:TAIR%3BAcc:AT1G55325]
AT1G55340	JAdown_SAdown			protein_coding		At1g55340 [Source:UniProtKB/TrEMBL%3BAcc:Q6NKU3]
AT1G55350	JAdown		DEK1	protein_coding		Calpain-type cysteine protease [Source:UniProtKB/TrEMBL%3BAcc:F4I0A4]
AT1G55360	JAdown_SAdown			protein_coding		At1g55360 [Source:UniProtKB/TrEMBL%3BAcc:Q9C8A7]
AT1G55370	JAdown_SAdown		NDF5	protein_coding		NDF5 [Source:UniProtKB/TrEMBL%3BAcc:A0A178W3N4]
AT1G55450	SAup_JAdown			protein_coding		S-adenosyl-L-methionine-dependent methyltransferases superfamily protein [Source:UniProtKB/TrEMBL%3BAcc:F4I0B5]
AT1G55460	JAdown		KIN17	protein_coding		KIN17-like protein [Source:UniProtKB/Swiss-Prot%3BAcc:Q9ZVU5]
AT1G55475	JAdown			protein_coding		At1g55475 [Source:UniProtKB/TrEMBL%3BAcc:Q940A5]
AT1G55480	JAdown_SAdown		ZKT	protein_coding		ZKT [Source:UniProtKB/TrEMBL%3BAcc:A0A178WGD0]
AT1G55490	JAdown_SAdown		CPN60B1	protein_coding		Chaperonin 60 subunit beta 1%2C chloroplastic [Source:UniProtKB/Swiss-Prot%3BAcc:P21240]
AT1G55500	SAup		ECT4	protein_coding		evolutionarily conserved C-terminal region 4 [Source:TAIR%3BAcc:AT1G55500]
AT1G55510	SAdown		BCDH BETA1	protein_coding		2-oxoisovalerate dehydrogenase subunit beta 1%2C mitochondrial [Source:UniProtKB/Swiss-Prot%3BAcc:Q9SAV3]
AT1G55530	SAup_JAdown			protein_coding		At1g55530/T5A14_7 [Source:UniProtKB/TrEMBL%3BAcc:Q9ZVU8]
AT1G55535	JAdown			protein_coding		At1g55535 [Source:UniProtKB/TrEMBL%3BAcc:Q5XF13]
AT1G55540	JAdown		NUP214	protein_coding		Nuclear pore complex protein NUP214 [Source:UniProtKB/Swiss-Prot%3BAcc:F4I1T7]
AT1G55550	SAup_JAdown		KIN14T	protein_coding		Kinesin-like protein KIN-14T [Source:UniProtKB/Swiss-Prot%3BAcc:F4I1T9]
AT1G55590	SAup		ATB	protein_coding		F-box protein At-B [Source:UniProtKB/Swiss-Prot%3BAcc:Q9ZWC6]
AT1G55620	JAdown		CLC-F	protein_coding		Chloride channel protein CLC-f [Source:UniProtKB/Swiss-Prot%3BAcc:Q8RXR2]
AT1G55630	JAdown			protein_coding		Pentatricopeptide repeat-containing protein At1g55630 [Source:UniProtKB/Swiss-Prot%3BAcc:Q7X6A5]
AT1G55670	JAdown_SAdown		PSAG	protein_coding		Photosystem I reaction center subunit V%2C chloroplastic [Source:UniProtKB/Swiss-Prot%3BAcc:Q9S7N7]
AT1G55675	JAdown_SAdown			protein_coding		Putative uncharacterized protein At1g55675 [Source:UniProtKB/TrEMBL%3BAcc:Q94CA5]
AT1G55680	JAdown			protein_coding		Putative uncharacterized protein At1g55680 [Source:UniProtKB/TrEMBL%3BAcc:Q9C5N4]
AT1G55690	JAdown		SFH13	protein_coding		Phosphatidylinositol/phosphatidylcholine transfer protein SFH13 [Source:UniProtKB/Swiss-Prot%3BAcc:Q501H5]
AT1G55730	SAup		CAX5	protein_coding		Vacuolar cation/proton exchanger 5 [Source:UniProtKB/Swiss-Prot%3BAcc:Q8L783]
AT1G55750	JAdown		TFB1-1	protein_coding		Probable RNA polymerase II transcription factor B subunit 1-1 [Source:UniProtKB/Swiss-Prot%3BAcc:Q3ECP0]
AT1G55805	JAdown_SAdown		BOLA1	protein_coding		Protein BOLA1%2C chloroplastic [Source:UniProtKB/Swiss-Prot%3BAcc:Q682I1]
AT1G55810	JAdown_SAdown		UKL3	protein_coding		uridine kinase-like 3 [Source:TAIR%3BAcc:AT1G55810]
AT1G55830	SAup			protein_coding		unknown protein%3B CONTAINS InterPro DOMAIN/s: Protein of unknown function DUF812 (InterPro:IPR008530)%3B Has 10940 Blast hits to 7289 proteins in 653 species: Archae - 228%3B Bacteria - 791%3B Metazoa - 6174%3B Fungi - 805%3B Plants - 342%3B Viruses - 19%3B Other /.../otes - 2581 (source: NCBI BLink). [Source:TAIR%3BAcc:AT1G55830]
AT1G55840	JAdown			protein_coding		At1g55840/F14J16_2 [Source:UniProtKB/TrEMBL%3BAcc:Q8W580]
AT1G55850	SAup_JAdown		CSLE1	protein_coding		Cellulose synthase-like protein E1 [Source:UniProtKB/Swiss-Prot%3BAcc:Q8VZK9]
AT1G55870	JAdown		PARN	protein_coding		Poly(A)-specific ribonuclease PARN [Source:UniProtKB/Swiss-Prot%3BAcc:Q9LG26]
AT1G55880	JAdown			protein_coding		At1g55880 [Source:UniProtKB/TrEMBL%3BAcc:Q6NKY5]
AT1G55890	JAdown			protein_coding		Pentatricopeptide repeat-containing protein At1g55890%2C mitochondrial [Source:UniProtKB/Swiss-Prot%3BAcc:Q9LG23]
AT1G55910	SAup_JAdown		ZIP11	protein_coding		Zinc transporter 11 [Source:UniProtKB/Swiss-Prot%3BAcc:Q94EG9]
AT1G55915	SAup_JAdown			protein_coding		zinc ion binding [Source:TAIR%3BAcc:AT1G55915]
AT1G55920	SAup		SAT1	protein_coding		Serine acetyltransferase 1%2C chloroplastic [Source:UniProtKB/Swiss-Prot%3BAcc:Q42588]
AT1G55960	JAdown			protein_coding		Putative membrane related protein CP5 [Source:UniProtKB/TrEMBL%3BAcc:Q93YV2]
AT1G55970	JAdown_SAdown		HAC04	protein_coding		histone acetyltransferase of the CBP family 4 [Source:TAIR%3BAcc:AT1G55970]
AT1G56000	SAdown			protein_coding		AT1G56000 protein [Source:UniProtKB/TrEMBL%3BAcc:Q8VYV2]
AT1G56010	JAdown	NAC	NAC021	protein_coding		NAC1 [Source:UniProtKB/TrEMBL%3BAcc:A0A178W7B2]
AT1G56020	JAup_SAup			protein_coding		At1g56020 [Source:UniProtKB/TrEMBL%3BAcc:Q9SGT0]
AT1G56045	JAdown		RPL41C	protein_coding		60S ribosomal protein L41 [Source:UniProtKB/Swiss-Prot%3BAcc:P62120]
AT1G56050	JAdown_SAdown			protein_coding		Obg-like ATPase 1 [Source:UniProtKB/TrEMBL%3BAcc:F4I3J0]
AT1G56070	JAdown		LOS1	protein_coding		Elongation factor 2 [Source:UniProtKB/Swiss-Prot%3BAcc:Q9ASR1]
AT1G56110	JAdown		NOP56	protein_coding		At1g56110/T6H22_9 [Source:UniProtKB/TrEMBL%3BAcc:Q9SGT7]
AT1G56120	SAup_JAdown			protein_coding	RLK	Leucine-rich repeat transmembrane protein kinase [Source:UniProtKB/TrEMBL%3BAcc:F4I3K0]
AT1G56150	JAup		SAUR71	protein_coding		Auxin-responsive protein SAUR71 [Source:UniProtKB/Swiss-Prot%3BAcc:Q9SGU2]
AT1G56180	JAdown_SAdown			protein_coding		At1g56180/F14G9_20 [Source:UniProtKB/TrEMBL%3BAcc:Q9C7J3]
AT1G56190	JAdown			protein_coding		Phosphoglycerate kinase 2%2C chloroplastic [Source:UniProtKB/Swiss-Prot%3BAcc:P50318]
AT1G56200	SAdown		emb1303	protein_coding		EMB1303 [Source:UniProtKB/TrEMBL%3BAcc:A0A178WKB3]
AT1G56210	JAdown_SAdown		HIPP35	protein_coding		Heavy metal-associated isoprenylated plant protein 35 [Source:UniProtKB/Swiss-Prot%3BAcc:Q9C7J6]
AT1G56220	JAdown			protein_coding		Dormancy/auxin associated family protein [Source:TAIR%3BAcc:AT1G56220]
AT1G56230	JAdown_SAdown			protein_coding		Putative uncharacterized protein At1g56230 [Source:UniProtKB/TrEMBL%3BAcc:Q9C7J8]
AT1G56280	SAdown		ATDI19	protein_coding		drought-induced 19 [Source:TAIR%3BAcc:AT1G56280]
AT1G56310	JAdown			protein_coding		Polynucleotidyl transferase%2C ribonuclease H-like superfamily protein [Source:UniProtKB/TrEMBL%3BAcc:F4I526]
AT1G56330	SAup		SAR1B	protein_coding		SAR1B [Source:UniProtKB/TrEMBL%3BAcc:A0A178WM97]
AT1G56340	SAup		CRT1	protein_coding		Calreticulin-1 [Source:UniProtKB/Swiss-Prot%3BAcc:O04151]
AT1G56420	JAdown			protein_coding		Putative uncharacterized protein F13N6.17 [Source:UniProtKB/TrEMBL%3BAcc:Q9C7X6]
AT1G56423	JAdown			protein_coding		unknown protein%3B FUNCTIONS IN: molecular_function unknown%3B INVOLVED IN: biological_process unknown%3B LOCATED IN: endomembrane system%3B Has 30201 Blast hits to 17322 proteins in 780 species: Archae - 12%3B Bacteria - 1396%3B Metazoa - 17338%3B Fungi - 3422%3B /.../ - 5037%3B Viruses - 0%3B Other Eukaryotes - 2996 (source: NCBI BLink). [Source:TAIR%3BAcc:AT1G56423]
AT1G56430	JAdown_SAdown		NAS4	protein_coding		Probable nicotianamine synthase 4 [Source:UniProtKB/Swiss-Prot%3BAcc:Q9C7X5]
AT1G56440	SAup_JAdown		TPR5	protein_coding		At1g56440 [Source:UniProtKB/TrEMBL%3BAcc:Q5XF05]
AT1G56450	SAup		PBG1	protein_coding		Proteasome subunit beta type-4 [Source:UniProtKB/Swiss-Prot%3BAcc:Q7DLR9]
AT1G56460	SAup			protein_coding		Putative uncharacterized protein F13N6.4 [Source:UniProtKB/TrEMBL%3BAcc:Q9C7X2]
AT1G56500	JAdown_SAdown			protein_coding		Haloacid dehalogenase-like hydrolase family protein [Source:UniProtKB/TrEMBL%3BAcc:Q8VZ10]
AT1G56510	JAdown		ADR2	protein_coding	TIR-NBS-LRR	Disease resistance protein ADR2 [Source:UniProtKB/Swiss-Prot%3BAcc:Q9C7X0]
AT1G56520	JAdown			protein_coding	TIR-NBS-LRR	TIR-NBS-LRR class disease resistance protein [Source:UniProtKB/TrEMBL%3BAcc:F4I552]
AT1G56540	SAup_JAdown			protein_coding	TIR-NBS-LRR	Putative disease resistance protein [Source:UniProtKB/TrEMBL%3BAcc:Q9FXA6]
AT1G56550	SAup		RGXT3	protein_coding		Glycosyltransferase [Source:UniProtKB/TrEMBL%3BAcc:A0A178W8K3]
AT1G56590	JAdown		AP3M	protein_coding		AP-3 complex subunit mu [Source:UniProtKB/Swiss-Prot%3BAcc:F4I562]
AT1G56600	JAdown		GOLS2	protein_coding		Galactinol synthase 2 [Source:UniProtKB/Swiss-Prot%3BAcc:Q9FXB2]
AT1G56610	SAup_JAdown			protein_coding		F-box protein At1g56610 [Source:UniProtKB/Swiss-Prot%3BAcc:Q8GYP8]
AT1G56650	JAup	MYB	MYB75	protein_coding		Transcription factor MYB75 [Source:UniProtKB/Swiss-Prot%3BAcc:Q9FE25]
AT1G56660	SAup_JAdown			protein_coding		F25P12.91 protein [Source:UniProtKB/TrEMBL%3BAcc:Q9FXB5]
AT1G56670	JAdown		LIP4	protein_coding		GDSL esterase/lipase LIP-4 [Source:UniProtKB/Swiss-Prot%3BAcc:Q9FXB6]
AT1G56700	JAup			protein_coding		At1g56700 [Source:UniProtKB/TrEMBL%3BAcc:Q9FXC0]
AT1G56720	JAdown_SAdown			protein_coding		At1g56720 [Source:UniProtKB/TrEMBL%3BAcc:Q7Y229]
AT1G57600	SAup			protein_coding		MBOAT (Membrane bound O-acyl transferase)-like protein [Source:UniProtKB/TrEMBL%3BAcc:Q8RY80]
AT1G57620	JAdown		CYB	protein_coding		Transmembrane emp24 domain-containing protein p24delta4 [Source:UniProtKB/Swiss-Prot%3BAcc:Q9FVU0]
AT1G57630	SAup_JAdown			protein_coding		Disease resistance protein RPP1-WsB%2C putative [Source:UniProtKB/TrEMBL%3BAcc:Q9FVT9]
AT1G57660	JAdown		RPL21E	protein_coding		60S ribosomal protein L21-2 [Source:UniProtKB/Swiss-Prot%3BAcc:Q9FDZ9]
AT1G57700	JAdown			protein_coding		Protein kinase superfamily protein [Source:UniProtKB/TrEMBL%3BAcc:F4I854]
AT1G57720	JAdown			protein_coding		Probable elongation factor 1-gamma 2 [Source:UniProtKB/Swiss-Prot%3BAcc:Q9FVT2]
AT1G57770	JAdown_SAdown			protein_coding		FAD/NAD(P)-binding oxidoreductase domain-containing protein [Source:UniProtKB/TrEMBL%3BAcc:Q9FVR9]
AT1G57790	JAdown_SAdown			protein_coding		F-box/kelch-repeat protein At1g57790 [Source:UniProtKB/Swiss-Prot%3BAcc:Q9FVS1]
AT1G57820	SAup_JAdown		ORTH2	protein_coding		E3 ubiquitin-protein ligase ORTHRUS 2 [Source:UniProtKB/Swiss-Prot%3BAcc:Q8VYZ0]
AT1G57860	JAdown_SAdown		RPL21E	protein_coding		60S ribosomal protein L21-2 [Source:UniProtKB/Swiss-Prot%3BAcc:Q9FDZ9]
AT1G57870	JAdown		ATSK42	protein_coding		Shaggy-related protein kinase delta [Source:UniProtKB/TrEMBL%3BAcc:F4I9N7]
AT1G57980	JAdown_SAdown		PUP23	protein_coding		Probable purine permease 22 [Source:UniProtKB/Swiss-Prot%3BAcc:Q9C654]
AT1G57990	JAdown		PUP18	protein_coding		PUP18 [Source:UniProtKB/TrEMBL%3BAcc:A0A178WC51]
AT1G58030	JAdown		CAT2	protein_coding		Cationic amino acid transporter 2%2C vacuolar [Source:UniProtKB/Swiss-Prot%3BAcc:Q9ASS7]
AT1G58080	JAup_SAdown		HISN1A	protein_coding		ATP phosphoribosyltransferase 1%2C chloroplastic [Source:UniProtKB/Swiss-Prot%3BAcc:Q9S762]
AT1G58110	SAup	bZIP		protein_coding		BZIP transcription factor-like protein [Source:UniProtKB/TrEMBL%3BAcc:F4I9R1]
AT1G58180	JAup_SAup		BCA6	protein_coding		Beta carbonic anhydrase 6%2C mitochondrial [Source:UniProtKB/Swiss-Prot%3BAcc:Q9C6F5]
AT1G58200	JAup		MSL3	protein_coding		Mechanosensitive ion channel protein 3%2C chloroplastic [Source:UniProtKB/Swiss-Prot%3BAcc:Q8L7W1]
AT1G58210	JAdown		EMB1674	protein_coding		Protein EMBRYO DEFECTIVE 1674 [Source:UniProtKB/Swiss-Prot%3BAcc:Q8RWD7]
AT1G58220	JAdown	MYB_related		protein_coding		At1g58220 [Source:UniProtKB/TrEMBL%3BAcc:Q8GZ96]
AT1G58225	JAdown_SAdown			protein_coding		At1g58225 [Source:UniProtKB/TrEMBL%3BAcc:Q8GW35]
AT1G58250	JAdown		SAB	protein_coding		Hypersensitive to PI starvation 4 [Source:UniProtKB/TrEMBL%3BAcc:F4I9T6]
[truncated: 9,540 more rows]
