# Supplementary material for: Revealing Shared and Distinct Genes Responding to JA and SA Signaling in Arabidopsis by Meta-Analysis
Source: Front Plant Sci. 2020 Jun 26;11:908. doi: 10.3389/fpls.2020.00908 (PMC7333171; doi:10.3389/fpls.2020.00908)
Supplement: TABLE S3 — The differential expression matrix of all RNA-Seq datasets in this study. [file Table_3.xls]

## Sheet: Table S3. The differential expr
	COR_0.25h	COR_0.5h	COR_1h	COR_1.5h	COR_2h	COR_2.5h	COR_3h	COR_4h	COR_5h	COR_6h	COR_7h	COR_8h	COR_10h	COR_12h	COR_14h	COR_16h	COR_18h	COR_20h	COR_22h	COR_24h	COR2_1h	MeJA1_0.25h	MeJA1_0.5h	MeJA1_1h	MeJA1_1.5h	MeJA1_2h	MeJA1_3h	MeJA1_4h	MeJA1_5h	MeJA1_6h	MeJA1_7h	MeJA1_8h	MeJA1_10h	MeJA1_12h	MeJA1_16h	MeJA2_1h	MeJA3_1h	MeJA3_5h	MeJA3_8h	SA_0.25h	SA_0.5h	SA_1h	SA_1.5h	SA_2h	SA_3h	SA_4h	SA_5h	SA_6h	SA_7h
AT1G01010	0.69	0.26	-0.58	0.25	0.08	-0.39	-0.4	0.22	0.36	-1.67	-0.87	-0.06	-0.07	0.41	-0.29	-0.83	-0.09	0.34	-0.17	-0.65	-0.16	0.52	0.43	0.32	0.34	-0.27	-0.84	-0.07	-0.19	-0.12	-0.2	0.28	0.57	-0.42	-0.04	-0.01	-0.08	-0.82	-0.28	0.27	2.25	1.16	2.18	1.41	1.77	1.67	2.3	2	1.47
AT1G01020	-0.08	-0.25	-0.12	0.06	-0.28	0.12	-0.15	0.34	-0.29	-0.37	-0.22	-0.53	-0.34	0.28	0.11	0.11	-0.01	-0.1	-0.14	0.05	-0.07	-0.21	-0.07	0.11	0.27	0.12	0.36	0.16	0.11	-0.05	0.18	0.21	0.1	0.15	0.04	0.82	0.35	-0.46	-0.21	-0.18	-0.01	-0.16	-0.47	-0.26	-0.15	-0.21	-0.26	-0.18	-0.29
AT1G03987	-0.15	0.06	1.4	1.45	1	0.4	0.57	1.58	0.55	1.2	1.29	2.43	1.52	0.06	0.79	2.43	1.89	1.65	1.89	2.46	-0.17	0.1	-0.23	2.08	1.42	1.21	1.65	0.78	0.21	0.97	0.77	0.61	-0.17	0.42	0.61	0	0.86	0	-2.98	0.42	-0.38	-0.03	0.52	-0.07	0.18	-0.23	-0.55	-0.07	-0.32
AT1G01030	-0.39	0.23	1.22	0.5	0.48	0.61	0.85	0.92	0.61	1.33	1.25	0.74	1.02	0.61	0.84	1.22	1.02	0.68	0.47	1.31	0.53	-0.01	0.86	3.05	2.09	1.42	1.92	1.05	0.84	1.08	1.26	2.41	0.42	0.83	0.79	2.5	0.94	0.17	0.59	0.21	-0.25	0.12	0.37	-0.01	0.39	0.03	0.2	0.72	-0.05
AT1G01040	0.15	-0.19	-0.06	-0.14	-0.45	-0.34	-0.07	-0.07	-0.31	-0.26	-0.13	-0.03	-0.19	-0.53	-0.1	-0.26	-0.1	0.03	-0.32	-0.22	-0.1	0.28	0.22	0.83	0.31	0.36	-0.37	-0.2	-0.19	0.3	-0.51	-0.37	-0.1	-0.11	0.24	0.16	0.03	-0.1	0.2	0.3	0.51	0.58	0.51	0.24	-0.16	0.26	0.42	0.38	0.13
AT1G03993	0	0	0	0	0	0	0	0	0	0	0	0	0	0	0	0	0	0	0	0	0	0	0	0	0	0	0	0	0	0	0	0	0	0	0	0	0	0	0	0	0	0	0	0	0	0	0	0	0
AT1G01046	-0.12	-0.34	-0.04	0.13	0.26	-0.68	-0.08	0.18	0.39	0.06	0.39	-0.02	-0.31	-0.45	-0.69	-0.07	0.21	0.2	-0.6	-0.78	-0.25	0.91	0.5	0.84	-0.12	0.59	-0.36	-0.24	-0.69	0.28	-1.57	-0.61	-0.68	-0.1	0.92	0.44	0.31	0.97	0.23	0.97	0.52	0.55	0.65	0.5	-0.53	0.39	0.53	-0.11	-0.2
AT1G01050	0.09	0.12	-0.25	-0.29	-0.24	-0.3	-0.36	-0.41	-0.45	-0.94	-0.59	-0.71	-0.89	-0.24	-0.61	-0.52	-0.53	-0.83	-0.61	-0.47	-0.01	-0.11	-0.14	-0.04	0.01	-0.34	-0.42	-0.4	0.14	-0.06	0.1	-0.16	-0.19	-0.11	-0.39	-0.12	-0.15	-0.09	-0.08	-0.03	0.13	-0.25	-0.06	-0.33	-0.12	-0.21	-0.28	-0.23	-0.59
AT1G03997	-0.54	0	0	0	0	0.48	-0.55	0	0.53	0	0	0	-0.44	0	0	0	0	0	0	0	0	-0.21	0.12	-0.23	0	-0.12	0	0	0	0	-0.11	0	-0.01	-0.11	0	0	0	0	-0.62	0.11	0	-0.09	0	-0.12	0	0	0.1	0	-0.04
AT1G01060	-0.39	-0.34	-0.49	-0.63	-0.8	-0.21	0.42	1.94	-0.19	1.27	0.38	1.07	0.97	-0.36	-0.19	0.15	0.2	-0.65	-0.24	-0.47	-0.23	0.13	-0.01	0.03	-0.3	-0.39	-0.7	-0.08	-0.09	-0.47	0.28	-0.09	0.04	0.15	0.09	-0.06	-0.89	-1.1	-0.26	0.14	0.24	0.16	0.47	-0.04	0.09	0.81	0.08	-0.46	-0.32
AT1G01070	0.51	0	-0.82	-1.03	-0.35	-1.43	-1.42	-0.55	-0.73	-0.81	0.35	0.04	0.77	0.1	0.65	-0.24	-0.1	0.18	-0.92	-0.8	-0.22	0.35	-0.28	-0.52	-2.32	-2.25	-1.21	0.54	-0.8	-0.84	-1.34	-0.68	0.28	-2.28	-0.97	1.01	-1.85	-1.12	-0.67	0.28	0.2	0.1	-0.37	-0.2	-0.67	0.76	0.66	1.28	0.97
AT1G04003	0	0	0	-0.54	0	0	0	0	0	0	0	0	0	0	0	0	0	0	0	0	0	0	0	0	0	0	0	0	0	0	0	0	0	0	0	0	0	0	0	0	0	0	0	0	0	0	0	0	0
AT1G01080	0.07	-0.19	-0.51	-0.1	-0.58	0	-0.51	-0.36	-0.7	-0.87	-1.15	-1.33	-1.33	-0.3	-0.9	-0.77	-0.78	-0.81	-0.18	-0.29	-0.06	-0.23	-0.04	0.01	0	-0.15	-0.23	-0.64	0.07	-0.3	0.14	-0.38	-0.26	0.46	0.05	-0.04	-0.08	-0.36	-0.3	-0.2	-0.6	-0.02	-0.17	-0.1	-0.19	-0.78	-0.86	-1.03	-1.14
AT1G01090	-0.15	-0.02	-0.42	-0.28	-0.43	-0.13	-0.06	-0.3	-0.49	-0.47	-0.93	-0.94	-1.04	-0.57	-0.67	-0.43	-0.66	-0.7	-0.43	-0.39	-0.03	-0.03	0.12	0.12	0.07	0.1	-0.26	-0.41	-0.29	-0.26	-0.21	-0.6	-0.42	0.18	0.13	-0.97	-0.08	-0.49	-0.42	-0.03	-0.38	0.06	-0.04	0.02	-0.36	-0.44	-0.4	-0.59	-0.58
AT1G01100	-0.01	0.06	-0.47	-0.16	-0.46	0.08	-0.14	-0.36	-0.26	-0.45	-0.71	-0.72	-0.53	0.11	-0.55	0.13	-0.53	-0.51	-0.26	0.08	-0.01	-0.44	0.05	-0.04	0.28	-0.08	0.04	-0.15	0.04	-0.32	0.2	-0.13	-0.03	0.15	-0.08	-0.01	-0.06	-1.26	-0.59	-0.45	-0.25	-0.11	-0.1	-0.02	0.12	0.06	0.05	0.03	0.13
AT1G01110	0.36	0.02	-0.29	0.02	0.1	0.07	0.47	-0.25	0.06	-0.01	-0.21	0.17	0.25	-0.56	0.67	-0.25	-0.32	0.39	-0.22	0.06	0.05	-0.48	-0.22	0.33	0.23	-0.27	-1.28	-1.37	-0.96	-0.28	-0.59	-0.95	-1.05	0.59	-0.18	0.52	-0.31	-0.79	-0.48	-0.54	-0.68	-0.27	0.17	-0.03	-0.85	-1.12	-0.98	-0.81	-0.65
AT1G01120	0.65	0.24	-0.25	-0.21	-0.84	0.49	0.45	0.44	0.24	0.11	-0.17	0.18	-0.41	0.24	-1.71	-0.41	-0.28	0.01	-0.14	0.52	0	-0.11	-0.02	-0.37	0.36	0.38	0.31	-0.36	-0.44	0.07	0.38	-0.84	-0.2	0.86	0.23	-2.07	-0.05	0.06	-0.03	-0.24	-0.06	-0.31	0.3	-0.17	-1.1	-1.8	-1.67	-1.84	-1.96
AT1G01130	0.18	-0.14	0.15	-0.24	-0.9	-0.16	0.18	-0.24	-0.92	-1.31	-1.36	-1.13	-0.99	-0.52	-1.98	-1.34	-0.82	-1.01	-0.4	-0.12	0.18	-0.68	-0.58	-0.63	-0.1	-0.43	-0.61	-0.62	-0.23	-0.1	-0.14	-1.05	-0.51	0.17	0.24	-0.92	-1.19	-1.09	0.25	-0.74	-0.86	-0.42	-0.29	-0.38	-1.05	-0.79	-1.21	-1.02	-0.58
AT1G01140	-0.06	0.05	0.33	0.18	0.2	0.15	-0.13	-0.15	0.39	0.58	0.39	0.28	0.05	0.05	0.08	-0.01	0.32	0	-0.03	0.37	-0.11	0.93	-0.54	-0.2	0.09	0.06	0.15	0.33	0.26	0.25	-0.47	-0.33	0.36	-0.26	-0.32	-1.77	0.18	0.44	0.14	1.14	0.28	-0.08	-0.06	-0.39	-0.26	-0.18	0.02	-0.04	-0.78
AT1G01150	-0.44	-0.17	-1.64	-1.08	-0.47	-1.02	0.72	-0.38	-0.8	-0.54	0.34	-0.66	-1.32	-0.24	-1.39	-1.08	-0.98	-0.47	-0.61	-0.42	-0.02	-0.09	-0.03	-0.18	-0.22	-0.21	0	-0.22	-0.22	-0.11	0	0.31	0.1	-0.11	0.42	-0.59	-1.05	0.04	0.17	-0.09	-0.35	-0.19	-0.23	0.02	0.42	-0.11	0	-0.11	0
AT1G01160	0.01	0.03	-0.16	-0.08	-0.15	-0.18	-0.33	-0.21	-0.21	-0.32	-0.29	-0.15	-0.24	0.03	-0.28	0.15	-0.32	-0.39	0.01	-0.16	-0.03	-0.03	-0.1	-0.34	-0.42	-0.16	-0.06	0.07	0.05	-0.14	-0.07	-0.18	0.04	-0.29	-0.17	0.4	-0.14	-0.45	-0.18	-0.04	0.36	-0.24	-0.43	-0.34	-0.3	0	-0.27	-0.01	-0.24
AT1G04007	0.47	-0.34	-0.04	-0.04	-0.75	-0.36	-0.58	-0.72	-0.2	-0.41	-0.88	0.1	-0.37	-0.28	0.1	0.51	0.07	-0.29	-0.2	-0.02	0.22	0.11	-0.08	-0.46	-0.07	0.37	-0.29	-0.03	-0.11	-0.13	-0.69	0.22	-0.03	0.01	0.39	0.91	0.05	-0.03	0.5	0.1	0.14	0.06	-0.12	0.07	-0.72	0.2	-0.09	-0.21	-0.28
AT1G01170	-0.48	-0.13	-0.21	-0.46	0	-0.54	-0.61	-0.71	-0.45	-0.24	-0.51	-0.84	-0.32	0.27	-0.27	0.24	-0.14	-0.32	0.13	-0.02	-0.27	-0.2	-0.3	-0.43	-0.55	-0.62	-0.38	-0.27	0.24	-0.12	0.21	-0.02	-0.26	0.13	-0.19	-0.39	-0.12	0.22	0.18	-0.21	0.1	-0.5	-0.52	-0.2	-0.21	-0.8	-1.04	-0.96	-1.32
AT1G04013	-0.05	-0.54	-1.16	-1.43	-0.27	-0.7	-0.59	-1.37	-0.94	-0.57	-1.23	-1.68	-0.8	-0.43	0.27	-0.2	-0.72	-1.08	-0.77	-0.36	-0.2	-0.4	-0.31	-0.31	-0.93	-0.83	-0.78	-0.2	-0.08	-0.33	-0.49	-0.29	-0.4	-0.14	-0.04	0.54	1.31	-0.22	0.38	0.25	-0.22	0.01	-0.27	-0.34	-0.59	-0.87	-0.99	-1.39	-1.5
AT1G01180	-0.23	0.17	-0.82	-0.32	0.09	-0.76	-1.22	-0.8	-0.31	-0.63	-0.82	-0.64	-0.65	-0.44	0.23	-0.16	-0.18	-0.5	-0.33	-1.01	-0.2	-0.01	-0.2	-1.18	-1.34	-0.8	-0.49	0.28	0.09	-0.24	-0.33	0.16	-0.09	-0.55	-0.46	-0.42	-0.53	0.49	0.24	0.03	0.91	-0.51	-0.16	0.06	0.27	0.16	0.24	0.48	0.48
AT1G01183	0.52	0	-0.5	-0.54	0	-0.45	-0.7	0	-0.48	-1.02	0	-0.49	0	-0.53	0	0	0	0	-1.32	-1	-0.34	-0.12	-0.12	0	0	0	0	0	0	0	0	0	0	0	0	-0.55	0	0	0	-0.22	-0.23	0	0	0	0	0	0	0	0
AT1G01190	0.71	0.42	-1.26	0.41	-0.03	-3.14	-0.66	-1.2	-1.77	-2.35	-1.49	-0.88	-1.18	-0.4	0.62	-1.21	-2.05	0.29	-0.83	-1.43	-0.23	-1.18	-1.1	0.05	1.09	-1.21	-1.48	-2.95	-0.02	1.13	2.32	0.26	-0.9	0.77	0.31	0.9	-1.32	-0.64	0.17	-0.57	-1.57	1.25	1.46	0.26	0.1	-1.41	-0.46	-0.68	0.66
AT1G01200	1.27	0.14	0.23	-0.25	0.02	0.79	0.85	0.43	0.25	0.21	0.33	0.22	0.97	-0.36	0.29	-0.41	-0.79	-0.05	0.1	0.35	-0.05	-0.44	-0.19	1.17	1.28	1.44	1.14	-0.32	0.54	0.99	0.95	-0.03	0.21	0.86	0.21	-1.02	0.22	-0.62	0.2	-0.26	-1.24	-0.01	-0.6	-0.13	-0.63	-1.2	-1.32	-1.39	-1.7
AT1G01210	-0.04	-0.2	-0.44	-0.28	-0.46	-0.38	0.19	-0.17	-0.41	-0.59	-0.62	-0.68	-0.52	0.1	-0.81	0.2	-0.61	-0.68	-0.34	0.19	-0.2	-0.2	-0.06	0.24	0.34	0.22	-0.1	-0.3	-0.23	-0.44	0.28	-0.15	-0.04	0.24	0.01	0.18	-0.26	-1.14	-0.22	-0.21	-0.17	-0.4	-0.08	-0.4	0.14	0.21	-0.31	-0.12	-0.21
AT1G04017	0	0	0	0	0	0	0	0	0	0	0	0	0	0	0	0	0	0	0	0	0	0	0	0	0	0	0	0	0	0	0	0	0	0	0	0	0	0	0	0	0	0	0	0	0	0	0	0	0
AT1G01220	-0.07	-0.18	-0.41	-0.42	-0.49	-0.32	-0.53	-0.91	-0.94	-1.02	-0.75	-0.99	-0.97	-0.68	-0.48	-0.55	-0.42	-0.15	-0.59	-0.38	-0.06	0.3	0.2	0.19	-0.48	-0.11	-0.78	-0.54	-0.35	-0.06	-0.51	-0.54	-0.33	0.05	0.15	-0.01	-0.3	-0.17	-0.07	0.24	0.12	0.3	0.01	0.02	-0.78	-0.44	-0.12	-0.45	-0.48
AT1G04023	0	0	0	0	0	0	0	0	0	0	0	0	0	0	0	0	0	0	0	0	0	0	0	0	0	0	0	0	0	0	0	0	0	0	0	0	0	0	0	0	0	0	0	0	0	0	0	0	0
AT1G01225	0.34	0.23	-0.56	-0.63	-1.02	-0.34	-0.47	-0.65	-0.51	-1.02	-0.71	-0.72	-0.31	-0.85	-0.67	-0.27	-1.32	-0.56	-0.74	-0.53	-0.01	-0.04	-0.43	-0.31	-0.11	-0.04	-0.25	-0.13	0.04	-0.16	-0.04	-0.53	-0.58	0.24	-0.02	-0.23	0.26	0.02	-0.5	-0.16	-0.74	0.27	0.21	0.64	-0.12	-0.99	-0.72	-1.36	-0.87
AT1G01230	0.16	-0.1	-0.33	0.01	-0.05	-0.26	-0.27	-0.48	-0.32	-0.57	-0.34	-0.61	-0.32	0.07	-0.29	0.04	-0.17	-0.08	-0.08	-0.15	-0.08	-0.02	-0.09	-0.37	-0.08	-0.16	0.01	0.16	0.14	0	-0.14	0	0.2	-0.33	-0.2	0.1	0.2	0.37	0.06	-0.02	0.66	-0.29	-0.38	-0.24	-0.06	0.15	0.13	0.31	0.03
AT1G01240	-0.04	-0.41	-0.51	-0.5	0.17	-0.47	-0.59	-1.13	-0.12	0.16	-0.25	-0.28	0.04	-0.05	0.48	-0.1	-0.09	-0.14	-0.14	-0.3	-0.2	0.24	0.02	-0.3	-0.72	0.21	0.29	0.4	-0.07	0.17	-0.84	-0.01	-0.11	-0.86	-0.25	0.16	0.37	0.67	0.34	0.01	1.21	-0.7	-0.75	-0.01	-0.73	-0.44	-0.1	0.02	-0.09
AT1G01250	-0.79	0.01	-0.82	-0.53	0.76	0.57	2.15	0.62	1.06	1.88	0.86	-0.45	-1.84	-1.24	-1.36	1.75	0.08	-1.15	-0.65	0.46	-0.31	0.49	0.07	0.05	0.93	4.15	3.88	2.81	0.62	1.63	0.37	0.31	0.35	-0.6	0	-1.74	1.27	2.83	-0.26	0.51	-0.16	-0.17	-0.63	-0.4	-1.13	-1.55	-2.23	-2.27	-2.65
AT1G01260	0.69	0.81	1.06	0.98	1.22	1.54	1.71	1.68	1.33	0.87	1.2	1.14	0.84	0.61	0.15	0.6	0.95	0.99	1.07	0.35	0.83	0.6	1.16	1.13	1.1	1.52	-0.31	-0.03	0.17	0.72	0.19	-0.6	0.2	0.15	0.55	0.36	0.67	0.03	0.37	0.21	-0.03	0.62	0.83	0.12	-0.33	-0.04	0.12	-0.14	-0.07
AT1G01270	0	0	0	0	0	0	0	0	0	0	0	0	0	0	0	0	0	0	0	0	0	0	0	0	0	0	0	0	0	0	0	0	0	0	0	0	0	0	0	0	0	0	0	0	0	0	0	0	0
AT1G01280	-1.05	0	0	0	0	0	0	0	0	0	0	1.51	0	0	1.55	0.48	0	1.35	0	0.8	0	0	0	0	-0.11	-0.11	-0.23	-0.11	0	0	0	0	0	0	0	0	0	0	0	0	0	-0.02	-0.01	-0.21	-0.23	-0.11	0	0	0
AT1G01290	-0.13	-0.04	-0.48	-0.05	-0.21	-0.3	-0.19	-0.09	-0.23	-0.26	-0.3	-0.19	-0.41	0	-0.18	-0.01	-0.02	-0.04	-0.35	-0.47	-0.11	0.03	0.06	-0.14	-0.3	-0.09	-0.25	-0.07	-0.17	-0.17	-0.24	-0.14	-0.09	-0.06	-0.05	0.33	-0.06	-0.23	-0.23	0.11	0.57	-0.03	-0.26	-0.15	-0.2	0.04	0.03	0.02	-0.24
AT1G01300	0.39	0.28	-0.06	0.35	-0.44	0.08	0.41	-0.05	-0.37	-0.77	-0.58	-0.79	-0.79	-0.47	-1.46	-0.85	-1.08	-0.43	-0.56	-0.57	0.15	0.05	-0.32	-0.31	0.43	0.47	0.57	-0.16	0.23	0.15	-0.12	-0.68	-0.15	0.2	0.17	-0.37	-0.1	-0.49	-0.4	0.06	-0.25	-0.42	-0.79	-0.11	-0.17	-0.45	-0.36	-0.47	-1
AT1G01305	0	0	0	0	0	0	0	0	0	0	0	0	0	0	0	0	0	0	0	0	0	0	0	0	0	0	0	0	0	0	0	0	0	0	0	-0.73	0	0	0	0	0	0	0	0	0	0	0	0	0
AT1G01310	-0.42	1	-0.51	-0.02	0.78	0	0.94	0	0.09	0.5	0.53	0	-0.44	0.51	-0.2	0.47	0.94	-0.86	-1.34	-0.01	0.38	-0.26	-0.25	-0.1	0.31	-0.09	-0.05	0.28	0.12	-0.1	-0.33	-0.17	0.26	-0.18	0.46	1.51	0	0	0	0.17	0.22	-0.31	0.23	-0.05	-0.03	-0.06	-0.11	-0.15	-0.61
AT1G01320	-0.06	-0.26	-0.4	-0.98	-0.74	-0.54	-0.57	-0.42	-0.95	-0.3	-0.68	-0.75	-0.85	-0.98	-0.83	-0.46	-0.57	-0.58	-0.69	0.19	-0.07	0.39	0.21	0.59	0.06	0.22	-0.7	-0.6	-0.39	-0.04	-0.55	-0.76	-0.54	0.28	0.21	-0.21	-0.67	-0.52	-0.3	0.43	-0.07	0.44	0.35	-0.47	-1.24	-0.61	-0.51	-0.94	-1.07
AT1G01335	0	0	0	0.54	0	0	0	0	0	0	0	0	0	0	0	0	0	0	0	0	0.34	-0.23	-0.13	0	0	0	0	0	0	0	0	0	0	0	0	0	0	0	0	-0.23	0.16	0	0	0	0	0	0	0.13	0
AT1G01340	1.22	0.54	-0.22	0.35	-0.24	-0.94	-0.35	0.79	0.63	-1.61	-0.72	-0.58	-0.43	0.45	-0.52	-2.22	-0.7	-0.28	-0.48	-1.61	-0.1	0.2	-0.27	-0.51	-0.7	-1.25	-2.13	-0.63	-0.04	-0.78	-0.47	0.37	0.17	-0.52	-0.47	-0.81	-0.54	-0.08	-0.06	0.14	0.58	-0.02	-0.02	0	0.97	1.22	1.35	1.57	1.62
AT1G01350	-0.09	-0.14	0.02	0.09	-0.25	0.1	-0.18	0.26	-0.08	-0.41	-0.14	-0.24	-0.1	0.23	-0.09	-0.24	-0.16	-0.28	-0.15	-0.18	-0.04	0.08	0.02	-0.04	-0.05	-0.19	-0.19	-0.22	0	-0.07	-0.09	0.04	0	-0.04	-0.03	0.19	0.33	-0.2	0	0.05	0.36	-0.1	-0.08	0.1	0.13	0.25	0.45	0.44	0.35
AT1G01355	-0.02	-0.75	0.34	-0.84	0.01	-0.45	0.32	-2.29	-1.86	0.5	1.4	-0.49	-0.4	-0.12	-0.44	-0.46	0.21	-0.74	-0.8	-1.03	0.55	0.4	-0.89	-0.25	-0.21	-0.52	-0.17	0.24	-0.33	0.05	-0.79	-0.1	0.56	-0.31	0.27	-0.55	1.56	0.71	0	0.26	0.22	-0.54	-0.57	-0.16	-0.37	-0.41	-0.87	0.03	-1.22
AT1G01360	0.08	0.05	-0.46	-0.35	-0.37	-0.61	-0.42	-0.65	-0.45	-0.61	-0.63	-0.65	-0.87	-0.33	-0.13	-0.79	-0.5	-0.6	-0.57	-0.5	-0.11	0.14	0.2	-0.39	-0.73	-0.4	-0.16	-0.24	-0.19	-0.18	-0.33	-0.02	-0.2	-0.23	-0.12	0.02	-0.76	0.31	0.32	0.3	-0.15	-0.37	-0.59	-0.25	-0.19	0.06	-0.35	-0.31	-0.62
AT1G01370	-0.08	0.45	-0.77	-0.1	-0.68	-0.09	-0.4	-0.53	-0.44	-1.12	-0.63	-0.57	-0.57	-0.64	-0.79	-0.8	-1.3	0.14	-0.62	-0.26	-0.22	-0.33	0.27	-0.34	0.03	-0.29	-0.7	-0.61	0.59	-0.31	0.19	0.08	0	-0.44	-0.64	0.23	-0.41	-1.87	-0.89	-0.32	0.17	0.25	0.27	0.22	0.47	0.01	1.7	1.25	1.55
AT1G01380	0.19	-0.98	-0.47	-1.24	-0.16	-0.28	-0.63	-1.74	-0.54	-1.35	-0.43	-0.94	-0.65	-0.34	-0.5	-0.73	-1.07	-0.96	-0.22	-0.85	-0.36	0.25	0.02	-0.17	-0.34	0.4	0.25	0.66	-0.16	0.34	0.66	-0.11	0.01	-0.22	0.53	0.24	-0.09	0.46	0.7	0.23	-0.22	-0.42	-0.33	-0.3	-0.48	-0.08	-1	-1.14	-1.48
AT1G01390	-1.05	0.06	-0.12	-1.29	-0.66	-0.98	-0.58	-1.85	-1.82	-1.96	-0.96	-1.48	-1.86	-1.33	-0.87	0.81	-0.84	-1.24	-1.14	0.17	-0.16	-0.03	-0.01	-0.2	-1.06	-1.01	-1.85	-1.05	-0.44	-0.15	-0.21	-0.59	-0.15	0.13	0.17	-2.3	-1.52	0.08	-0.46	0.34	0.22	-0.12	-0.09	0.03	-0.06	0	-0.51	-0.74	-0.9
AT1G01400	0	0	0	0	0.48	0	0	0	0	0	0	0	0	0	0	0	0	0	0	-0.52	0	0.12	-0.11	-0.42	0	-0.11	-0.12	0.17	0.11	-0.13	-0.23	0.21	-0.01	-0.3	-0.3	0	0	0	0	0.11	-0.01	-0.42	0	-0.11	-0.12	0.1	0.1	0.12	-0.23
AT1G01410	0	0	0	0	0	0	0	0	0	0	0	0	0	0	0	0	0	0	0	0	0	0	-0.23	0	0	0	0	0	0	0	0	0	0	0	0	0	0	0	0	0	-0.23	0.14	0	0	0	0	0	0	0
AT1G01420	-0.34	-0.31	-1.2	-0.52	-0.54	-0.61	-0.65	-0.59	-0.92	-1.27	-1.32	-2.11	-1.6	-0.75	-1.91	-1.31	-1.57	-1.4	-0.94	-0.86	-0.32	0	-0.44	-0.25	0.18	0.19	0.1	-0.05	-0.37	-0.41	-0.68	-0.92	0.04	-0.34	-0.02	-0.93	0.16	-0.23	-0.12	0.48	0.44	-0.31	-0.09	0.18	-0.4	-0.16	-0.25	-0.26	-0.93
AT1G01430	-0.36	-0.45	-0.84	-0.26	-0.62	-0.62	-0.94	-0.94	-0.95	-0.84	-1.07	-1.19	-0.9	-0.39	-0.13	-0.32	-0.9	-0.78	-0.53	-0.41	-0.46	-0.12	-0.11	-0.3	-0.13	0.61	0.48	-0.28	-0.25	-0.27	-0.27	-0.69	-0.21	0.41	0.07	0.29	0.16	0.27	-0.13	-0.16	-0.04	-0.83	-1.53	-0.72	-1.6	-1.63	-1.09	-1.3	-1.46
AT1G01440	-0.1	-0.22	-0.32	-0.31	-0.34	-0.33	-0.67	-0.17	-0.37	-0.5	-0.39	-0.43	-0.39	-0.52	-0.25	-0.09	-0.27	-0.41	-0.29	-0.33	-0.09	0.14	0.18	-0.4	-0.88	-0.38	-0.98	-0.18	-0.38	-0.03	-0.46	-0.18	-0.23	-0.41	-0.04	-0.28	-0.42	0.03	0.2	0.11	0.93	1.04	1.55	1.12	0.22	0.48	0.77	0.58	0.55
AT1G01448	0.2	-0.24	-0.3	-0.27	-0.6	-0.63	-0.76	-0.62	-0.84	-0.72	-0.51	-0.48	-0.89	-0.8	-0.19	-0.21	-0.55	-0.95	-0.54	-0.19	-0.23	0	-0.31	-0.42	-0.83	-0.55	-0.42	-0.2	-0.04	-0.28	-0.08	-0.18	-0.24	-0.01	-0.07	0.46	-0.28	-0.36	-0.09	-0.21	0.15	-0.1	-0.35	-0.08	-0.41	-0.7	-0.77	-0.79	-0.85
AT1G01450	-0.32	-0.97	-0.5	0.54	0.49	-1.29	0.47	0.52	-0.01	0.5	-0.53	-0.09	-1.15	-0.03	0.5	0.02	-0.05	0.46	-0.52	-1.29	0.34	0.1	-0.02	0.17	-0.24	-0.32	-0.19	-0.15	-0.39	-0.1	-0.29	0.09	-0.41	0.09	0.76	0	1.94	0	-0.16	0	0.04	0.26	-0.03	-0.18	-0.12	-0.22	0.16	-0.15	-0.36
AT1G01453	0.17	-0.09	-1.77	0.8	0.17	-0.02	0.04	1.75	0.64	-1.68	-1.27	0.6	1.35	2	1.82	-1.49	0.26	2	-1.15	-2.52	-0.38	0.11	0.01	-0.3	-0.15	-0.37	-0.45	0.5	-0.51	-1.4	-0.96	0.31	0.74	-1.61	-0.3	-0.6	0	0	0	0	0.96	0.39	0.48	0.84	1.33	1.66	1.91	1.84	2.48
AT1G01460	0	0.47	-0.5	0	0.48	0	-0.43	0	-0.45	0	0.56	-0.49	-0.44	0	0.71	0	0	0	0	0	-0.31	0	0	0.05	0	-0.19	0	-0.25	0.24	-0.12	0.11	0	0.11	0	0	0	0	0	0	0	0	-0.12	-0.01	-0.07	1.1	2.47	1.58	2.23	2.2
AT1G01470	-0.17	0.05	-0.33	0.08	0.52	-0.27	0.47	0.17	0.26	0.68	-0.01	-0.82	0.04	-0.19	-0.91	0.16	-0.05	0.1	0.09	0.34	0.1	0.36	-0.51	0.2	0.6	-0.15	0.53	0.27	-0.26	-0.01	0.13	0.38	0.53	-0.09	-0.07	0.18	0.03	0.01	-0.03	0.43	0.35	-0.36	-0.43	-0.83	-0.03	-0.06	-0.27	0.25	-0.11
AT1G01480	0.09	0.9	-0.08	0.33	2.25	-0.22	1.1	0.42	1.13	-0.48	0.97	0.1	1.35	0.83	2.03	-1.49	0.08	1.81	1.15	-0.07	1.07	1.09	1.09	1.44	1.72	0.16	0.73	0.67	0.2	-0.75	0.23	1.4	2.14	0.24	0.08	-2.76	2.71	1.51	2.23	0.1	2.16	1.03	0.93	-0.35	0.89	0.79	0.8	1.65	2.46
AT1G01490	-0.23	-0.23	-0.06	0.05	-0.04	-0.2	-0.23	0.35	0.31	0.09	0.31	-0.04	0.3	0.29	0.1	-0.07	-0.08	-0.51	0.13	-0.11	-0.12	-0.05	-0.27	-0.14	0.02	-0.03	0.21	0.21	0.02	0.1	-0.17	0.04	0.44	0.1	0.06	-0.22	0.2	0.47	0.23	0.05	0.14	-0.28	-0.14	0.03	0.01	0.14	-0.06	0.57	0.37
AT1G01500	-0.36	-0.27	0.16	-0.44	0.28	-0.16	0.35	-0.34	-0.15	0.1	-0.06	-0.47	-0.06	-0.16	-0.15	0.45	0.02	-0.1	0.14	0.46	0.11	0.35	0.12	0.02	0.38	0.32	-0.01	-0.31	-0.22	-0.03	-0.04	-0.16	0.16	0.04	0.27	-0.14	0.33	0.09	0.21	0.39	0.4	-0.3	-0.01	-0.11	-0.13	0.04	-0.19	-0.01	-0.24
AT1G01510	0.15	-0.21	-0.39	-0.13	-0.29	-0.22	-0.2	-0.61	-0.68	-0.77	-0.73	-0.77	-0.8	-0.59	-0.7	-0.43	-0.77	-0.94	-0.51	-0.32	-0.01	0.1	0.21	0.12	0	-0.04	-0.57	-0.63	-0.43	-0.04	-0.46	-0.65	-0.4	-0.08	0.16	-0.27	-0.2	-0.31	-0.16	0.12	-0.11	0.14	0.14	0.09	-0.62	-0.43	-0.17	-0.35	-0.52
AT1G01520	-0.21	-0.37	-2.31	-1.36	-0.68	-1.46	-1.12	-0.02	-1.09	-2	-1.73	-1.38	-0.44	-0.59	-1.62	-2.63	-1.22	-0.77	-1.19	-1.33	-0.07	0.12	0.02	-0.41	-1.19	-0.76	-1.59	-0.75	-0.39	-0.33	-0.67	0.22	-0.3	-0.31	-0.04	-0.43	-1.74	-1.43	-1.54	0.29	-0.05	-0.17	0.38	-0.16	-0.38	0.06	0.49	-0.08	-0.32
AT1G01530	0	0	-0.26	0.37	-0.75	0	-0.55	0	-0.48	-1.02	-0.03	0.73	-0.05	0.16	-1.24	-0.45	-1.29	-0.29	-0.17	-0.01	-0.29	-0.05	0.17	-0.25	-0.24	-0.78	-1.18	-0.36	0.4	-0.56	-0.16	0.01	0.03	-1.32	-0.27	0	0	0	0.42	-0.17	0.8	0.47	1.77	1.56	2.27	2.18	2.97	2.22	1.44
AT1G01540	0.09	-0.22	-0.23	-0.11	-0.51	-0.11	-0.42	-0.66	-0.6	-0.73	-0.79	-0.93	-1.13	-0.52	-0.74	-0.46	-0.83	-1.23	-0.35	-0.36	-0.1	-0.18	-0.3	-0.12	0.37	0.18	-0.12	-0.69	-0.17	-0.19	-0.09	-0.36	-0.32	0.12	-0.01	-0.35	-0.22	-0.06	-0.13	-0.34	-0.3	0.09	-0.17	-0.11	-0.49	-0.48	-0.11	-0.2	-0.42
AT1G01550	0.24	-0.03	-0.25	-0.01	-0.3	-0.5	-0.38	-0.21	-0.55	-0.61	-0.37	-0.54	-0.32	-0.14	-0.1	-0.4	-0.07	0.07	-0.21	-0.33	-0.13	0	-0.26	-0.52	-0.19	-0.52	-0.49	-0.18	-0.19	-0.32	-0.32	0.08	0.12	-0.33	-0.11	0.07	-0.15	0.04	-0.12	0.06	0.33	-0.13	0	-0.01	0.28	0.43	0.3	0.54	0.48
AT1G01560	1.31	0.39	-0.36	0.23	2.17	-0.84	-0.88	-0.06	0.01	-1.91	-0.48	-0.39	-0.98	-0.09	-1.08	-0.49	-0.62	1.46	0.82	-1.71	-0.16	0.66	-0.59	-1.6	-1.43	-2.45	-2.37	-0.38	0.14	-0.55	-0.43	0.42	0.89	-1.56	-1.32	-0.15	-1.26	-1.02	-0.15	0.2	2.11	2.61	3.61	1.97	2.76	1.85	3.38	2.84	2.85
AT1G01570	1.07	0.25	-1.77	-0.26	-0.5	-0.57	-0.65	-0.34	-0.37	-1.89	-1.09	-1.11	-0.76	-0.02	-1.11	-1.5	-0.69	-0.08	-0.49	-2.67	0.71	-0.03	-0.31	-0.49	-0.06	-0.63	-0.21	-0.47	-0.49	-0.01	-0.29	-0.3	-0.64	-0.46	-0.24	-1.34	0.38	0.01	-0.67	-0.1	-0.43	-0.03	0.94	0.34	0.3	-0.18	0.14	-0.1	-0.46
AT1G01580	3.26	0.31	-1.26	-0.65	-3.72	-1.02	0.01	0.78	-0.24	-2.38	-1.47	-1.15	0.3	0.19	-3.03	-2.37	-2.8	-2.2	-0.41	-3.67	0.16	0.29	0.05	0.49	1.12	0.8	0.21	0.37	-0.79	0.6	-0.73	-0.43	-0.53	-0.56	0.29	-2.22	-0.27	-0.1	0.06	0.55	0.31	-0.22	-0.1	-0.55	-0.87	-0.12	-0.88	-0.56	-1.06
AT1G01590	0.37	-0.75	-2.8	0.11	-0.54	-1.51	-1.58	-0.54	-1.05	-2.71	-1.52	-0.85	-1.71	-1	-1.49	-3.24	-1.62	-1.45	0.05	-1.55	0.29	0.59	0	-0.13	-1.01	-1.83	-1.7	-0.71	-0.76	-0.79	-0.48	-1.11	-0.3	-0.13	0	-0.95	-0.71	-1.35	-1.42	0.76	1.08	0.02	-0.77	-1.33	-1.03	0.06	-1.74	-1.33	-2.45
AT1G01600	-0.16	0.05	-0.57	-0.43	0.2	0.23	-0.31	-0.65	0.02	-0.42	-0.01	-0.1	-0.5	-0.14	-0.63	-0.54	-0.13	-0.11	-0.4	0.3	-0.19	-1.15	-1.01	0.12	0.42	-1.9	-0.91	-1.37	-0.35	-0.37	-0.52	-1.05	-0.51	-0.63	-0.61	0.3	-0.1	0	0.49	-0.93	-2.14	-0.45	-0.15	-0.27	-0.45	-1.45	-0.42	0.35	-0.32
AT1G01610	-0.07	-0.14	-1.19	-0.62	-0.96	-0.87	-1.05	-2	-1.83	-1.95	-1.61	-2.04	-2.17	-1.3	-2.24	-1.36	-1.5	-1.38	-1.11	-0.9	-0.25	-0.16	0.02	-0.28	-0.85	-1.54	-1.71	-2.11	-1.17	-1.39	-0.96	-2.05	-0.84	0.2	0.17	-2.17	-0.66	-0.3	-0.41	-0.12	-0.23	-0.34	-0.26	-0.18	-0.93	-2.36	-1.76	-1.56	-1.96
AT1G01620	-0.28	-0.33	-1.03	-0.89	-1.09	-0.56	-1.03	-1.53	-1.51	-1.29	-1.35	-1.71	-1.45	-1.14	-1.2	-0.93	-1.81	-2.1	-1.35	-0.81	-0.11	-0.53	-0.18	-0.29	-0.41	-0.92	-0.98	-0.44	-1.04	-0.93	-0.38	-1.37	-1	-0.44	-0.39	-1.21	-0.76	-0.33	-0.96	-0.74	-1.15	-0.32	-0.4	-0.35	-1.13	-1.55	-1.52	-1.35	-0.92
AT1G01630	0.34	-0.05	-0.88	-0.32	-0.6	-0.38	-0.42	-0.87	-0.63	-1.06	-0.93	-0.99	-0.77	-0.34	-1.13	-0.7	-0.68	-0.4	-0.38	-0.8	-0.09	-0.05	-0.08	-0.48	-0.87	-0.66	-0.72	-0.56	-0.27	-0.72	-0.16	-0.39	-0.05	-0.43	-0.21	-0.12	-0.65	-0.23	-0.26	-0.09	0.23	-0.37	-0.19	-0.16	-0.22	-0.41	-0.17	-0.27	-0.26
AT1G01640	1.29	0.47	-0.49	0.05	-0.5	-0.65	-0.23	0.28	-0.14	-0.71	-0.15	-0.09	0.69	0.25	0.31	-0.43	0.09	0.02	-0.42	-0.72	-0.59	-0.11	-0.1	-0.21	-0.57	-0.71	-0.37	-0.12	0.24	0.31	-0.32	0.11	0.27	-0.67	-0.41	1.04	-1.96	0.5	0.65	-0.1	0.77	-0.28	-0.04	0.31	0.24	0.29	0.14	0.47	-0.1
AT1G01650	0.17	0.23	0.87	0.51	1.02	0.84	1.26	1.16	1.21	0.93	0.92	0.89	0.73	0.44	0.84	0.82	1.11	1.14	0.63	0.79	0.36	0.33	0.13	0.65	0.72	0.99	0.98	0.84	0.59	0.62	0.25	0.56	0.65	0.04	0.22	0.41	0.74	0.58	0.46	0.25	0.39	0.22	0.12	0.09	0.09	0.52	0.67	0.64	0.14
AT1G04027	0.46	-0.19	1.49	0.55	1.45	1.13	0.79	0.75	1.06	-1.02	-0.31	0.51	0.68	-0.22	-0.04	0.77	0.83	2.14	0.98	-0.29	0.42	0.64	0.63	1.2	0.75	1.22	0.28	0.37	0.49	0.6	0.06	0.09	0.19	-0.22	0.51	1.25	1.94	-0.51	0.64	0.45	0.38	0.12	0.17	0.09	-0.01	0.37	0.87	0.81	0.2
AT1G01660	1.09	0.57	-0.28	-0.17	0.67	-0.21	-0.65	0.18	0.99	-0.1	0.05	0.28	0.52	0.53	-0.28	-0.48	0.42	0.6	0.77	-0.46	-0.25	0.03	-0.25	-0.03	-0.47	0.16	-0.17	-0.11	-0.03	0.23	-0.31	0.28	-0.05	-0.56	-0.3	0.29	-1.18	0.31	-0.42	0.36	0.63	0.5	0.56	0.57	0.55	0.87	1.1	0.94	0.4
AT1G01670	-0.18	-0.48	-0.15	-0.13	-0.23	0.24	-0.32	-0.6	0.16	-0.45	-0.67	-0.2	-0.49	-0.47	-0.68	0.06	0.13	-0.21	0.07	-0.21	-0.22	0.04	0	-0.32	-0.85	-0.55	-0.38	0.08	-0.11	0.18	-0.22	0.09	0.1	-0.34	-0.2	0.92	-1.06	0.02	-0.3	-0.02	0.75	0.63	0.86	0.74	0.56	0.48	0.52	0.47	-0.39
AT1G01680	0.97	1.91	-0.57	0.11	1.72	-0.08	-0.58	1.06	1.47	-0.92	-2.31	-0.56	-0.69	1.77	-0.27	-1.7	-0.03	1.56	-0.13	-1.85	-0.21	1.65	0.52	-0.44	-0.9	-1.66	-1.39	-0.65	1.33	-0.48	-1.14	0.5	0.64	-1.12	-0.85	-0.34	-0.65	1.94	-0.14	0.28	4.41	0.71	1.61	-0.85	0.76	0.96	2.4	1.99	1.45
AT1G01690	0.67	0.11	-0.91	-0.33	-0.49	0	-0.76	-0.76	-0.44	-1.08	-0.84	-0.84	-0.95	-0.81	-0.6	-0.57	-0.61	-0.4	-0.82	-0.91	-0.07	0.13	0.18	-0.41	-0.98	-1.11	-1.81	-0.75	-0.33	-0.49	-0.64	-0.81	-0.29	-0.49	-0.08	-0.01	-0.2	-0.87	-0.97	-0.08	1.01	0.13	0.9	0.88	0.42	0.87	1.08	0.81	0.3
AT1G01695	-0.05	-0.95	-0.24	-0.76	-0.44	0.25	-0.54	-0.56	-0.5	-1.35	-0.58	-0.57	-0.95	-0.15	-0.82	-0.04	-0.35	-0.02	-1.65	-0.14	0.04	-0.37	-0.3	-0.52	-0.17	-0.9	-1.43	0	-0.44	-0.15	-0.64	0.21	0.11	-0.84	-0.19	0.73	-1.32	0.14	-0.17	-0.55	0.01	0.65	-0.12	0.55	0.39	0.22	0.84	0.63	0.46
AT1G04033	0.76	1.3	1.01	-1.14	0	0	0.47	0	0.39	0	1.08	-0.58	-0.88	0	0	0	-0.52	0.54	0.73	-0.01	-0.34	-0.11	-0.09	-0.11	-0.11	-0.11	0.32	0.12	-0.26	-0.12	0.02	-0.03	0.29	-0.11	0.36	-0.03	0	0.71	0.79	-0.12	0.01	0.01	0	-0.11	-0.17	-0.18	-0.48	0.23	0.12
AT1G04037	0.16	0.85	1.24	0.84	0.65	0.77	1.14	1.3	1.23	0.8	1.1	0.5	0.15	1.08	0.88	-0.34	1.19	0.66	1.46	0.69	0.35	0.66	0.8	1.64	0.79	0.7	0.37	0.68	0.51	0.24	-0.28	0.35	0.23	0.18	0.27	1.84	1.47	-0.51	0.13	0.4	1.29	-0.2	-0.14	-0.42	-0.49	0.12	0.28	-0.05	-0.64
AT1G01700	0.05	0.63	0.66	0.27	0.29	0.43	0.11	0.19	0.12	0.56	0.24	0.18	0.08	-0.02	0.68	0.34	0.61	0.6	0.43	-0.04	0.21	0.04	0.31	1.53	0.31	0.32	-0.16	-0.13	0.37	0.51	-0.23	0.28	-0.03	-0.07	0.32	2.33	0.52	-0.78	0.5	-0.06	0.01	0.19	-0.14	-0.2	-0.52	-0.32	-0.19	-0.33	-0.56
AT1G01710	0	0.16	0.45	0.46	0.68	0.44	0.6	0.62	0.79	0.6	0.69	0.68	0.46	0.18	0.59	0.71	0.79	0.88	0.6	0.47	0.09	0.16	0.08	0.29	0.36	0.68	0.61	0.57	0.29	0.34	-0.02	0.15	0.29	0.21	0.31	0.9	0.58	0.54	0.33	0.12	0.37	0.07	-0.01	-0.09	-0.47	-0.24	-0.39	-0.37	-0.65
AT1G01715	0.03	-0.06	-0.28	0.14	-0.24	-0.34	-0.32	-0.02	-0.07	-1.07	-0.37	-0.07	-0.34	0.34	-0.57	0.27	-0.59	-0.83	-0.19	0.14	-0.17	0.01	-0.11	-0.14	0.06	0.04	0.24	0.06	-0.05	-0.49	0.02	-0.04	0.02	0.28	0.04	1	-0.09	-0.58	-0.85	-0.16	0.03	-0.32	-0.59	-0.34	-0.15	-0.2	-0.62	-0.56	-0.56
AT1G04043	0	0	0	0	0	0	0	0	0	0	0	0	0	0	0	0	0	0	0	0	0	0	0	0	0	0	0	0	0	0	0	0	0	0	0	0	0	0	0	0	0	0	0	0	0	0	0	0	0
AT1G01720	-0.18	0.44	-0.14	-0.07	0.5	-0.44	0.23	0.45	0.05	-0.17	-0.3	0.04	-0.21	0.32	0.94	0.07	0.24	0.3	-0.21	-0.16	0.53	0.95	0.84	0.54	0.49	0.36	0.22	-0.06	-0.03	-0.11	-0.36	0.37	0.29	-0.37	-0.15	0.4	1.33	0.02	0.36	0.68	0.47	0.76	0.36	0.18	0.78	0.93	0.61	1.29	0.79
AT1G01725	0.55	-0.08	0.2	-0.05	0.13	-0.15	-0.25	-0.35	0.31	-0.08	0.41	0.41	0.06	0.28	0.11	0.29	0.32	0.43	-0.11	-0.06	-0.3	0.02	-0.41	-0.61	-0.39	-0.43	0.17	0.42	0.31	-0.03	0.2	0.38	0.2	-0.12	-0.25	1.54	-0.1	-0.05	0.21	0.16	0.41	-0.71	-0.77	-0.69	-0.03	-0.28	-0.58	-0.14	-0.61
AT1G04047	0.13	0.29	-0.28	-0.07	-1.16	0.93	-1.02	-0.4	-0.56	-0.91	-0.29	-0.48	-0.14	-0.24	-0.61	-0.38	-0.51	0.08	-0.67	0.08	-0.11	-0.17	-0.22	-0.28	-0.54	0.03	0.13	0.27	-0.06	-0.15	-0.36	0.14	-0.23	0.14	0.09	1.03	-0.19	-0.36	0.33	-0.13	0.25	-0.39	-0.52	-0.16	-0.39	-0.29	-0.83	-0.54	-1
AT1G01730	0.07	0.04	-0.25	0.07	-0.04	-0.45	-0.29	-0.21	-0.25	-0.76	-0.62	-0.45	-0.51	-0.15	-0.16	-0.38	-0.09	-0.07	-0.32	-0.67	0.06	0.11	0.01	-0.56	-0.56	-0.77	-0.53	0.12	-0.03	-0.42	-0.06	0.2	0.37	-0.34	-0.25	0.87	-0.33	-0.68	0.01	0.21	1.31	-0.38	-0.54	-0.29	0.36	0.65	0.41	0.79	0.64
AT1G01740	-0.21	-0.27	-0.11	-0.26	-0.18	-0.09	-0.18	-0.38	-1.05	-0.95	-1.03	-0.94	-1.22	-0.43	-0.32	-0.56	-0.02	-0.14	-0.31	-0.23	-0.11	-0.03	0.14	0.59	-0.27	0.43	-0.82	-0.99	-0.76	-0.46	-0.76	-0.75	-0.04	0.43	0.79	0.26	-0.15	-0.47	-0.16	0.25	-0.1	0.22	-0.05	-0.22	-0.95	-0.9	-0.89	-0.75	-0.49
AT1G01750	1.55	0.28	-0.61	0.54	-0.23	-0.19	0.02	0.67	0.66	-0.98	0.11	0.68	1.18	0.42	0.54	-0.58	0.68	1.26	-0.7	-1.38	-0.85	0.59	-0.34	0.17	-1.57	-0.58	-0.61	-0.33	0.09	-0.79	-0.33	-0.43	-0.15	-0.01	0.46	0.15	0.29	-0.1	-0.41	0.65	-0.32	-0.21	-1.1	-0.16	-0.19	-0.26	-0.32	-0.95	-0.77
AT1G04053	0.38	-0.03	-0.39	-0.6	0.01	0.14	-0.97	-0.54	0.26	-0.01	-0.25	-0.25	-0.29	-1.08	-0.67	0.03	-0.91	-0.27	0.71	0.17	0.65	0.17	-0.03	0.13	-0.33	-0.09	0.74	0.02	-0.23	0.11	0.38	-0.06	0.01	-0.28	0.4	0	0.14	2.23	-1.17	0.1	-0.18	0.09	0.34	-0.06	0.28	-0.24	-0.35	-0.42	-0.38
AT1G01760	-0.08	-0.44	-0.9	-0.12	-0.59	-0.43	-0.59	-0.58	-0.9	-0.35	-0.42	-0.81	-0.46	-0.77	-0.45	-0.53	-0.56	-0.84	-0.83	-0.35	-0.01	0.27	0.33	0.3	-0.32	-0.22	-0.99	-0.39	-0.44	-0.13	-0.64	-0.75	-0.46	0.21	0.39	-0.15	-0.91	-0.13	0.14	0.52	-0.35	0.61	0.6	0.33	-0.79	-0.34	-0.48	-0.76	-0.83
AT1G04057	0	0	0	0	0	0	0	0	0	0	0	0	0	0	0	0	0	0	0	0	0	0	0	0	0	0	0	0	0	0	0	0	0	0	0	0	0	0	0	0	0	0.12	0	0	0	0	0	0	0
AT1G01770	-0.04	-0.1	-0.4	-0.25	-0.19	-0.45	-0.89	-0.92	-0.86	-0.58	-0.63	-0.71	-0.82	-0.74	-0.09	-0.43	-0.19	-0.3	-0.15	-0.31	-0.12	0.44	0.32	0.62	-0.43	-0.4	-1.13	-0.73	-0.48	-0.04	-0.91	-0.76	-0.73	-0.03	0.34	0.5	-0.05	0.05	0.06	0.42	0.29	0.64	0.01	-0.32	-1.39	-1.1	-0.82	-1.11	-1.3
AT1G01780	0.04	-0.1	-0.61	-0.27	-0.45	-0.43	-0.72	-1.01	-0.65	-0.7	-0.74	-0.44	-0.58	-0.16	-0.12	-0.53	0.02	-0.1	-0.27	-0.95	-0.13	-0.05	-0.41	-0.08	-0.44	-0.81	-0.47	-0.28	0.11	-0.03	-0.01	-0.03	-0.23	-0.18	-0.28	0.25	-0.45	0.03	-0.3	-0.12	0.02	-0.22	-0.89	-0.6	-0.8	-1.17	-1.3	-1.13	-1.46
AT1G01790	0.01	-0.11	-0.44	-0.17	-0.44	-0.39	-0.23	-0.19	-0.6	-0.35	-0.96	-0.79	-1.07	-0.76	-0.72	-0.95	-0.29	-0.21	-0.19	-0.37	-0.01	0.23	0.22	0.38	0.07	0.27	-0.5	-0.36	-0.6	-0.18	-0.45	-0.56	-0.66	0.37	0.48	-0.48	-0.12	0.07	-0.05	0.24	-0.34	0.37	0.56	0.22	-0.3	-0.07	-0.3	-0.59	-0.53
AT1G04063	0	0	0	0	0	0	0	0	0	0	0	0	0	0	0	0	0.74	0	0	0	0	0	0	0	0	0	0	0	0	0	0.12	0	0.11	0	0	0	0	0	0	0	0	0	0	0	0	0	0	0	0
AT1G01800	0.06	0.04	0.09	0.22	0.26	0.21	0.13	0.02	0.39	-0.07	0.15	0.23	-0.06	0.1	0.03	0.34	0.36	0.41	0.23	-0.04	-0.01	0.05	0.01	-0.1	-0.35	-0.17	-0.36	-0.13	0.14	0.09	0.08	0.08	0.08	0.01	-0.11	0.92	-0.12	0.08	0.14	0.1	0.42	-0.03	0.01	0.02	-0.04	-0.03	0.02	-0.16	-0.43
AT1G01810	0.87	-0.01	-0.33	0.6	0.57	0.15	-0.15	-0.59	-0.17	-0.83	-1.31	-0.85	-0.04	0.6	-0.97	0.21	-0.1	0.01	-1.93	0.25	0.12	-0.72	0.34	0.17	1.25	0.3	0.7	-0.03	0.16	-0.52	0.45	0.5	0.19	0.04	0.42	0.69	0.08	-2.04	-0.3	-0.47	0.68	-0.07	0.29	-0.35	0.55	-0.19	-0.36	-0.03	0.1
AT1G01820	0.17	-0.04	0.06	0.19	0.1	0.06	-0.08	0.03	0.16	-0.34	-0.22	-0.22	-0.08	0.21	0.1	0.01	0.22	0	0.09	-0.17	0	0.14	-0.02	-0.08	-0.2	-0.09	-0.37	-0.07	-0.07	-0.19	-0.21	-0.01	0.09	-0.16	-0.03	0.63	0.05	-0.09	0.01	0.12	0.56	-0.07	-0.1	-0.1	-0.06	0.11	-0.03	0.25	0.16
AT1G01830	0.14	-0.11	-0.64	-0.39	-0.09	-0.55	-0.79	-0.56	-0.43	-0.33	-0.3	-0.81	-0.92	-0.42	-0.77	-0.24	-0.37	-0.14	-0.3	0.05	-0.49	0.2	-0.15	-1.05	-1.07	-0.35	-0.54	-0.53	-0.65	-0.48	-0.77	-0.71	-0.43	-0.54	-0.07	-0.03	-0.34	-0.43	-0.33	0.24	0.54	-0.36	0.27	0.3	-0.51	-0.37	-0.25	-0.52	-0.72
AT1G04067	0	0	0	0	0	0	0	0	-0.45	0	0	0	0	0	0	0	0	-0.01	0	0	0.34	-0.11	-0.1	-0.11	-0.12	-0.11	0	0	0	0	0	-0.11	0	0	0.12	0	0	0	0	-0.11	-0.1	-0.11	-0.12	0.03	0	0.11	0	0	0
AT1G01840	-0.53	-0.44	-0.8	-0.31	0.01	-0.18	-0.7	-1.56	-0.74	-0.8	-1.58	-0.22	-0.62	0.76	-0.45	-0.27	0.68	1.95	-0.84	0.48	0.27	-0.06	-0.47	0.03	-0.88	-0.52	-0.12	-0.62	-0.31	-0.13	-0.05	-0.15	0.79	-0.4	-0.32	0.41	-0.07	0.3	-1.98	-0.21	-0.73	0.37	-0.54	-0.35	-0.74	-0.73	-0.64	-0.83	-0.23
AT1G01860	-0.36	-0.19	-0.7	-0.29	-0.77	-0.33	-0.76	-0.7	-1.03	-0.86	-1.09	-1.08	-1.13	-0.66	-0.56	-0.29	-0.51	-0.57	-0.29	-0.23	-0.05	0.14	0.18	0.33	-0.39	-0.26	-0.72	-0.68	-0.34	-0.1	-0.35	-0.7	-0.38	0.38	0.23	0.34	-0.33	-0.32	-0.12	0.13	0.11	0.18	0.02	-0.03	-0.84	-1.22	-1.38	-1.51	-1.75
AT1G04073	-0.32	-1.4	0.49	-0.4	-0.35	0.3	-0.9	0	-0.81	0.36	-0.89	-0.6	-1.58	-0.7	0.3	-0.32	-0.57	-1.16	-0.89	0.9	-0.14	0	-0.1	0.12	-0.45	-0.04	0.1	-0.33	-0.06	-0.47	-0.55	-0.91	-0.58	0.2	0.48	0.54	2.29	-0.41	-0.93	0.25	-0.67	-0.03	-0.87	-0.3	-0.45	-0.79	-0.99	-1.07	-1.04
AT1G01870	0	0	0	0	0	0	0	0	0	0	0	0	0	0	0	0	0	0	0	0	0	0	0	0	0	0	0	0	0	0	0	0	-0.1	0	0	0	0	0	0	0	0	0	0	0	0	0	0	0	0
AT1G01880	0.05	-0.32	-0.92	-0.72	-1.19	-0.47	-0.57	-0.51	-0.74	-0.13	-0.63	-0.61	-0.75	-1.25	-0.9	-0.64	-0.9	-0.77	-0.88	-0.6	0.01	-0.22	-0.14	0.14	-0.44	-0.19	-0.41	0.08	-0.97	0.12	-0.44	-0.34	-0.28	0.07	0.1	-0.1	-0.7	-1.09	-1.5	-0.19	-0.14	0.42	-0.19	-0.06	-0.31	0.12	-1.29	-1	-0.72
AT1G01890	0	0	-0.51	0	0	0	0	0	0	0	0	0	0	0	0	-0.46	0	0	0	0	0	0	0	0	0	0	0	0	0	0	0	0	0	0	0	0	0	0	0	0	0	0	0	0	0	0	0	0	0
AT1G01900	-0.15	-0.35	-0.16	-0.65	0.06	0.19	0.09	-0.29	-0.49	0.27	0.04	0.25	-0.49	-0.95	-0.68	0.29	-0.08	0.2	0.04	-0.05	-0.12	-0.01	-0.02	0.6	0.47	0.26	-0.65	-0.59	-0.1	0.24	-0.05	-0.14	-0.27	-0.45	0.04	-0.46	0.25	-0.23	-0.16	0.02	-1.39	0.83	0.54	0.88	0.17	-0.64	1.58	0.01	0.53
AT1G04077	0	0	0	0	0	0	0	0	0	0	0	0	0	0	0	0	0	0	0	0	0	0	0	0	0	0	0	0	0	0	0	0	0	0	0	0	0	0	0	0	0	0	0	0	0	0	0	0	0
AT1G01910	0.2	-0.17	-0.1	0.22	-0.16	0.19	0.14	0.18	0.03	-0.25	-0.21	-0.32	-0.17	0	-0.17	-0.13	-0.2	-0.27	-0.15	-0.24	0.03	0.04	0.11	0.13	0.2	0.18	-0.02	-0.15	-0.01	-0.13	-0.09	-0.04	0.02	-0.07	-0.16	-0.14	0.03	-0.21	-0.16	0.01	0.26	0.01	-0.14	-0.18	-0.15	-0.03	0.16	0.2	0.26
AT1G04083	-1.32	0.02	-0.73	-0.91	0.97	-1	-0.06	0.41	-0.37	-2.39	-1.1	-1.48	0.38	0.33	-0.97	-0.46	-0.33	1.3	-0.48	-0.23	-0.17	0.17	0.54	0.12	0.22	-0.56	0.15	-0.38	-0.32	-0.1	-0.41	-0.58	0.29	-0.16	0.05	0.54	-2.46	0.71	-1.93	0.36	-0.02	-0.11	0.08	-0.32	0.14	0.17	-0.53	0.07	-0.45
AT1G01920	0.18	-0.26	-0.22	0.08	-0.65	-0.04	-0.19	-0.04	-0.01	-0.26	-0.52	-0.32	-0.25	-0.32	-0.19	0.27	-0.75	-0.6	-0.41	-0.21	0.08	0	0.11	0.05	-0.21	-0.13	-0.21	0.27	-0.22	-0.25	-0.1	-0.14	-0.13	0.15	0.21	0.35	-0.18	-0.55	-0.16	-0.06	0.1	0.09	-0.49	-0.35	-0.36	0.09	0	0.04	0.03
AT1G01930	-0.08	-0.08	-0.46	0.09	-0.24	-0.22	-0.33	-0.3	-0.45	-0.42	-0.57	-0.34	-0.35	-0.08	-0.16	-0.21	-0.11	-0.58	-0.43	-0.29	-0.08	0.05	0.14	-0.02	-0.03	-0.05	-0.29	-0.31	-0.14	-0.1	-0.21	-0.2	-0.17	-0.06	0.03	-0.01	-0.26	-0.11	-0.11	0.06	0.32	-0.12	-0.11	-0.03	-0.24	-0.08	-0.12	0.03	-0.03
AT1G01940	0.05	0.12	-0.52	0.19	-0.35	0.07	-0.08	-0.1	-0.08	-0.64	-0.66	-0.51	-0.5	-0.04	-0.95	-0.72	-0.67	-0.58	-0.25	-0.52	0.01	-0.19	-0.15	-0.24	-0.38	-0.35	-0.74	-0.32	-0.33	-0.93	0.1	-0.04	0.17	-0.01	0.04	-0.05	0.09	-0.79	-0.74	-0.07	0.68	-0.15	-0.1	-0.16	0.4	0.46	-0.01	0.35	0.82
AT1G01950	0.28	0.01	-0.36	-0.27	-0.63	-0.45	-0.49	-0.91	-0.9	-1.06	-0.61	-0.74	-0.92	-0.61	-1.18	-0.37	-0.61	-0.5	-0.68	-0.66	-0.11	0.03	-0.27	-0.22	-0.08	-0.35	-1.07	-0.48	-0.29	-0.34	-0.28	-0.51	-0.16	-0.22	-0.05	-0.16	-0.54	-0.16	0.01	0.05	-0.53	0.23	0.15	-0.06	-0.37	0.15	0.23	0.06	-0.2
AT1G01960	0.35	-0.11	-0.22	0.05	-0.24	-0.24	-0.16	-0.4	-0.62	-0.71	-0.54	-0.44	-0.57	-0.81	-0.34	-0.43	-0.37	-0.36	-0.44	-0.41	-0.06	0.31	0.29	0.38	-0.18	0.15	-0.9	-0.68	-0.54	-0.14	-0.64	-0.64	-0.25	-0.15	0.3	-0.45	0.04	-0.03	-0.07	0.28	0.36	0.49	0.29	0.36	-0.57	0.01	0.4	0.1	0.14
AT1G01970	-0.34	-0.19	-0.42	-0.29	-0.57	-0.33	-0.48	-0.4	-0.8	-0.57	-0.85	-0.9	-0.9	-0.19	-0.38	-0.1	-0.49	-0.37	-0.37	-0.1	-0.1	-0.08	0.06	0.03	-0.03	-0.22	-0.23	-0.46	0.01	-0.04	0.02	-0.29	-0.24	0.54	0.04	-0.04	-0.17	-0.09	-0.02	-0.03	-0.48	-0.06	-0.01	-0.11	-0.49	-0.9	-0.98	-1.14	-1.29
AT1G01980	0	0	0	0.37	0	-0.92	0.38	0.06	-0.92	0	0	0	-0.71	-0.79	0	-0.93	-0.36	-0.46	-0.52	0	0	0.12	0	0.38	-0.34	0	-0.11	0	0	-0.01	0	0	0	0	0.11	-0.95	0	-0.68	-0.62	0	0.29	0.14	-0.34	0	-0.11	0.1	0	-0.13	0
AT1G01990	-0.21	-0.13	-0.03	-0.18	-0.23	-0.13	-0.14	-0.22	-0.41	-0.39	-0.34	-0.46	-0.51	0.01	-0.39	0.17	-0.24	-0.61	-0.23	-0.11	0.07	-0.03	0.02	-0.09	-0.21	-0.07	-0.04	-0.02	-0.21	-0.29	0.02	-0.27	-0.04	0.14	0.11	0.33	-0.14	-0.4	-0.12	-0.08	0.14	-0.13	-0.35	-0.26	-0.26	-0.14	-0.54	-0.17	-0.15
AT1G02000	-0.07	0.07	0.05	-0.01	0.08	-0.01	-0.07	0.07	0.01	0.21	-0.22	-0.16	-0.25	-0.03	-0.23	0	0.27	-0.17	0.1	-0.21	0.22	0.05	0.05	0.19	0.34	0.27	0.31	-0.03	-0.12	0.05	0.05	0.05	0.1	0.13	0.1	-0.03	-0.1	0.06	0.22	0.07	0.04	-0.31	-0.58	-0.39	-0.29	-0.03	-0.25	-0.21	-0.07
AT1G02010	-0.26	-0.25	-0.4	-0.33	-0.27	-0.51	-0.6	-0.32	-0.67	-0.28	-0.33	-0.53	-0.45	-0.46	-0.22	-0.2	-0.14	-0.19	-0.34	-0.46	-0.08	0.11	0.03	-0.02	-0.34	-0.12	-0.44	-0.18	-0.26	0.04	-0.36	-0.1	-0.15	0.1	0.16	0.74	-0.6	0.08	0.14	0.17	0.04	-0.16	-0.53	-0.43	-0.63	-0.35	-0.59	-0.63	-0.86
AT1G02020	-0.28	-0.05	-0.22	-0.47	-0.38	-0.32	-0.29	-0.79	-0.67	-0.54	-0.66	-0.8	-1.25	-0.89	-0.58	0	-0.32	-0.52	-0.28	-0.26	-0.06	0.12	0.12	-0.05	-0.34	-0.26	-0.58	-0.43	-0.3	-0.33	-0.32	-0.46	-0.19	-0.19	-0.06	-0.21	-0.2	-0.12	-0.16	0.1	0.24	0	0	-0.02	-0.36	-0.18	-0.15	-0.27	-0.38
AT1G02030	0.52	-0.46	-0.32	-0.59	-0.81	-1.12	-1.2	-1.08	-0.89	-0.75	-1.28	-0.47	-0.87	-1.84	-1.07	-0.66	-0.56	1.21	-0.87	-0.91	0.13	-0.12	-0.19	-0.37	0.01	-0.73	-0.13	-0.09	-0.64	-0.39	-0.43	-0.02	-0.74	-1.01	-0.76	-1.42	-0.08	1.1	-0.5	-0.06	0.56	0.24	0.07	-0.42	0.16	0.57	0.16	0.76	1.12
AT1G02040	-0.58	-0.79	0.54	-1.47	0.48	0.48	0.04	-0.71	-0.08	0.79	0.83	0.46	0	1.55	-1.08	-0.45	1.8	-0.75	0.23	1.46	0.72	0.29	0.36	-0.16	0.1	-0.51	0.07	0.1	0.1	-0.03	-0.04	0.22	0.68	-0.67	0.15	1.67	0	-0.76	0.79	0.01	0.37	-0.26	-0.11	0.03	0.64	0.53	0.18	0.7	-0.02
AT1G02050	-0.3	-0.04	-0.25	-0.29	-0.73	-0.35	-0.6	-0.67	-0.55	-0.53	-0.61	0.13	-0.67	-0.36	-0.04	-0.1	-0.57	-0.62	-0.51	-0.23	0.03	-0.27	0.08	-0.09	-0.42	-0.23	-0.35	-0.13	-0.28	-0.22	-0.19	-0.14	-0.33	0.08	0.09	0.63	-0.46	-0.85	-0.21	-0.1	0.26	-0.09	-0.15	0.04	-0.08	-0.09	-0.46	-0.33	-0.41
AT1G02060	0.06	-0.28	-0.51	0.06	-0.48	-0.15	-0.46	-0.35	-0.39	-0.76	-0.72	-0.45	-0.64	-0.68	-0.48	-0.26	-0.45	-0.75	-0.59	-0.24	0.08	0.23	0.55	0.72	-0.14	0.1	-1.31	-0.63	-1.26	-0.06	-1.16	-0.84	-0.9	0.32	0.94	-0.66	-0.03	-0.65	0.09	0.39	0.21	0.74	1.05	0.54	-0.89	-0.08	-0.03	-0.31	-0.31
AT1G02065	-0.56	-0.76	-0.27	0.18	0	0.46	-0.28	-0.29	0.12	0.07	0.2	0.33	-0.57	-1.22	-1.11	0.51	0.36	-0.63	-0.03	0.33	-0.14	-0.11	0	0	0	-0.19	0	0	0	0	0	0	0.01	0	0.11	-0.55	-0.07	-0.63	0.55	-0.11	0	0	0	-0.19	0	0	0	0	0.11
AT1G02067	-0.57	0	0.46	0	0	0	0	0	0	0	0	0	0	0	0	0	0	0	0	0	0	0	0	-0.19	0	0	0	0	0	0	0	0	0	0	0	0	0	0	0	0	0	-0.19	0	0	0	0	0	0	0
AT1G02070	-1.1	0.19	0.2	-0.13	-0.68	-1	-1.28	-1.85	0.14	-0.72	0	-0.72	-0.18	-0.99	0.79	1.01	-0.4	-0.33	0.41	1.92	-0.36	-0.31	0.11	-0.08	-0.66	-0.53	-0.42	-0.19	-1.19	-0.66	-0.78	-0.72	-0.27	-0.8	-0.39	0.18	-1.16	1.16	-1.96	0.29	0.51	0.16	-0.67	-0.24	-0.57	-0.42	-1.46	-1.17	-0.94
AT1G02080	0.26	-0.24	-0.24	0.04	-0.44	-0.26	-0.09	0.01	-0.34	-0.4	-0.31	-0.11	-0.34	-0.93	-0.2	-0.45	-0.3	-0.04	-0.44	-0.26	-0.03	0.35	0.22	0.4	-0.18	0.26	-0.56	-0.17	-0.41	-0.09	-0.68	-0.29	-0.23	-0.11	0.29	-0.24	0.07	-0.22	-0.11	0.32	0.5	0.54	0.29	0.32	-0.56	0.14	0.37	0.03	0.09
AT1G02090	0.13	0.08	-0.19	0.18	-0.14	-0.03	0.15	0.04	-0.08	-0.61	-0.37	-0.4	-0.21	0.22	-0.07	-0.1	-0.12	-0.04	-0.05	-0.04	-0.09	-0.03	0.05	0.16	0.23	-0.06	0.02	-0.06	0.02	-0.29	0.19	0.3	0.31	-0.12	-0.11	0	-0.13	-0.36	-0.23	-0.01	0.35	-0.27	-0.26	-0.24	0.25	0.36	0.25	0.47	0.61
AT1G02100	0.18	-0.05	-0.37	-0.06	-0.28	-0.27	-0.36	-0.47	-0.32	-0.52	-0.33	-0.51	-0.49	-0.04	-0.34	-0.22	-0.24	-0.34	-0.11	-0.36	0.03	0.11	-0.09	-0.02	-0.16	-0.3	-0.53	-0.12	-0.15	-0.19	-0.26	0.1	0.05	-0.2	0	0.32	-0.19	-0.35	-0.15	0.07	0.51	0.04	0.1	0.01	0.12	0.41	0.2	0.38	0.24
AT1G02110	-0.03	0.12	-0.67	-0.47	-0.7	-0.39	-0.6	-1.28	-1	-1.22	-1.26	-1.12	-1.57	-1.05	-1.01	-0.63	-1.34	-1.46	-1.06	-0.62	0.06	-0.14	0.09	0.07	-0.74	-0.53	-1.29	-0.9	-0.4	-0.38	-0.45	-1.09	-0.88	0.15	0.22	-0.04	-0.11	-0.57	-0.14	-0.1	-0.52	-0.01	-0.25	0.02	-0.76	-0.93	-1.01	-1.05	-1.34
AT1G02120	0.18	0.03	-0.21	-0.11	-0.22	-0.45	-0.43	-0.42	-0.32	-0.61	-0.46	-0.35	-0.41	-0.08	-0.37	-0.19	-0.15	-0.28	-0.21	-0.32	-0.08	0.21	0.17	0	-0.53	-0.42	-1.02	-0.41	-0.22	0.01	-0.35	-0.07	0.03	-0.28	-0.03	0.4	-0.35	0.18	0.27	0.22	0.78	0.3	0.62	0.58	0.46	0.79	0.86	0.93	0.54
AT1G02130	0.09	-0.05	-0.44	-0.1	-0.28	-0.31	-0.25	-0.56	-0.43	-0.38	-0.26	-0.49	-0.29	-0.24	-0.31	-0.19	-0.17	-0.06	-0.23	-0.32	-0.05	-0.07	-0.11	-0.28	-0.22	-0.33	-0.05	0.06	0.17	-0.09	0.09	0.04	0.18	-0.36	-0.32	-0.14	-0.26	-0.3	-0.26	-0.04	0.28	-0.35	-0.53	-0.5	-0.32	-0.24	-0.28	-0.13	-0.29
AT1G04087	0	0	0	0	0	0	0	0	0	0	0	0	0	0	0	0	0	0	-0.52	0	0	0	0	0	0	0	0	0	0	-0.12	0	0	0	0.11	0	0	0	0	0	0	0	0	0	0	0	0	0	-0.12	0
AT1G02140	0.01	-0.07	-0.2	-0.13	-0.24	-0.02	-0.12	-0.06	-0.26	-0.29	-0.4	-0.48	-0.28	0.23	-0.34	0.2	-0.2	-0.25	-0.1	0.01	-0.06	-0.12	-0.04	-0.09	-0.04	-0.18	-0.04	-0.04	0.06	-0.12	0.01	0.02	0.19	0	-0.12	-0.01	-0.2	-0.51	-0.27	-0.15	0.21	-0.11	-0.08	-0.16	0.1	0.18	0.11	0.23	0.03
AT1G02145	0.21	-0.17	-0.36	-0.11	-0.36	-0.42	-0.36	-0.62	-0.69	-0.94	-0.54	-0.65	-0.58	-0.26	-0.38	-0.15	-0.29	-0.25	-0.28	-0.4	-0.07	0.12	-0.01	0.05	-0.29	-0.19	-0.7	-0.39	-0.1	-0.09	-0.33	-0.44	-0.19	-0.07	0.06	0.48	-0.15	-0.1	-0.14	0.13	0.3	0.15	0.01	0.15	-0.29	-0.11	-0.05	-0.23	-0.43
AT1G02150	-0.29	0	-0.52	-0.29	-0.59	-0.05	-0.38	-0.41	-0.84	-0.5	-1.16	-1.07	-1.21	-0.43	-0.76	-0.36	-0.84	-1.04	-0.29	-0.1	0.02	-0.14	0.21	0.24	0.03	-0.01	-0.43	-0.71	-0.36	-0.31	-0.21	-0.55	-0.46	0.39	0.15	-0.21	-0.07	-0.42	-0.3	-0.1	-0.33	0.07	0.06	-0.01	-0.57	-0.83	-0.82	-1.03	-0.95
AT1G02160	0.06	0.08	-0.32	-0.06	-0.46	-0.15	-0.29	-0.66	-0.31	-0.26	-0.37	-0.47	-0.39	0.23	-0.43	-0.2	-0.42	-0.37	-0.1	-0.31	-0.08	-0.13	-0.22	-0.35	-0.27	-0.32	0.2	0.13	0.23	0.03	0.22	0.07	0.09	0.01	-0.12	0.36	-0.2	-0.32	0.08	-0.13	0.1	-0.33	-0.66	-0.49	-0.2	-0.42	-0.64	-0.5	-0.59
AT1G02170	0.04	0.29	-0.14	0.25	0.2	-0.02	-0.16	-0.26	0.1	-0.36	-0.31	0.18	-0.06	-0.14	0.04	-0.15	-0.05	-0.06	0.18	-0.5	0.15	0.1	-0.05	-0.41	-0.34	-0.58	-0.78	-0.07	-0.02	-0.17	-0.03	0.32	0.37	-0.49	-0.29	-0.09	-0.04	0.22	0.21	0.04	0.72	0.21	0.35	0.32	0.76	0.91	1.03	1.25	1.22
AT1G02180	0.09	-0.11	-0.2	-0.42	-0.02	0.22	-0.04	-0.69	-0.28	-0.44	-0.21	-0.63	-0.46	-0.42	-0.55	0.65	-0.48	-0.18	-0.04	-0.08	0.04	-0.25	-0.07	0.49	0.12	0.92	0.6	0.1	0.45	0.2	0.24	-0.27	-0.53	0.58	-0.09	0.66	-0.28	-0.46	-0.13	-0.47	-1.15	-0.26	-0.66	-1.01	-1.65	-2.03	-2.47	-2.43	-2.15
AT1G02190	-1.97	-0.96	-0.46	0.35	-0.3	1.04	-0.59	-0.87	-0.86	0.41	-1.67	0.84	-1.05	-1.73	-0.96	0.91	-0.13	0.5	-0.78	0.56	0.47	-0.62	-0.26	0.4	0.11	-0.05	-0.52	-0.31	0.14	-0.09	0.02	0.01	-0.1	0	0.06	-0.95	-0.26	-0.93	-1.2	-0.49	-2.08	0.11	0.09	0.57	-0.54	-0.53	0.26	0.36	0.44
AT1G02205	-1.68	-1.85	-1.08	-1.31	-0.81	-0.24	0	-2.17	-2.85	-0.26	-0.79	-1.03	-1	-2.66	-2.52	-0.27	-0.57	-1.27	-1.21	-0.09	-0.28	-0.07	-0.66	-0.39	-1.07	-0.41	-1.89	-0.29	-1.11	-0.38	0.25	-1.47	-0.87	-0.8	-0.89	-4.7	-0.38	-0.56	-0.3	-0.69	-3.72	0.03	-0.19	2.44	-0.94	-2.11	-0.25	0.41	-0.1
AT1G04093	0.48	0	-0.5	-0.6	-0.48	-0.46	0.14	0.09	0.44	0	-1.13	-0.1	-0.57	0.3	0.06	-0.95	-0.51	-0.74	0.44	0	-0.56	-0.06	-0.06	0.73	-0.23	-0.01	-0.59	-0.1	0.21	0.02	-0.09	-0.18	-0.3	0.1	-0.38	0	0	-1.12	-0.62	0.31	0	0.54	-0.35	0.23	-0.09	-0.2	0.18	0	0.13
AT1G02210	0	0	0	0	0	0	0	0	0	0	0	0	0	0	0	0	0	0	0	0	0	0	0	0	0	0	0	0	0	0	0	0	0	0	0	0	0	0	0	0	0	0	0	0	0	0	0	0	0
AT1G02220	1.23	-0.06	-1.34	0.18	-0.1	-1.48	-0.34	0.49	-0.22	-2.29	-0.57	-0.36	0.51	0.44	0.62	-1.85	-0.38	0.68	-0.85	-2.42	-0.22	-0.07	-0.14	0.14	-0.6	-0.97	-2.34	-1.02	-0.14	-0.84	-0.39	1.21	0.72	-1.4	-0.97	0.02	-0.36	-0.73	0.76	0.33	0.92	1.01	1.73	0.79	0.95	0.84	2.4	2.68	2.46
AT1G02230	2.36	-0.26	-2.44	-0.32	-1.07	-1.52	-2.19	-0.37	0.12	-3.53	-1.77	-0.6	-0.18	1.09	-0.18	-2.96	-0.5	-0.12	-1.33	-4.36	-0.24	0.42	0.52	-0.98	-2	-1.83	-4	-1.66	-0.38	-1.43	-0.74	-0.18	0.15	-2.31	-0.56	-1.39	-1.57	0.03	0.07	2.4	5.79	7.93	6.23	4.63	3.34	2.98	4	2.85	2.85
AT1G02250	0.45	0.26	-0.06	-0.3	0.01	0.94	0.46	1.27	0.07	1.3	-1.13	-0.15	-0.15	0.76	-1.08	-1.21	-0.9	-0.7	-0.75	-0.27	-0.6	0.23	0.11	-0.22	-0.01	-0.21	-0.01	-0.48	0.17	-0.38	0.49	0.55	-0.08	0.13	0.24	0.15	0	0	-0.62	-0.09	1.01	1.37	1.1	0.38	0.8	0.33	0.47	0.01	0.89
AT1G02260	0.54	-0.08	-0.29	-0.02	-0.04	-0.38	-0.67	-0.47	-0.25	-0.69	-0.41	-0.34	-0.37	-0.22	-0.13	-0.09	0.23	0.25	-0.1	-0.82	-0.16	0.27	0.16	-0.41	-1.14	-0.68	-1.16	0.09	-0.08	0.01	-0.14	0.01	-0.07	-0.36	0.01	0.4	-0.48	0.32	0.34	0.25	0.98	1.06	1.6	1.35	0.41	0.42	0.34	0.19	-0.23
AT1G02270	0.23	0.13	0.11	-0.05	-0.02	-0.39	-0.42	-0.72	-0.71	-0.77	-0.59	-0.94	-0.38	-0.09	-0.77	-0.21	-0.22	-0.28	-0.41	-0.28	0.06	0.36	0.11	0.16	0.12	-0.08	-0.39	-0.42	-0.13	-0.12	-0.4	-0.11	0.14	-0.47	-0.23	0.25	0.14	0.03	-0.13	0.12	0.52	0.18	0.07	-0.18	-0.23	0.26	0.15	0.18	-0.09
AT1G02280	-0.22	-0.12	-0.53	-0.36	-0.65	-0.19	-0.77	-0.62	-1	-0.94	-1.17	-1.41	-1.46	-0.33	-0.78	-0.46	-1.29	-1.72	-0.9	-0.09	-0.12	-0.34	0.12	0.11	0.18	-0.28	-0.62	-1.33	-0.23	-0.45	-0.09	-0.56	-0.71	0.53	-0.08	-0.35	-0.26	-0.68	-0.42	-0.33	-0.7	0.15	0.11	0.08	-0.48	-1.06	-0.93	-1.25	-1.05
AT1G02290	0.25	-0.24	-0.41	-0.18	-0.54	-0.33	-0.59	-0.61	-0.75	-1.19	-0.72	-1.08	-1.02	-0.69	-0.77	-0.39	-0.62	-0.29	-0.54	-0.83	-0.29	0.12	-0.01	-0.35	-1.26	-0.74	-0.98	-0.44	-0.25	-0.21	-0.48	-1.06	-0.02	-0.19	-0.03	0.21	-0.62	-0.42	-0.2	0.09	0.53	-0.07	-0.4	-0.09	-0.48	-0.07	-0.1	-0.22	-0.53
AT1G02300	-0.05	-0.45	-0.71	-0.61	-0.49	-1.06	-1.25	-1.62	-0.75	-0.18	-0.56	-0.47	-0.02	-0.16	-0.01	-0.5	-0.56	-0.3	-0.16	-0.21	-0.41	0.32	0.04	-1.15	-2.08	-1.24	-0.2	0.25	-0.06	-0.05	-0.44	-0.15	-0.13	-0.58	-0.21	0.91	-0.25	0.19	0.18	0.18	1	-1.02	-1.54	-0.91	-0.9	-0.81	-1.17	-1.02	-1.46
AT1G02305	0.09	-0.18	-0.32	-0.24	0.11	-0.29	-0.53	-0.69	-0.06	-0.28	-0.1	-0.19	-0.21	-0.09	-0.06	0.04	0.16	-0.12	0.02	-0.08	-0.04	0.19	0.05	-0.14	-0.6	-0.5	-0.33	0.17	0.22	0.14	-0.49	-0.09	-0.02	-0.39	-0.21	0.07	-0.03	0.63	0.14	0.26	0.92	-0.11	-0.14	-0.48	-0.85	-0.64	-0.55	-0.59	-1.04
AT1G04097	-0.34	-0.67	-0.34	-0.44	-0.17	-0.12	0.17	-0.88	0.04	-0.83	-0.04	-0.13	0.72	0.75	-0.14	0.52	-0.37	0.44	0.11	-1.59	-0.27	-0.17	-0.03	0.07	-0.12	-0.16	-0.13	-0.21	-0.66	0.04	-0.49	-0.13	0.14	-0.49	0.15	0.28	0	-0.65	-0.82	-0.06	-0.06	-0.11	-0.01	-0.21	-0.01	-0.52	0.12	0.32	-0.53
AT1G02310	0.51	-0.59	-0.84	1.28	1.08	0.24	1.44	1.41	0.94	0.48	0.33	0.05	2.35	0.43	1.55	-0.22	0.85	1.55	1.26	-0.52	0.39	1.1	0.6	0.16	-0.11	0.12	-0.11	-0.05	-0.29	-0.37	-0.39	0.89	0.42	-0.39	-0.32	1.41	0.63	0	-1.6	2.45	0.84	0.3	0.43	-0.25	0.88	0.81	0.32	-0.04	0.27
AT1G04103	0.52	0.07	-0.5	0.37	0	0	0	-0.44	0	0	0.83	0.46	0.51	-0.5	-0.44	0	-0.81	0.54	0	-0.52	0	0	0	0	0	0	-0.12	0	0	0	0.06	0	0	0	0	0	0	0	0	0.11	0	0	0	0	-0.12	0	0	0	-0.12
AT1G02320	0	0	0	0	0	0	0	0	0	0	0	0	0	0	0	0	0	0	0	0	0	0	0	0	0	0	0	0	0	0	0	0	0	0	0	0	0	0	0	0	0	0	0	0	0	0	0	0	0
AT1G02330	0.24	-0.02	-0.21	-0.07	-0.2	-0.14	-0.3	-0.11	-0.33	-0.59	-0.39	-0.54	-0.25	0.07	-0.36	-0.15	-0.15	-0.09	-0.23	-0.31	-0.17	0.05	0.02	-0.19	0.08	-0.06	-0.25	-0.16	-0.05	-0.13	-0.11	0.18	0.26	-0.13	-0.05	0.01	-0.13	-0.49	-0.28	0.06	0.46	0.03	0.22	0.16	0.17	0.37	0.58	0.54	0.49
AT1G02335	0.17	0.23	-0.17	-0.34	-0.18	-0.2	-0.25	0.08	-0.33	-0.3	-0.02	-0.51	-0.19	-0.1	-0.63	0.09	-0.54	-0.14	0.03	-0.41	0.14	-0.29	-0.54	0.31	-0.24	-0.56	-0.54	-0.13	0.05	-0.14	0.29	0.31	0.13	-0.2	-0.75	-0.86	0.23	0.41	-0.13	-0.36	-0.63	0.37	-0.64	0.12	0.61	-0.37	0.03	-0.04	-0.14
AT1G02340	-0.8	-1.58	-1.91	-1.39	-1.7	-1.93	-2.1	-2.12	-2.46	-1.29	-1.8	-2.08	-1.51	-1.2	-0.38	-0.88	-0.48	-1.45	-1.13	-0.86	-0.33	-0.54	-0.5	-0.7	-0.9	0.09	0.24	-0.5	-0.54	0.37	-0.21	-0.54	-0.29	0.16	-0.14	-0.6	-0.42	0.09	-1.35	-0.38	0.38	-0.53	-1.42	-0.41	-0.79	-0.86	-0.7	0.42	-0.41
AT1G02350	-0.09	-0.38	-1.02	-0.52	-1.47	-1.3	-2.53	-2.36	-2.62	-3.37	-2	-3.11	-2.5	-0.83	-2.01	-1.19	-0.79	-1.86	-1.94	-0.92	-0.43	-0.21	-0.41	-0.99	-1.02	-1.26	-1.07	-0.88	-0.44	-0.45	0.37	-0.17	0.03	-0.2	-0.53	0.93	-1.45	-0.6	-1.15	-0.35	-0.28	-0.31	-1.14	-0.5	-1.06	-0.86	-1.03	-0.96	-0.22
AT1G02360	1.54	0.37	-2.03	0.03	-0.95	-1.37	-1.19	-0.37	-0.42	-3.3	-2.19	-1.39	-0.45	0.06	-1.16	-3.13	-1.4	-0.18	-1.15	-4.38	-0.41	-0.64	-1.33	-2.09	-1.75	-2.08	-2.25	-0.5	-0.15	-0.59	-0.38	-0.02	0.32	-1.06	-0.65	-1.25	-1.99	-0.21	-0.36	0.23	-0.06	0.22	0.77	0.62	1.59	1.7	1.27	1.82	1.79
AT1G02370	0.02	-0.32	-0.52	0.07	-0.59	0	-0.04	0.19	-0.62	-0.98	-1.05	-1.11	-0.86	0.09	-0.65	-0.11	-0.61	-0.56	-0.52	0.31	-0.18	-0.13	0.39	-0.31	-0.58	0.13	-0.19	0.15	-0.47	-0.55	-0.06	-0.25	0.12	0.12	0.36	-0.21	-0.36	-1.6	-0.49	-0.05	0.74	0.01	-0.5	-0.27	-0.17	0.15	-0.24	-0.22	-0.12
AT1G02380	-0.17	-0.74	-0.69	-0.34	-1.28	-0.68	-1.25	-0.72	-1.82	-1.9	-1.34	-1.08	-1.12	-0.89	-1.47	-1.2	-1.06	-1.16	-1.57	-0.99	-0.93	-0.46	-0.92	-1.26	-0.72	-0.62	-0.52	-0.74	-0.27	-0.71	-0.08	0.08	0.25	-0.31	-0.77	-0.21	-1.1	0.14	-0.47	-0.32	-0.45	0.14	0.31	0.25	-0.61	-0.53	-0.15	0.51	0.45
AT1G02390	0.38	-0.96	-1.35	-0.6	-1.54	-1.33	-1.59	-1.41	-0.94	-1.52	-1.26	-1.12	-0.72	-1.15	-2.36	-1.32	-0.3	0.41	-1.69	-1.78	-0.95	-0.35	-1.2	-1.6	-1.85	-1.43	-1.03	-0.05	-1.18	-1.48	-1.31	0.24	0.56	-0.78	-0.15	0.16	-1.78	-0.63	-0.22	0.46	0.68	0.69	0.21	0.23	0.88	0.95	0.25	0.54	0.52
AT1G02400	0.11	0.24	-0.61	-0.36	0.61	-1.65	-1	-0.81	-0.33	-1.56	-0.64	-0.48	-0.67	0.18	-0.52	-1.21	0.13	1.31	0.01	-1.52	0.48	-0.33	-0.65	-0.28	-0.01	-1.49	-1.04	-0.44	-0.6	-1.27	-0.25	-0.21	0.54	-0.38	-0.39	0.17	0.28	-1.28	-0.43	0.08	0.03	0.21	-0.03	-0.42	1.88	0.15	-0.05	1.67	2.69
AT1G02405	-0.81	0.9	2.05	1.26	2.08	1.8	3.39	0.62	0.3	1	0.51	1.52	0.22	1.12	0.42	1.66	1.25	1.27	2.11	1.88	1.24	-0.35	-0.06	0.4	0.78	0.6	0.37	0.26	-0.25	-0.23	-0.1	0.19	0.57	0.07	0.23	-0.95	1.51	-0.65	2.86	-0.17	-0.28	-0.65	-0.08	-0.49	0.35	0.18	-0.53	-0.07	-0.14
AT1G02410	0.07	-0.03	-0.06	-0.02	0.19	-0.01	-0.36	-0.11	-0.02	-0.38	-0.08	-0.27	-0.28	-0.19	-0.14	0.05	-0.11	-0.05	-0.12	-0.3	0.05	0.1	-0.15	-0.23	-0.22	-0.42	-0.33	-0.02	0.1	-0.12	-0.03	0.19	0.27	-0.26	-0.27	0.05	-0.36	0.03	-0.08	0.02	0.55	0.11	0.19	0.1	0.37	0.52	0.47	0.6	0.4
AT1G02420	-0.2	0.26	-0.54	-0.56	-0.39	-0.54	0.04	-0.19	-0.61	-0.34	-0.99	-0.52	-0.57	-0.95	-1.03	0.36	-0.32	-0.13	-0.78	-0.35	-0.14	0.39	0.55	1.03	0.36	0.67	-1.55	-0.87	-1.71	0.02	-1.65	-0.65	-0.75	-0.12	0.58	-1.23	-0.73	-0.35	-1.17	0.71	0.71	1.46	1.56	1.04	-0.95	0.03	0.25	0.07	0.01
AT1G04117	-0.64	-0.76	-0.85	-0.09	0.15	-0.39	0	-1.44	0.02	1.51	1.36	0.41	0.28	0.63	-1.2	0.04	-0.41	0.05	-0.12	-0.35	0.43	0.11	0.24	-0.37	-0.02	-0.1	-0.32	0.23	-0.3	-0.2	0.6	0.17	-0.23	0.14	-0.06	-0.55	0.67	-1.36	0.26	-0.61	0.14	0.12	0.38	-0.35	0.23	0.09	-0.66	-0.05	-0.1
AT1G02430	0.05	-0.91	-1.7	0.28	-0.15	-0.86	-0.06	1.33	-0.54	-0.5	-1.21	-0.46	-0.55	-0.12	-0.82	-1.39	0.04	-1.19	-0.7	-1.43	-0.06	-0.03	-0.09	0.19	0.1	-0.38	-0.29	-0.34	-0.21	-0.36	0.01	-0.25	0.09	-0.72	-0.73	0.28	-0.59	0.79	-0.35	-0.29	0.98	0.51	0.67	0.17	0.33	0.65	0.72	0.24	0.07
AT1G04123	0.48	0.07	0	-1.47	0	0	0	0	0	0	0.53	0.46	0	0	0	-0.46	0	0.54	0	0	0	0.08	-0.18	-0.32	0.12	-0.12	-0.2	0	-0.1	0	0.12	0.01	-0.02	0.22	0.11	0	0	0	0	-0.12	-0.09	0.03	0.11	-0.11	-0.2	-0.22	0	-0.14	0.11
AT1G02440	2.33	1.51	-2	0.11	-0.35	-0.83	-0.06	0.56	-0.24	-2.42	-1.34	-0.04	0.14	1.02	-1.22	-2.26	-1.75	0.01	0.01	-3.06	-0.14	0.15	0.14	-0.52	-0.81	-0.85	-0.86	0.11	0.48	-0.19	0.15	-0.1	-0.03	-1.21	-0.96	-0.83	-1.05	0	-0.24	0.02	3.12	4.22	3.69	2.98	3.01	2.68	3.69	3.01	1.9
AT1G02450	2.96	0.84	-1	0.8	1.84	0.14	-0.84	0.59	-0.29	-2.57	-1.14	-0.66	0.18	0.87	-0.48	0.24	0	-0.05	-1.42	-2.61	-0.77	0.54	0.75	-1.17	-0.85	-1.34	-3.21	0.75	1.13	-0.24	-0.01	0.5	0.96	-2.81	-1.24	-1.74	-1.24	0.73	0.4	3.42	7.35	8.29	7.97	5.66	5.61	5.36	6.88	4.32	3.28
AT1G02460	-0.12	0.59	1.27	1.22	0.37	0.44	0.41	1.62	0.83	0.19	0.82	1.14	2.23	0.8	1	0.42	1.7	2.76	0.28	-0.29	0.92	0.13	-0.07	1.6	2.08	1.29	1.1	0.93	0.11	1.05	0.27	0.86	1.67	0.34	0.33	1.08	1.85	0.39	0.05	0.64	0.65	1.4	0.76	0.52	1.08	1.17	0.48	1.27	0.93
AT1G02470	-0.36	-0.55	0.07	-0.72	-0.44	-1.03	-1.03	-1.67	-1.89	-0.02	0.13	-0.5	0.3	0	-0.32	-0.07	0.63	0.22	-1.13	0.26	-0.32	0.09	-0.33	-0.65	-0.52	-1.22	-1.45	0.55	-1.09	-2.21	1.05	0.28	1.16	-0.01	-0.54	0.12	-0.25	-1.53	-0.22	-0.04	2.55	0.1	-0.02	-1.25	-0.11	0.17	-1.07	-0.14	1.88
AT1G02475	-0.23	-0.19	0.03	-0.27	0.04	-0.33	-0.57	-0.43	-0.3	-0.36	-0.22	-0.37	-0.25	0.12	0.32	0.25	0.4	0.28	0.05	0.01	-0.05	0.08	-0.11	-0.23	-0.5	-0.55	-0.21	0.13	0.32	0.04	0.17	0.18	0.27	-0.03	-0.2	0.39	-0.22	0.38	0.25	0.04	0.43	-0.22	-0.47	-0.51	-0.13	-0.04	-0.08	0.02	-0.33
AT1G02480	0	0	0	0	0	0	0	0	0	0	0	0	0	0	0	-0.46	0	0	0	0	0.38	0	0	0	0	0	0	0	0	0	0	0	0	0.11	0	0	0	0	0	0	0	0	0	0	0	0	0.11	0	0
AT1G02490	-0.11	-0.2	-0.51	0.8	-1.6	0.04	0.66	0.23	-0.57	-1.11	-0.06	-1.41	-0.05	-0.93	-0.34	-0.16	-1.38	0.14	-0.09	-0.3	0.14	-0.11	-0.1	0.3	-0.07	-0.23	-0.11	-0.23	0.24	-0.08	0.14	0	0.11	0	0.09	0.22	0.75	-1.8	-1.12	0.19	-0.21	0.13	0.01	0.11	0.18	0.22	0.21	-0.31	0.01
AT1G02500	0.32	0.17	0.03	0.2	0.03	0.24	0.66	0.64	0.7	0.31	0.43	0.51	0.46	0.27	0.47	0.25	-0.04	0.21	0.03	-0.34	0.08	-0.02	0.05	0.01	0.09	0.21	0.16	0.06	-0.25	-0.33	-0.23	0.14	0.19	-0.4	-0.16	-0.63	0.26	0.07	0.15	-0.08	0.43	0.14	0.28	0.39	0.66	1.16	0.89	1.48	1.39
AT1G02510	-0.84	0	0	0	0	0	0	0	0	0	0	0	0	0	0	0	0	0	0	0	0	0	0	0	0	0	0	0	0	0	0	0.1	0	0	0	0	0	0	0	0	0	0	0	0.13	0	0	0.11	0.19	0.31
AT1G02520	1.79	0.38	-1.58	0.16	-0.41	-1.9	-0.75	-0.05	-0.27	-2.5	-1.59	-0.62	-0.07	-0.44	0.25	-3.02	-0.54	0.65	-0.57	-3.68	0.34	0.72	0.51	-0.06	-1.9	-1.55	-1.75	-0.24	-1.93	-2.46	-0.37	-0.62	0.65	0.45	0.81	-1.08	2.29	-0.12	0.67	0.19	3.18	1.26	0.22	-0.16	-1.05	0.42	-1.67	-0.23	1.31
AT1G02530	0.26	-1.14	-0.78	-0.6	-1.97	-0.48	-0.12	0.76	-0.13	-1.12	-1.05	0.22	-0.05	-0.72	-0.47	-0.78	-1.65	0.86	-0.24	0	0.48	0.48	-0.43	0.54	0.05	0.12	-0.65	-1.1	-0.31	-0.56	-0.12	-0.76	-0.52	0.16	0.5	-1.07	-1.16	-0.9	-1.4	0.36	-0.05	0.85	-0.17	0.21	-0.52	-0.16	0.17	-0.77	-0.18
AT1G02540	0	-0.45	0	0	0	0	0	0	0	0	0	0	0	0	0	0	0	0	0	0	0	0	0	-0.19	0	0	0	0.1	0	0	0	0	0	-0.17	0	0	0	0	0	0	0	-0.19	0	0	0	0	0	0.23	0
AT1G02550	0	0	0	0	0.48	0	0	0	0	0	-0.57	0	0	0	0	0	-0.52	0	0	0	0	0.11	0.13	0	0	0	0	0	0	0	-0.31	0.23	0.11	-0.28	-0.24	-0.55	0	0	0	0	0.41	0.11	0	0	0.22	0	0.1	0.12	0.18
AT1G02560	-0.1	-0.04	0.15	0.07	0.16	0.15	-0.03	-0.03	-0.03	0.25	0.09	0.07	0.07	0.17	0.18	0.38	0.42	0.61	0.33	0.31	0.07	0.03	0.05	0.08	0.07	0.01	0.19	0.1	0.2	0.15	0.04	-0.13	0	0.01	-0.07	0.21	0.06	0.03	0.01	-0.09	0.18	0.11	-0.09	-0.06	-0.21	-0.18	-0.21	-0.28	-0.51
AT1G02570	0.98	1.08	0.86	-1.77	1.05	-0.11	-0.28	-0.78	-0.42	-0.09	1.37	0.94	1.04	0.58	1.46	0.14	1.71	1.95	0.12	-0.61	0.04	-0.12	0.23	0.11	-0.11	0.18	0.01	0.28	-0.33	0.1	-0.11	0.14	0.02	-0.59	-0.22	-0.12	-1.16	0	0.79	-0.01	0	0.14	0	0.13	-0.11	0.22	-0.33	-0.14	0.24
AT1G02575	0.43	0	0.46	0.24	-0.01	0.02	0.47	-0.73	1.26	1.01	2.13	2.16	0.96	1.62	1.07	1.27	1.68	0.99	0.49	-0.81	0	0.12	0	0	0	0	0	-0.1	-0.1	0	0	-0.12	0	0.19	-0.1	-0.48	0	0	0	0	0	0.11	0	0	0.11	0.22	0.11	0.23	0
AT1G02580	1.41	-0.21	-1.67	0.42	0.66	-0.55	-0.41	1.02	0.12	-3.55	-0.09	-0.06	0.78	0.94	1.6	-2.45	-0.95	0.19	-1	-2.1	-0.07	-0.2	0.03	-0.12	0.1	-0.32	-0.37	-0.84	-0.5	-0.72	-0.38	0.08	1.63	-0.93	-0.76	-0.39	0	0	-0.62	-0.39	0.74	0.1	0.76	-0.09	0.26	0.89	2.39	2.61	3.41
AT1G04127	0.52	-0.45	-0.51	-0.6	-0.75	0.75	0.04	0	-0.45	0	0	0.74	-0.44	-0.03	-1.08	-0.46	-0.51	0	0	-0.77	0.63	0	0.02	-0.07	0.1	-0.21	0.36	0.39	-0.31	-0.43	0.16	0.3	0.18	-0.59	-0.05	0.28	0	0	0.79	0	0.41	-0.08	0.48	0.43	0.27	1.15	0.49	0.35	0.95
AT1G02590	0	0	0	0	0	0	0	0	0	0	0	0	0	-0.5	0	0	0	0	0	0	0	0	0	0	0	0	0	0	0	0	0	0	0	0	0	0	0	0	0	0	0	0	0	0	0	0	0	0	0
AT1G02600	0	0	0	0	0	0	0	0	0	0	0	0	0	0	0	0	0	0	0	0	0	0	0	0	0	0	0	0	0	0	0	0	0	0	0	0	0	0	0	0	0	0	0	0	0	0	0	0	0
AT1G02610	-0.62	-0.18	-0.57	0.17	-0.07	-0.78	-1.23	-0.33	-0.16	0.43	-0.52	0.18	1.29	0.63	1.97	0.04	-0.11	-0.69	0.67	0.37	-0.06	-0.33	-0.07	-0.16	-1.24	-1.17	0.36	0.83	0.66	0.34	0.17	0.61	0.57	-0.6	-0.61	0.25	-0.03	0.97	0.1	-0.76	0.1	-0.05	-0.97	-0.22	-0.27	-0.21	-0.39	0.51	0.63
AT1G02620	-1.35	-0.78	-0.78	-0.5	-1.71	-1.31	-3.13	-1.57	-2.6	-2.98	-1.95	-1.55	-2.37	-1.07	0.2	-0.2	-1.84	-3.06	-2.19	0.64	-0.2	-0.05	-0.4	-0.68	-1.12	-1.04	-0.56	-0.41	0.01	-0.44	-0.37	-0.19	-0.13	-0.27	0.06	-2.24	-1.43	0.64	-1.81	0.07	-0.3	-0.09	-1.04	0.2	-0.71	-0.83	-1.53	-0.46	-0.59
AT1G04133	-0.02	-1.25	0	0	0	0	0	0	0	0	0	0	0	0	-0.64	0	-0.52	-1.01	-0.5	0	0.22	0	0	0	0.11	0	0	0	0	0	0	-0.13	0	0	-0.1	0	0	0	0	0	0	0	0	0	0	0	0	0	0
AT1G04137	0	0	0	0	0	0	0	0	0	0	0	0	0	0	0	0	0	0	0	0	0	0	-0.08	0	0.11	-0.02	-0.24	-0.11	0	0	0	0	0	0	0.1	0	0	0	0	0	-0.1	0.26	0.11	-0.1	-0.24	-0.11	0	0.34	0
AT1G02630	-0.47	-0.59	-0.7	-1.85	-1.52	-1.96	-0.91	-0.64	-1.22	0.07	-1.65	-1.52	-0.77	-1.24	1.01	-0.27	-2.25	-2.36	-1.18	0.13	-0.01	-0.83	-0.54	-0.89	-0.96	-0.9	-0.82	-0.52	0	0.03	-0.23	-0.32	-0.1	-0.11	-0.49	-1.74	-2.2	0.14	-0.62	-1.16	0.2	-0.15	-0.43	-0.63	-0.43	-0.52	0.21	0.02	-0.13
AT1G02640	-0.14	-0.38	-0.65	0.3	-1.66	-0.51	-1.2	-0.45	-0.49	-1.05	-1.11	-1.19	-0.31	-0.46	0.37	-1.29	-1.69	-2.28	-1.12	-0.3	-0.16	-0.58	-0.2	-0.18	-0.81	-1.46	-1.4	-0.84	-0.66	0.07	0.03	-0.3	-0.98	0.36	-0.54	-1.91	-0.7	-0.79	0.04	-0.83	-1.35	-0.03	-1.23	-0.37	-0.56	-1.21	-0.42	-0.38	-0.43
AT1G02650	-0.56	-0.26	0.02	0.27	-1.31	-0.43	-1.29	-0.77	-1.18	-1.24	-1.63	-1.22	0.45	-0.72	-0.23	-0.64	-1.34	-1.84	-1.15	0.52	-0.18	-0.55	-0.88	-0.99	-0.92	-2	-1.23	-1.21	0.56	-0.67	-0.02	0.17	-0.15	0.62	-0.64	0.03	-1.55	-0.31	0.42	-0.32	-1.49	0.15	-0.17	-0.08	0.67	-0.18	0.28	0.61	0.55
AT1G02660	0.44	0.23	-0.3	0.54	0.02	-0.08	-0.56	-0.01	0.42	0.08	-0.55	0.1	0.72	0.07	1.21	-0.95	-0.66	-0.81	0.35	-0.2	0.04	0.05	-1.18	-0.4	0.11	-0.62	-0.26	-0.32	-0.03	-0.09	-0.56	0.86	0.18	-0.51	-0.16	-1.17	-0.07	0.14	-0.2	0.4	-0.82	0.09	-0.1	0.18	0.55	-0.12	0.49	1.09	1.57
AT1G02670	-0.03	-0.09	-0.52	0.11	0	-0.4	-0.45	-0.55	-0.53	-0.64	-0.76	-0.76	-0.29	-0.59	-0.43	-0.58	-0.4	-0.75	-0.26	-0.44	0.41	0.18	0.21	0.04	0.19	-0.13	-0.47	-0.2	0.07	-0.62	-0.36	0.53	-0.16	-1.01	-0.19	-0.5	-0.3	-0.97	-0.06	-0.1	1.29	0.06	0.26	-0.06	0.26	0.94	2.3	1.22	1.92
AT1G02680	-0.24	0.21	-0.13	-0.03	-0.08	-0.1	-0.36	-0.24	-0.24	-0.16	-0.23	-0.23	-0.19	0.02	-0.13	-0.05	0	-0.16	-0.02	0.05	-0.04	-0.09	-0.19	-0.49	-0.26	-0.22	0.04	0.29	0.24	0.09	0.09	0.15	0.23	-0.15	-0.37	0.65	-0.2	-0.27	0.1	-0.03	0.5	-0.5	-0.32	-0.22	0.09	0.24	-0.02	0.26	-0.1
AT1G04143	0	0	0	0	0	0	0	0	0	0	0	0	0	0	0	0	0	0	0	0	0	0	0	0	0	0	0	0	0	0	0	0	0	0	0	0	0	0	0	0	0	0	0	0	0	0	0	0	0
AT1G02690	0.57	0.14	-0.77	-0.17	-0.72	-0.07	-0.29	-0.25	-0.25	-0.77	-0.44	-0.81	-0.39	-0.38	-0.48	-0.7	-0.77	-0.3	-0.49	-0.76	0.05	-0.23	-0.14	0.18	0.07	0.26	-0.58	-0.09	-0.48	-0.2	0.03	-0.42	-0.12	0.09	0.45	-0.01	-0.42	-1.68	-1.37	-0.03	0	0.47	0.27	0.09	-0.11	0.11	-0.45	-0.43	-0.08
AT1G02700	0.36	-0.7	-0.57	-0.84	-0.98	-1.61	-1.69	-0.72	-1.09	-0.26	-0.34	-1.85	-0.97	0.31	-1.68	-0.24	0.33	-0.3	0.02	-0.99	-0.52	-0.19	-0.22	0.04	-0.03	-0.68	-1.11	-0.34	0.37	-0.52	0.13	-0.5	-0.28	0.35	-0.35	0.23	-1.51	0.53	-0.34	-0.46	-0.22	0.44	0.21	-0.11	1.13	-0.11	0.11	-0.15	0.19
AT1G02705	0.11	-0.16	-0.21	-0.42	-1.56	0.41	-0.35	-0.82	-0.23	-0.43	0.81	-1.31	-0.99	-1.25	-1.79	-0.91	-1.09	-0.71	-0.62	-1.23	0.25	-0.32	-0.23	0.92	0.58	-0.53	-0.49	-0.73	-0.05	-0.8	0.02	-0.4	-0.4	0.3	-0.5	-0.68	-0.66	-1.35	-0.36	-0.4	-0.05	0.95	0.12	-0.45	1	0.06	-0.37	0.16	0.11
AT1G02710	0	0	0	0	0	0	0	0	0	0	0	0	0	0	0	0	0	0	0	0	0	0	0	0	0	0	0	0	0	0	0	0	0	0	0	0	0	0	0	0	0	0	0	0	0	0	0	0	0
AT1G02720	0.04	-0.16	-0.4	0.16	-0.71	-0.2	-0.67	-0.48	-0.61	-0.8	-0.94	-0.99	-1.14	-0.29	-0.53	-0.21	-0.97	-0.93	-0.61	-0.24	-0.22	-0.06	-0.06	-0.01	-0.07	-0.25	-0.41	-0.68	-0.31	-0.35	-0.17	-0.4	-0.7	0.3	0.09	-0.55	-0.23	-0.43	-0.3	-0.16	-1.22	-0.11	-0.24	-0.01	-0.61	-0.66	-0.6	-0.82	-0.9
AT1G02730	0.7	0.22	-0.69	-0.31	-0.62	0.13	-0.5	-0.23	-0.43	-0.6	-0.43	-0.65	-0.8	-0.99	-0.95	-0.95	-1.16	-0.56	-0.74	-0.66	0.04	-0.02	0.15	0.72	0.3	0.23	-0.73	-0.95	-0.28	0.06	-0.33	-0.53	-0.66	0.22	0.26	-0.55	-0.3	-1.24	-1.35	-0.03	-1.3	1.07	0.76	0.8	0.08	-0.26	0.51	-0.23	-0.03
AT1G02740	0.01	-0.19	-0.33	-0.07	-0.31	-0.48	-0.6	-1.05	-1.37	-1.16	-0.93	-0.75	-0.69	-0.63	-0.88	-0.19	-0.42	-0.45	-0.51	-0.29	-0.13	0.15	-0.12	-0.5	-0.61	-0.66	-1.06	-0.64	-0.21	-0.41	-0.43	-0.44	-0.05	-0.5	-0.24	-0.14	-0.54	-0.21	-0.14	0.19	1.07	-0.05	-0.02	-0.29	-0.29	0.18	0.02	0.22	-0.01
AT1G02750	0	-0.02	-0.39	-0.28	-0.22	-0.4	-0.55	-0.21	-0.13	-0.49	-0.33	-0.29	-0.13	-0.08	-0.15	-0.27	0.07	-0.56	-0.25	-0.33	-0.18	-0.11	-0.16	-0.53	-0.6	-0.76	-0.34	0.3	0.1	-0.34	-0.2	0.25	0.25	-0.24	-0.37	0.45	-0.24	-0.28	-0.05	0.02	0.65	-0.1	0.05	-0.27	0.34	0.35	0.2	0.57	0.26
AT1G02760	0	0	0	0	0	0	0	0	0	0	0	0	0	0	0	0	0	0	0	0	0	0.11	0	0	-0.12	0	0	0	0	0.11	0	0	0	0	0	0	0	0	0	0.11	0	0	-0.12	0	0	0.1	0	0	0
AT1G02770	0.03	-0.24	0.54	-0.29	-0.82	-0.5	0.36	-0.22	0.13	-0.5	1	0.71	-0.86	0.07	0.88	-0.52	0	0.94	0.19	0.1	-0.35	0.2	-0.19	0.26	-0.3	0.49	0.08	0.21	-0.55	-0.12	-0.06	-0.52	1.06	-0.35	-0.09	0.94	-1.75	-0.78	-0.24	0.7	1.53	-0.42	-0.26	-0.5	-0.33	0.74	-0.44	0.16	-0.43
AT1G02780	0.02	0.04	-0.47	-0.16	-0.42	0.06	-0.08	-0.15	-0.39	-0.45	-0.85	-0.75	-0.7	-0.07	-0.54	0	-0.47	-0.19	-0.23	-0.15	-0.08	-0.29	0.06	0.02	0.12	-0.05	-0.05	-0.16	-0.05	-0.38	0.02	-0.16	-0.05	0.1	-0.03	-0.25	-0.09	-1.17	-0.48	-0.27	-0.08	-0.03	-0.06	0	0.02	0.18	0.16	0.09	0.1
AT1G02790	0	0	0	0	0	0	0	0	0	0	0	0	0	0	0	0	0	0	0	0	1.95	0	0	0	0	0	0	0	0	0	0	-0.27	0	0	0	0	0	0	0	0.12	0	0	0	0	0	0.12	0	0	0
AT1G02800	-0.03	-0.26	-0.22	-1.1	-1.07	-0.2	-0.06	-1.41	-1.77	-1.47	-0.93	-1.13	-1.61	-1.63	-1.45	-1.01	-2.06	-1.38	-0.4	-0.97	-0.17	-0.16	-0.43	0.22	-0.21	-0.09	-0.55	-0.78	-0.15	-0.5	-0.44	-0.4	-0.21	-0.19	-0.46	-1.33	-1.34	-1.19	-0.94	-0.29	-0.6	0.72	-0.16	-0.47	-1.07	-1.51	-0.9	-0.82	-0.67
AT1G02810	1	-0.22	-1.31	-0.6	-1	-1.31	-1.03	-0.58	-0.53	-1.48	-0.41	-0.33	0.38	-0.85	-0.35	-0.97	-0.95	-0.03	-1.64	-1.96	0.21	-0.26	-0.36	0.08	0.07	-0.61	-0.7	-0.88	0.23	0.44	-0.09	0.45	-0.27	-0.03	0.42	-0.55	1.26	-0.54	-0.5	0.15	-1.34	-0.49	0.31	-0.17	-0.2	-0.67	-0.43	-0.84	-1.36
AT1G02813	-1.73	0.02	-0.5	1.46	-0.01	0.47	0	-0.44	-0.45	-1.02	-0.6	1.2	-0.44	0.47	-0.71	-0.93	-0.51	2.14	0.49	1.27	0	0.13	-0.1	-0.11	-0.12	0	0.11	0	0.13	0.12	-0.1	0	0	0	-0.1	0.01	0	0	0	0.19	0.01	-0.11	-0.12	0	0	0	0	0	-0.1
AT1G02816	-0.14	-0.39	-0.3	-0.05	0.17	-0.16	-0.46	0.73	0.61	0.8	0.8	0.19	0.39	0.38	0.56	0.6	0.25	-0.07	-0.01	-0.53	-0.12	-0.04	-0.25	-0.2	-0.04	0.1	0.52	0.57	0.21	0.09	0.26	0.54	0.39	-0.09	-0.21	-0.14	0.09	0.69	0.4	-0.11	0.18	0.43	0.47	0.51	0.34	0.22	0.72	0.59	0.61
AT1G02820	-1.35	-0.16	-1.6	-1.34	-0.29	-1.74	-1.18	0.44	-1.56	-0.16	-1.03	-0.71	0.17	-0.44	-2.22	0.86	0.09	-0.67	-1.33	-1.33	-0.33	-0.24	-0.41	-0.48	-0.7	-0.88	-0.66	-0.75	-0.41	-0.79	0.6	0.14	0.16	0.41	-0.31	-3.31	-1.68	-0.65	1.33	0.08	-0.62	-1.01	-1.06	-1.55	-0.42	-0.6	-1.26	-0.86	-0.24
AT1G02830	0	0	0	-0.69	-0.47	-0.1	-0.55	-0.44	0	0	-0.58	0	0	0	-0.44	0	0	0	0.49	1.56	0.22	-0.23	0.63	0.03	0.23	0.18	0.52	-0.04	-0.04	-0.24	0.29	0.2	-0.07	-0.38	0	-0.55	-0.75	0.79	0	0.13	0.21	-0.16	0.39	-0.17	0.47	-0.16	0.21	-0.05	-0.06
AT1G02840	-0.13	-0.01	-0.09	-0.05	-0.21	0.08	0.16	0.09	0.26	0.26	0.11	0.15	0.14	-0.01	-0.03	0.18	-0.09	-0.46	0.02	-0.11	-0.02	-0.11	0.02	-0.06	0.07	0.02	0.15	0.26	-0.04	-0.07	0.1	0.1	-0.09	0	0.03	0.38	-0.01	-0.23	0.06	-0.07	0.2	-0.11	-0.05	-0.12	-0.01	0.11	0	0.31	0.23
AT1G02850	-0.35	-0.13	0.14	0.01	0.9	-0.1	0.03	-0.92	-0.24	-1.42	-0.22	-0.65	-1.46	-0.53	-0.14	0.67	0.48	-0.1	-0.33	0.64	-0.16	1.86	-0.01	0.18	-0.64	0.04	-1.87	-0.4	-0.96	-1	-0.41	-0.51	0.75	-0.41	-0.02	1.25	-0.73	1.4	-0.3	1.18	2.52	1.16	2.67	2.64	2.46	2.53	1.48	1.77	1.95
AT1G02860	-0.57	-0.42	-0.21	0.07	-0.61	-0.5	-1	-0.7	-0.87	-0.91	-0.34	-0.73	-0.15	-0.34	-0.68	-0.6	-0.07	-0.35	-0.35	-0.14	-0.44	0.09	-0.2	-0.59	-0.47	-1.41	-1.26	-0.81	-0.6	-0.49	-0.77	-0.76	-0.33	0.44	0.03	0.13	-0.88	-0.2	0.35	0	-0.2	0.01	-0.64	-0.78	-0.74	-1	-1.68	-1.1	-1.09
AT1G04147	1.63	0.28	0.68	-0.11	0.32	-1.71	0.33	0.11	0.44	-1.02	-0.26	-0.5	-1.35	1.17	0.3	0.03	-0.6	-0.24	-0.6	-0.52	-0.13	0.16	-0.11	-0.96	-0.27	-0.85	0.03	-0.61	-0.16	-0.19	-0.1	-0.67	-0.13	0.4	0.18	0.04	0.75	0	0.42	0.11	-0.57	-0.47	-0.33	-0.32	-0.29	-0.43	-1.09	-0.17	0.08
AT1G02870	-0.18	0.04	-0.1	-0.07	-0.23	0.07	0.1	0.11	-0.11	-0.13	-0.75	-0.41	-0.38	-0.09	-0.29	0.49	-0.54	-0.52	-0.27	0.46	-0.02	-0.22	0.11	-0.19	0.29	0.16	0.42	0.28	-0.05	-0.42	0.28	-0.07	0.01	0.22	-0.01	-0.06	0.23	-1.5	-0.36	-0.22	0.27	-0.18	-0.33	-0.36	0.27	0.4	-0.02	0.02	0.03
AT1G04153	-0.52	-0.49	-0.02	-0.28	-0.49	-0.75	-0.01	1.65	1.16	0.29	0.81	-0.31	0.46	0.26	-0.06	0.4	0.08	0.09	-1.26	-0.82	0.12	-0.24	0.06	-0.34	0.88	-0.01	0.29	-0.13	0.13	-0.02	-0.22	-0.42	0.38	-0.11	0.39	0.65	1.35	-0.2	-0.53	-0.22	-0.25	-0.17	0.08	-0.49	0.04	0.22	0.11	-0.24	-0.26
AT1G02880	0.51	0.24	0.29	0.29	0.82	0.16	0.23	-0.01	0.27	-0.57	0.16	0.11	-0.19	0.21	-0.16	0.49	0.46	0.75	0.26	0.04	-0.08	0.41	0.24	-0.02	0.05	-0.01	-0.39	0.27	0.2	0.07	0.06	0.18	0.38	0.03	0.15	0.71	0.06	0.09	0.54	0.25	0.45	0.01	0.19	-0.2	0.21	0.63	0.29	0.38	-0.15
AT1G02890	0.16	-0.07	0.02	0.41	-0.15	0.05	0.38	0.43	0.3	-0.18	0.07	0.18	-0.04	-0.29	0.24	-0.56	0.11	0.05	-0.03	-0.25	0.03	0.44	0.4	0.56	0.35	0.45	-0.21	-0.28	-0.47	0.1	-0.69	-0.26	-0.18	0.06	0.46	-0.52	0.46	0.34	0.23	0.48	0.39	0.4	0.01	0.01	-0.48	0.11	0.22	0.11	0.1
AT1G02900	1.02	0.15	-0.87	0.14	-0.06	-0.31	0.34	0.87	0.8	-1.4	-0.51	-0.58	0.53	-0.08	0.58	-0.77	-0.71	-0.04	-0.41	-1.58	0.47	-0.2	0.26	0.02	0.68	-0.01	1.71	1.18	1.08	1.43	1.31	1	1.08	1.57	0.55	-1.82	1.01	0.31	0.79	-0.11	-0.75	-0.7	-1.89	-0.86	0.67	-0.17	-1.01	-0.54	-0.38
AT1G02910	-0.24	-0.06	-0.27	-0.14	-0.29	-0.14	-0.3	-0.24	-0.45	-0.08	-0.53	-0.57	-0.61	-0.3	-0.33	-0.06	-0.15	-0.27	-0.03	-0.16	-0.02	0.1	0.11	0.13	0.02	-0.02	-0.4	-0.35	-0.12	0.05	-0.13	-0.23	-0.25	0.24	0.06	0.11	-0.01	-0.13	-0.09	0.03	-0.11	0.17	0.22	0.2	-0.11	-0.05	0.01	-0.21	-0.41
AT1G02920	1.86	0.75	-0.95	0.35	1.69	-1.34	-0.16	0.06	0.37	-2.26	-0.77	-1.15	-0.31	1.16	0.23	-2.59	-0.59	0.31	0.19	-2.35	-0.11	0.58	-0.09	-1.63	-1.45	-2.04	-2.38	-0.52	-1	-1.79	-1.09	0.14	0.68	-0.49	-0.32	2.04	-0.99	-0.06	0.15	0.17	2.8	-0.61	-0.1	-0.51	0.84	1.5	0.91	1.36	2.18
AT1G02930	1.12	0.43	-0.61	0.59	2.58	-0.95	-0.08	0	0.86	-1.67	-0.75	-1.33	-0.23	1.36	1.21	-1.18	0.28	0.54	0.45	-0.4	-0.08	0.76	0.21	-1.61	-1.05	-1.92	-2.08	-0.6	-0.99	-1.74	-1	0.17	0.76	-0.9	-0.61	1.09	0.31	0.79	0.47	0.08	3.55	-0.6	-0.38	-0.67	0.67	1.28	1.06	1.63	2.28
AT1G02940	0.45	-0.35	0.11	0.53	0.8	-0.77	0.03	0.24	1.57	0.66	0.3	0.71	1.27	0.51	0.95	0.78	1.74	2.3	1.39	0.98	-0.06	0.38	-0.15	-0.83	-1.33	-2.18	-2.16	-0.8	-0.77	-1.54	-1	-0.87	-0.28	-0.55	-0.85	-1.26	-0.41	0.13	1.09	1.2	0.99	-0.75	-1	-1.17	-0.27	0.54	0.31	0.57	0.74
AT1G02950	0.49	-0.09	-0.51	-0.25	-0.56	-0.37	-0.64	0.11	-0.11	0.15	0.32	-0.11	0.51	0.27	-0.14	-0.29	0.04	-0.13	-0.48	-0.44	-0.07	0.09	-0.23	0.51	-0.05	-0.78	-0.42	-0.26	0.2	0.02	0.09	-0.11	0.11	-0.32	-0.22	-0.32	-0.06	-0.22	0.11	0.13	-0.81	0.42	-0.21	-0.29	0.29	-0.48	-0.32	0.03	0.01
AT1G02952	0	-0.73	0	0.54	0.01	-0.45	0.04	0.45	0	0	-0.87	0	0.16	0	-0.44	0.01	-0.57	0.54	0.73	0.49	-0.53	0.23	-0.01	0.4	-0.04	0.29	0.08	-0.03	0.28	-0.12	0.04	0.11	-0.11	0.11	-0.01	-0.34	0	0.71	0	0.41	0.05	0.21	-0.16	-0.11	-0.02	-0.2	0.17	-0.35	-0.04
AT1G02960	0.3	-0.23	-0.23	0.21	-0.32	-0.35	-0.54	-0.41	-0.17	-0.22	-0.3	-0.48	-0.34	-0.16	-0.18	-0.35	-0.36	-0.2	-0.33	-0.58	-0.07	0.14	-0.03	-0.32	-0.41	-0.39	-0.26	-0.02	-0.03	-0.02	-0.19	-0.16	-0.16	0.02	0.13	0.79	-0.26	-0.03	0.23	0.06	0.34	-0.09	-0.44	-0.22	-0.35	-0.2	-0.33	-0.43	-0.54
AT1G02965	-0.57	-0.45	0	0	0	0	0	0.45	0	0	0	0	0	0	0	0	0	0	-0.02	0	-0.57	0	-0.01	0.13	0	0.09	0	-0.1	0.13	0	0.12	0.1	0.06	0	-0.1	-0.59	0	0	0	0	-0.12	0	0	-0.12	0	-0.1	-0.01	0.23	0
AT1G02970	0.22	0.02	-1.23	-0.54	-0.8	-0.02	-0.65	-1.02	-0.91	-1.43	-1.18	-1.71	-0.94	-0.64	-1.42	-0.76	-1.02	-0.38	-0.71	-0.29	-0.14	-0.52	0.1	-0.07	-0.29	-0.46	-1	-1.1	0.51	-0.09	-0.18	-0.27	-0.42	-0.44	-0.42	-0.48	-1.04	-1.84	-0.87	-0.25	0.05	0.16	0.42	0.35	-0.12	-0.18	2.09	1.14	1.68
AT1G02980	0.89	-1.26	-0.89	-0.51	0.96	1.14	0.44	1.27	-0.69	-0.8	0.26	-1.64	-0.88	-1.2	-2.08	-1.38	1.23	0.29	-0.19	-0.38	-0.76	-0.11	0.11	0	0.11	-0.02	0	0.01	-0.07	-0.19	-0.21	-0.01	-0.1	0.02	0	-0.13	0	0	0	-0.11	0.12	0	0	-0.12	0.11	0.05	0.29	0.85	0.58
AT1G02990	0.11	-0.34	0.08	0.12	-0.06	-0.06	0.15	0.46	0.17	-0.01	0.29	0.13	-0.01	-0.37	0.25	0.38	0.41	0.6	-0.06	-0.23	-0.02	0.33	0.25	0.41	-0.04	0.55	-0.38	0.1	-0.38	0.18	-0.52	-0.02	0.05	-0.1	0.39	0.08	-0.1	0.31	0.3	0.35	0.61	0.66	0.98	0.76	-0.1	0.66	0.75	0.42	0.38
AT1G03000	0	-0.26	-0.48	-0.35	-0.44	-0.4	-0.41	-0.55	-0.59	-0.46	-0.6	-0.47	-0.47	-0.63	-0.26	0.01	-0.4	-0.34	-0.34	-0.17	-0.09	0.2	0.21	0.11	-0.48	-0.09	-0.56	-0.34	-0.31	-0.13	-0.51	-0.47	-0.39	-0.04	0.13	-0.03	-0.39	-0.16	-0.05	0.21	0.36	0.28	0.13	0.05	-0.59	-0.37	-0.21	-0.44	-0.46
AT1G03010	0.59	-0.1	-1	-0.12	-1.35	-1.3	-1.4	-0.25	-0.42	-1.08	-1	-0.7	-0.08	-0.63	0.03	-1.13	-1.54	-1.56	-0.78	-1.68	-0.49	-0.42	-0.32	-0.34	-0.9	-1.61	-2.77	-1.1	-0.81	-0.73	-1.14	-1.64	-0.66	-0.72	-0.06	-0.05	-2.22	-1.73	-0.85	-0.54	-0.49	0.57	0	0.12	0.14	-0.1	0.43	-0.54	-0.45
AT1G03020	-0.37	-0.51	-0.14	0.26	0.15	-0.16	0.06	1.17	-0.12	1.24	0.51	0.41	0.93	0.58	0.02	-0.38	0.86	1.21	0.77	-0.35	-0.11	0.09	0.27	0.33	1.33	0.73	0.51	0.03	-0.14	-0.19	-0.43	-0.79	-0.13	0.46	-0.12	0.54	0.11	-1.35	-0.33	-0.19	-0.55	-0.37	0.11	-0.46	-0.25	-0.28	0.06	-0.75	-0.83
AT1G03030	0.33	-0.05	-0.33	-0.06	0.13	-0.22	-0.46	-0.19	-0.01	-0.62	-0.19	-0.05	-0.11	0.01	-0.22	0.09	0.36	0.35	0.18	-0.37	-0.11	0.17	0.03	-0.19	-0.4	-0.39	-0.73	-0.04	0.15	0.1	0.06	0.17	0.29	-0.27	-0.12	0.43	-0.12	-0.09	-0.07	0.13	0.76	0.35	0.53	0.6	0.41	0.45	0.66	0.29	-0.1
AT1G03040	-0.01	-0.11	-0.1	-0.11	-0.21	-0.29	-0.24	-0.14	-0.28	-0.44	-0.23	-0.22	-0.21	0.06	-0.13	-0.05	0.06	0.14	-0.06	-0.28	-0.19	0.16	0.05	-0.3	0.01	-0.04	-0.22	-0.19	-0.09	0.14	-0.24	-0.12	0.1	-0.26	-0.05	1.03	-0.13	-0.14	0.04	0.19	0.46	0.15	0.43	0.25	0.23	0.45	0.23	0.55	0.26
AT1G03050	-0.54	-0.77	-1.07	-0.75	0.68	-0.45	-0.98	0.09	-0.72	0	0.83	-0.03	0.09	-0.79	0.06	-0.46	0.45	0.27	-0.54	0.02	0.32	0.38	-0.12	-0.02	-0.05	-1.03	-0.35	-0.04	0.09	-0.14	0.07	0.81	0.23	-0.56	-1	-0.02	-0.75	0.03	0	0.37	1.05	0.39	0.92	-0.96	0.92	1.77	2.3	2.86	3.05
AT1G03055	-0.27	-0.2	-1.03	-0.57	-0.49	-0.43	-0.66	-0.41	-1.12	-1.15	-0.84	-1.49	-1.53	-0.92	-0.8	0.64	-0.77	-1.25	-0.55	-0.56	-0.31	-0.09	-0.2	-0.11	-0.12	0.08	-0.49	-0.68	-0.32	-0.42	-0.14	-0.38	-0.08	0.07	-0.02	-3.03	-0.52	0.16	0.01	-0.13	-0.52	-0.22	-0.08	-0.41	-1.04	-0.76	-0.82	-0.66	-0.78
AT1G03060	0.45	-0.21	-0.19	0.15	-0.41	-0.18	-0.07	0.24	-0.29	-0.48	-0.28	-0.14	-0.74	-1.11	-0.23	-0.5	-0.18	-0.02	-0.57	-0.47	-0.06	0.49	0.36	0.52	-0.17	0.05	-1.37	-0.39	-0.49	-0.12	-0.75	-0.34	-0.31	-0.16	0.46	-0.36	0.11	-0.2	0.01	0.48	0.51	0.82	1.29	1.13	0.28	0.85	1.35	0.66	0.88
AT1G03070	0.06	-0.53	-0.51	-0.09	-0.62	-0.38	-0.38	-0.4	-0.24	0.48	-0.58	-0.2	0.05	-0.24	-0.35	-0.04	0.07	-0.27	0.23	-0.49	-0.64	-0.08	-0.18	-0.43	-0.25	-0.39	-0.53	0.1	-0.24	0.09	-0.18	0.01	0.28	-0.16	0.24	-1.09	-0.87	-0.05	0.05	0.34	-0.08	-0.13	-0.3	-0.32	-0.33	-0.33	-0.43	-0.14	-0.75
AT1G03080	0.49	0.17	0.66	0.77	0.57	0.43	0.73	1.28	0.89	0.33	0.86	0.71	0.75	0.16	0.78	0.47	0.88	1.2	0.53	0.11	0.28	0.63	0.37	1.83	1.15	1.16	-0.17	0.49	-0.25	0.52	-0.45	0.57	0.43	0.16	0.72	0.3	0.67	0.34	0.39	0.72	0.57	0.94	1.17	0.55	-0.16	0.69	0.63	0.55	0.39
AT1G03090	-0.37	-0.08	-0.52	-0.27	0.44	-0.09	-0.83	-0.35	-0.19	-0.3	0.18	0.2	-0.07	-0.87	1.53	0.61	0.06	-1.03	-0.31	-0.33	0.18	0.19	0.12	1.05	0.48	0.27	-0.2	0.03	-0.06	0.07	-0.42	0.59	-0.19	-0.14	0.18	-0.03	0.71	0.28	0.08	0.16	0.32	0.33	-0.18	-0.38	-1.14	-1.23	-1.17	-0.94	-1.04
AT1G04157	0.2	0.47	0	-0.17	0.28	0.01	-0.55	0.06	0.04	0.5	-0.31	-0.78	0.51	-0.5	1.7	0.48	-0.52	0.14	-0.5	0.47	0.1	-0.11	0.23	0	0	-0.23	-0.11	-0.31	0.13	-0.11	-0.11	0.27	0.09	-0.19	-0.51	0.94	0	0	0	-0.11	0	-0.12	0.1	-0.12	-0.11	-0.19	0	-0.11	0.11
AT1G03100	0.39	-0.65	-0.4	-0.46	-0.53	-0.43	-0.37	0.12	-1.03	-0.27	-0.38	-0.86	-0.63	-0.35	-0.97	-0.13	-0.79	-0.08	-0.19	0.02	-0.18	0.22	0.01	-0.12	-0.32	-0.18	-0.94	-0.4	-0.41	-0.14	-0.39	-0.42	-0.02	0.16	0.42	-0.11	0.1	-0.87	-0.4	0.1	0.15	0.11	-0.05	-0.14	-0.5	-0.18	-0.34	-0.65	-0.4
AT1G04163	0	0	0	0	0	0	0	0	0	0	0	0	0	0	0	0	0	0	0	0	0	0	0	0	0	0	0	0	0	0	0	0	0	0	0	0	0	0	0	0	0	0	0	0	0	0	0	0	0
AT1G03103	0	0	0	0	0	0	-0.55	0	0	0	0	0	0	0	0.5	0	0	0	0	0	0	0	0	0	-0.12	0	0	0	0	0	0	0	0	0	0	0	0	0	0	0	0	0	-0.12	0	0	0	0	0.11	0
AT1G03106	0.76	0.53	-0.27	-0.62	0.21	-0.1	-0.09	0.97	0.57	0.8	0.88	0.55	1.67	-0.04	0.79	0.49	1.93	1.54	0.82	0.47	0.95	0	0	0	0.01	-0.16	-0.6	0.33	-0.82	-0.71	0.1	0.67	0.81	-0.38	-0.69	-1.23	0	0	0	0.01	0.85	0.12	0.37	0.42	1.67	3.22	1.74	3.33	3.16
AT1G03110	-0.07	-0.15	-0.32	-0.1	-0.39	-0.03	0.19	0.06	-0.78	-0.81	-1.11	-1.04	-0.77	-0.38	-0.56	-0.33	-0.89	-0.46	-0.73	0.29	-0.19	-0.48	0.04	0.01	0.52	0.5	0.29	-0.08	-0.38	-0.71	0.35	0.04	0.08	0.52	0.38	0	-0.16	-1.31	-0.64	-0.29	-1.03	-0.02	-0.19	-0.11	-0.29	-0.24	-0.39	-0.29	0.12
AT1G03120	-0.65	-0.6	-0.35	-0.23	-0.29	0.08	-0.33	-0.94	-1.06	-0.6	-0.37	-0.76	-0.34	-0.73	-0.19	0.41	-0.44	-0.13	0.03	0.48	0.63	-0.27	-0.1	-0.27	-0.63	0.42	-0.35	-0.29	-0.17	0.02	0.32	0.22	-0.57	-0.2	-0.18	0.44	0.18	-0.17	-1.39	-0.14	-1.41	-0.09	-1.01	0.09	-0.11	-0.55	-0.56	0.4	-0.03
AT1G03130	-0.35	0.08	0.19	-0.46	0.44	-0.37	-0.77	-1.37	-0.67	-0.28	-0.37	-0.11	0.18	-0.6	-0.07	0.35	-0.67	-0.34	-0.28	0.53	-0.06	-0.12	-0.1	-0.5	-0.47	-0.08	0.07	0.06	0.11	0.06	0.28	0.1	-0.15	-0.18	0.18	-2.07	0.06	0.43	0.21	-0.21	-0.54	-0.39	-0.21	0.25	0.13	-0.35	-0.35	-0.56	-0.58
AT1G03140	-0.06	-0.14	-0.28	0.02	0.05	-0.1	-0.31	-0.32	-0.23	-0.44	-0.29	-0.29	-0.12	-0.12	0.06	-0.1	-0.15	-0.34	-0.13	-0.15	0	0.15	0.09	-0.08	-0.18	-0.1	-0.22	-0.13	-0.07	0.03	-0.2	0.07	-0.05	-0.36	-0.13	-0.11	-0.09	-0.21	0.09	0.07	0.69	-0.05	-0.14	-0.12	-0.14	0.07	0.21	0.36	0.25
AT1G03150	-0.22	-0.18	-0.41	-0.21	-0.09	-0.17	-0.41	-0.81	-0.59	-0.6	-0.36	-0.57	-0.07	-0.31	-0.37	-0.04	0.02	0	-0.25	-0.21	-0.13	-0.15	-0.19	-0.25	-0.24	-0.37	-0.46	-0.27	-0.02	-0.07	0.07	0.14	0.24	-0.23	-0.29	0.09	-0.28	-0.15	-0.11	-0.11	0.36	-0.28	-0.17	-0.21	-0.2	-0.13	-0.23	-0.04	-0.08
AT1G04167	0	0	-0.51	0	-0.77	-0.56	0.47	0	0	0	-0.57	0	0	-0.5	0	0	0	0	0	0	0.38	0	0.24	0	0	-0.12	0	-0.11	0	0	0	0	-0.21	0	0.11	-0.55	0	0	0	0	0.1	0	0	-0.01	0	-0.11	0	0	0
AT1G03160	-0.23	-0.07	-0.04	-0.33	0.05	-0.2	-0.21	-0.54	-0.5	-0.33	-0.36	-0.45	-0.68	-0.64	-0.3	-0.01	-0.26	-0.14	-0.1	0.11	0.11	0.28	0.21	0.72	0.12	0.23	-0.31	-0.43	-0.32	-0.05	-0.41	-0.43	-0.46	0.23	0.38	0.06	0.07	0.25	0.06	0.29	0	0.28	-0.11	-0.08	-0.76	-0.6	-0.52	-0.79	-1.04
AT1G03165	-0.17	-0.43	0.2	1.16	0.3	0.35	-0.86	-1.38	0.44	0.15	-0.61	0.43	-0.22	-0.02	-0.88	-0.32	-1.45	0.55	-1.39	0.32	0.15	-0.4	-0.2	0.76	-0.03	0.12	0.11	-0.42	-0.4	-0.34	-0.44	-0.21	-0.29	0.07	0.07	0.68	2.3	-0.48	0.64	-0.57	-0.39	-0.08	-0.17	-0.75	-0.58	-0.05	-0.32	-0.42	-0.7
AT1G04173	0.24	-1.11	-1.14	1.22	-1.05	-0.55	-0.49	0.39	-0.65	1.6	1.04	-0.18	-0.64	-0.32	-0.47	-0.63	-1.99	-0.78	0.27	0.2	-0.05	0.14	-0.15	0.58	0.42	-0.47	-0.2	0.02	0.25	-0.86	-0.28	0.4	0.17	-0.43	0.51	0.63	0.63	1.41	-0.13	0.07	0.35	-0.67	-0.32	-0.68	-0.25	-0.01	-0.4	-1.36	-0.9
AT1G03170	0.37	-0.35	-0.6	-0.37	-1.21	-0.01	-0.58	0.22	-0.87	-0.92	0.9	-0.22	0.1	-0.08	-1.06	-0.92	-1.55	-1.26	-0.48	-0.87	-0.47	-0.35	-0.52	0.15	0.19	-1.01	-0.07	-0.51	-0.02	-0.03	-0.51	-0.8	-0.59	0.3	0.4	0.95	-0.45	0.83	0.58	-0.01	-0.84	0.46	-0.48	-1.59	-0.2	-0.5	-0.83	-0.68	-0.72
AT1G03180	0.35	-0.48	-0.61	-0.12	-0.25	-0.65	-0.22	-0.43	-0.61	-1.08	-1.26	-0.79	-0.62	-0.31	-0.63	-0.44	-1.06	-0.3	-0.64	-0.75	-0.09	-0.22	0.1	-0.24	-0.66	-0.92	-1.33	-0.62	-0.21	-0.84	0.04	-0.39	-0.11	-0.33	-0.6	0.34	-0.41	-1.05	-0.76	-0.22	0.22	0.2	0.88	0.98	0.65	0.55	1.12	0.74	1.03
AT1G03190	0.05	-0.19	-0.38	-0.21	-0.33	-0.26	-0.37	-0.54	-0.47	-0.66	-0.39	-0.6	-0.62	-0.5	-0.46	-0.03	-0.12	-0.1	-0.58	-0.44	-0.2	0.29	0.2	0.3	-0.15	0.02	-0.68	-0.25	-0.45	-0.1	-0.49	-0.38	-0.14	-0.1	0.23	-0.03	-0.44	-0.58	0.03	0.26	0.43	0.5	0.87	0.52	-0.18	0.47	0.31	0.28	0.22
AT1G04177	0	0	0	-0.23	0	0.47	0	0	0	0	0	0	0	0	0	-0.46	0	0	0	0	0	0	0	0.12	0	0	0	0	0	0	0	0	-0.2	0	0.11	0	0	0	0	0	0	0	0.11	0	0	0	0	0	0
AT1G03200	0.34	-0.16	-0.09	0	-0.23	-0.55	-0.33	0.09	0.4	-0.63	0.32	-0.07	0.15	-0.42	0.44	-0.46	0.21	-0.12	-0.05	-0.89	-0.17	0.29	0.38	0.82	0.15	0.37	-0.03	-0.57	-0.55	0.03	-1.27	-0.31	-0.33	-0.07	0.64	0.87	0	0.35	0.2	0.35	1.36	0.99	0.14	0.31	-0.57	-0.01	-0.32	-0.65	-0.69
AT1G03210	0.54	0.26	-0.15	0.2	0.07	-0.23	-0.3	-0.05	0.27	-0.94	-0.55	-0.3	-0.23	0.21	-0.05	-0.35	-0.12	0.07	-0.14	-0.97	-0.18	0.11	0.06	-0.48	-0.67	-1.21	-1.64	-0.62	0.28	-0.07	0.39	0.47	0.39	-0.56	-0.6	0.53	-0.11	-0.18	0.02	0.16	1.92	0.41	1.13	1.21	1.54	1.31	1.69	1.57	0.79
AT1G03220	0.71	0.41	-0.81	0.72	0.39	-0.18	-0.53	0.75	0.27	-1.5	-0.6	-0.26	0.09	0.45	0.32	-0.49	-0.26	0.32	0.44	-1.22	0.04	-0.45	-0.48	-1.35	-1.16	-1.14	-1.1	-0.1	-0.35	-1.04	-0.45	-0.09	-0.24	0.46	0.12	-0.86	-0.64	-0.14	-0.18	-0.06	-1.1	-0.06	-0.44	-0.05	-0.18	-0.56	0.47	0.59	1.51
AT1G03230	0.41	0.59	-0.57	1.08	0.16	0.2	-0.72	0.83	0.31	-1.37	-0.69	-0.06	-0.4	0.5	-0.14	-0.64	0.13	0.52	-0.15	-1.14	0.17	-0.04	0.03	-1.27	-1	-0.96	-1.82	-0.48	-0.02	-0.88	-0.44	-0.38	-0.56	0.04	-0.07	-0.43	-0.54	-0.63	-0.37	0.18	0.52	0.04	-0.08	0.51	0.18	-0.11	0.8	0.42	0.82
AT1G03240	-0.05	-0.5	-0.51	0.01	-0.77	-0.31	0.2	0.84	0.76	-2.03	0.51	-0.63	-0.53	-0.53	-1.54	-0.17	0.58	0.84	-0.54	-1.02	-0.26	0.01	-0.05	0.19	-0.43	0.23	-0.53	-0.09	0.43	-0.1	0.28	0.18	-0.36	0.41	0.27	0.06	0	-0.41	0	0.1	0.1	0.11	-0.33	0.13	-0.19	-0.07	0.55	0.19	0.29
AT1G03250	-0.03	-0.06	0.01	-0.03	-0.06	-0.02	-0.03	0.14	-0.07	0.14	-0.02	-0.36	0.21	0.1	0.08	0.11	0.14	0.39	-0.14	0	-0.01	0.1	0.09	-0.05	-0.01	-0.15	-0.14	0	-0.05	-0.04	-0.08	0.18	0.25	0	-0.08	0.12	-0.31	-0.17	-0.06	0.31	0.14	-0.17	-0.12	-0.35	0.06	0.15	-0.07	0.16	0.11
AT1G03260	-0.02	-0.03	-0.51	0.05	-0.09	-0.26	-0.1	-0.62	-0.71	-0.98	-0.43	-0.95	-0.84	-0.19	-0.72	-0.02	-0.91	-0.8	-0.41	-0.25	0	-0.04	0.02	-0.27	-0.13	-0.38	-0.59	-0.34	-0.21	-0.3	-0.07	-0.24	0	-0.08	-0.11	0.1	-0.22	-0.15	-0.01	-0.08	-0.05	-0.18	-0.09	0.01	0.07	0.23	0.16	0.35	0.26
AT1G03270	0.29	-0.31	-0.31	0.45	-0.2	0.04	-0.3	-0.73	-0.87	-0.4	-0.32	-0.86	-1.36	-1	-0.46	-0.14	-0.16	-0.03	-0.31	0.42	0.29	0.05	0.14	0.47	-0.13	0.31	-0.47	-0.68	-0.41	-0.12	-0.28	-0.71	-0.11	0.52	0.42	0.18	0.28	-0.32	0.42	0.12	-0.95	0.18	-0.19	-0.21	-1.5	-1.55	-1.47	-1.36	-1.74
AT1G03280	-0.02	-0.14	-0.1	-0.08	-0.07	-0.27	-0.19	-0.05	-0.06	-0.02	0.09	-0.02	-0.06	0	0.15	0.13	0.04	0.01	-0.11	-0.12	0	0.17	0.05	0.14	-0.33	-0.16	-0.49	0.01	-0.16	0.18	-0.55	-0.1	-0.03	-0.21	0.16	0.17	-0.13	-0.01	0.1	0.18	0.37	0.21	0.27	-0.03	-0.31	0.12	0.18	0.25	-0.04
AT1G03290	0.29	-0.28	-0.27	-0.11	0.17	-0.49	-0.7	-0.05	-0.01	-0.77	-0.06	-0.27	-0.33	-0.23	-0.37	0.07	0.36	0.32	-0.19	-0.85	-0.2	0.45	0.13	-0.65	-1.2	-0.69	-1.52	0.18	0.09	0.15	-0.42	0.28	0.5	-1.06	-0.39	0.17	-0.66	0.33	0.26	0.49	2	1.07	1.9	1.52	1.1	1.63	1.96	1.61	0.84
AT1G03300	0	0	0	0	0	0	0	0	0	0	0	0	0	0	0	0	0	0	0	0	0	0	0	0	0	0	0	0	0	0	0	0	0	0	0	0	0	0	0	0	0	0	0	0	0	0	0	0	0
AT1G03310	-0.02	-0.52	-0.62	-0.58	-0.19	-0.45	-0.49	-1.36	-1.33	-1.11	-1.01	-1.29	-1.21	-0.76	-1.2	-0.29	-0.42	-0.13	-0.33	-0.23	-0.13	0.27	0.11	0.22	-0.36	0.14	-0.76	-0.79	-0.58	-0.23	-0.52	-1.17	-0.5	0.23	0.42	0.27	-0.3	0.08	0.14	0.23	0	0.19	0.1	-0.04	-1.21	-1.26	-1.54	-2.01	-2.41
AT1G03320	0.16	0.31	-1.25	0.86	-1.61	-0.96	0.65	-0.23	-0.35	-1.02	-1.36	-0.92	-1.35	-0.19	-0.14	-0.1	-0.44	-0.2	-1.5	0.98	-1.29	-0.38	-0.22	0.03	-0.58	-0.37	-0.25	-0.99	0.23	0.17	0.22	-0.07	-0.01	0.22	-0.7	1.24	1.13	-2.43	-1.72	-0.18	0.08	-0.16	-1.14	-0.26	0.06	-0.92	-0.84	-0.84	-1.01
AT1G03325	0	0	-0.51	0	0	0	0	0.45	-0.45	0	0	0	0	0	0	0	-0.51	0	0	0	0	-0.11	0	0	0	0	0	0	0	0	0	0	0	0.11	-0.09	0	0	0	0	-0.11	0	0.14	0	0	0	0	0	0	0
AT1G03330	0.18	-0.19	-0.27	-0.07	-0.15	-0.13	-0.28	0.1	0.06	-0.31	-0.19	-0.43	-0.03	0.1	-0.37	-0.01	-0.12	-0.24	-0.11	-0.34	-0.21	-0.1	-0.15	-0.24	-0.32	-0.26	0.07	0.2	0.26	-0.05	0.22	0.27	0.18	-0.11	-0.3	0.3	-0.2	-0.58	-0.34	-0.16	0.31	-0.22	-0.16	-0.12	0.24	0.28	0.35	0.43	0.24
AT1G03340	0.41	0.06	-1.03	-0.58	0.06	-0.94	-1.22	-0.8	-0.54	-1.06	-0.36	-0.97	-0.4	-0.71	-0.85	-0.09	-0.26	0.09	-0.78	-0.9	-0.55	0.29	-0.02	-0.07	-1.23	-0.51	-1.12	-0.26	-0.14	-0.18	-0.68	-0.77	-0.1	-0.93	-0.12	2.03	0.07	-0.5	-0.31	0.52	1.92	1.38	1.72	0.84	-0.1	0.59	0.49	0.79	0.68
AT1G03350	0.11	-0.21	0.02	0.04	-0.2	-0.03	-0.16	-0.07	-0.14	-0.16	-0.2	-0.19	0.12	0.05	-0.15	-0.13	-0.03	0.02	-0.11	-0.3	-0.09	0.02	0.15	-0.18	0.21	0.06	-0.29	-0.18	-0.1	0.02	-0.21	0.09	0.15	-0.17	0.04	-0.5	-0.13	0.13	0.03	0.04	0.51	-0.1	0.15	0.16	0.13	0.49	0.56	0.55	0.42
AT1G03360	-0.13	-0.1	-0.36	-0.08	-0.58	0.05	0.13	-0.19	-0.69	-1.1	-1.29	-0.95	-1.03	-0.26	-0.55	-0.05	-1.02	-1.02	-0.74	0.1	-0.09	-0.33	0.33	0.24	0.57	0.72	0.23	-0.11	-0.55	-0.54	0.03	-0.03	-0.1	0.29	0.35	0.12	-0.26	-1.8	-0.83	-0.15	-0.36	0.17	0.31	0.28	0.17	0.33	0	0.07	0.31
AT1G03365	-0.05	-0.2	-0.22	-0.17	-0.32	-0.39	-0.36	-0.49	-0.5	-0.73	-0.31	-0.43	-0.37	-0.38	-0.34	-0.3	-0.19	-0.37	-0.26	-0.16	-0.12	0.15	0.14	0.12	-0.28	0.02	-0.5	-0.19	-0.32	-0.03	-0.41	-0.35	-0.18	-0.08	0.16	0.02	-0.51	-0.14	-0.13	0.21	0.27	0.35	0.26	0.17	-0.39	0.07	0	-0.02	-0.28
AT1G03370	0.46	0.15	-0.18	0.09	-0.3	-0.45	-0.78	-0.09	0.03	-1.03	-0.48	-0.33	-0.59	-0.43	-0.59	-0.29	-0.11	-0.26	-0.35	-0.82	-0.04	0.36	-0.04	-0.46	-0.79	-0.81	-1.71	-0.31	-0.43	-0.13	-0.43	0	-0.16	-0.45	0.09	-0.18	-0.68	-0.06	0.3	0.38	0.64	0.95	1.49	1.25	0.96	1.21	1.45	1.26	1.28
AT1G03380	0.1	-0.23	-0.48	-0.33	-0.1	-0.62	-0.59	-0.53	-0.39	-0.44	-0.33	-0.2	-0.22	-0.63	0.28	-0.3	0.19	0.05	-0.14	-0.74	0.01	0.54	0.22	0.05	-0.89	-0.26	-0.73	0.08	-0.29	0.04	-0.86	-0.48	-0.3	-0.33	0.21	-0.3	-0.55	0.56	0.06	0.64	0.37	0.33	0.23	-0.03	-0.72	-0.07	-0.04	-0.28	-0.68
AT1G03390	-0.57	-0.44	-0.06	0.92	-0.19	-0.1	0.33	0.97	-0.19	0.51	1.09	-1.23	0.39	-0.82	1.68	-0.47	0.59	-0.86	0.25	-0.4	0.38	-0.04	0.01	-0.36	-0.3	0.1	-0.4	-0.02	0.08	0.14	0.11	-0.49	-0.12	0.18	0.38	-0.41	0	-0.76	0	0.24	0.35	0.17	0.38	0.77	0.46	0.47	-0.01	0.55	0.14
AT1G03395	0	0	0	0	0	0	0	0	0	0	0	0	0	0	0	0	0	0	0	0	0	0	0	0	0	0	0	0	0	0	0	0	0	0	0	0	0	0	0	0	0	0	0	0	0	0	0	0	0
AT1G03400	-0.42	-0.15	-0.4	-0.56	-0.25	-0.83	-1.2	-0.79	-0.66	-1	-0.11	-0.03	-0.23	-0.6	-0.57	0.11	-0.03	-0.94	-0.43	-0.55	-0.14	-0.08	-0.14	-1.02	-1.28	-1.04	-1.53	0.39	0.5	0.16	0.53	0.56	0.38	-0.88	-0.69	-1.99	-0.67	0.62	0.53	0.04	0.96	0.38	0.79	1.11	1.14	1.28	1.33	0.93	0.3
AT1G03410	-1.41	-0.93	0.18	-1.35	-0.94	-1.08	-1.59	-2.79	-1.6	0.23	-0.02	-0.52	-1.11	-1.64	-0.91	1.38	-0.52	-0.16	-1.08	1.33	-0.14	-0.47	-0.35	-1.48	-0.99	-0.29	-0.58	-0.09	0.34	-0.01	0.25	0.74	0.34	-0.38	-0.17	4.3	-0.63	-0.23	0.31	-0.42	0.91	-0.15	-0.25	0.59	0.62	0.68	0.58	0.64	-0.11
AT1G04183	0.82	0.03	0.5	-1.14	0.01	-0.45	-0.98	-1.45	0.52	-0.8	-1.13	-0.62	0.36	0.48	-0.64	0.03	-1.32	-0.74	-0.38	-0.52	-0.61	-0.21	-0.67	-0.89	-0.49	-0.29	-0.13	-0.04	0.06	0.2	0.59	0.3	-0.21	-0.07	-0.52	1.25	-0.77	1.11	0.89	-0.01	-0.45	-0.05	-0.37	1.01	0.64	0.8	0.04	0.39	0.06
AT1G03430	-0.03	-0.54	0.08	-0.28	0.09	-0.37	-0.82	-0.92	-0.42	-0.16	-0.05	-0.12	-0.35	-0.36	-0.48	0.47	0.35	0.37	-0.28	0.01	-0.06	0.32	-0.1	-0.74	-0.56	-0.37	-0.65	0.26	0.26	0.27	0.06	0.41	0.5	-0.63	-0.28	0.15	-0.31	0.29	0.29	0.31	1.25	0.41	0.87	0.89	0.86	1.13	0.92	0.93	0.48
AT1G03440	-0.21	-0.09	0.11	-0.66	-0.34	-0.61	-1.14	-1.36	-0.97	-0.97	-0.76	-0.99	-1.04	-0.87	-0.89	0.02	-0.39	-0.8	-0.5	-0.25	-0.38	0.06	-0.27	-0.71	-1.1	-0.59	-0.32	0.14	-0.15	-0.29	-0.12	-0.27	0.07	-0.17	-0.09	-1.08	-0.39	0.14	-0.08	0.02	-0.14	-0.03	-0.19	0.07	-0.07	0.22	0.04	0.29	-0.11
AT1G03445	0.27	-0.03	-1.75	-0.19	-0.77	0.63	-1.3	0.67	-0.49	-0.82	-1.14	-0.32	-0.28	-1.11	-1.29	1.24	-0.37	-0.4	-0.52	-0.93	-0.37	0.02	0.12	0.03	0.41	-0.35	-0.08	0.46	-0.09	-0.01	0.18	-0.41	-0.05	0.27	-0.03	-1.25	-0.11	-1.12	2.49	0.06	0.3	0.74	-0.19	-0.42	0.18	0.73	0.03	0.4	1.27
AT1G03457	0.45	-0.08	-0.49	-0.18	-0.83	0.29	-0.37	0.55	0.66	-0.54	0.32	0.08	0.33	-0.51	-1.27	-0.71	-0.31	-0.47	-0.62	-1.13	-0.13	-0.43	-0.8	-0.48	0.28	0.07	0.49	0.82	-0.51	-0.08	0.16	-0.45	-0.39	0.53	-0.29	0.9	-1.08	-0.39	-0.65	-0.87	-1.37	0.1	1.02	1.12	1.1	0.97	0.95	0.77	0.78
AT1G03470	1.17	-0.07	-2.1	-0.8	-1.65	-1.04	-0.91	-0.43	0.22	-2.24	-1.92	-1.39	-0.13	-0.05	-1.29	-1.85	-1.54	-0.89	-0.62	-2.85	-0.2	-0.01	-0.53	-0.58	0.05	-0.55	-0.7	-0.41	-0.03	0.11	-0.35	-0.27	-0.32	-0.62	-0.08	-0.03	-0.44	-0.75	-0.59	-0.3	-0.43	0.6	0.66	0.42	1.17	1	0.92	1.42	0.7
AT1G03475	0.14	-0.11	-0.49	-0.18	-0.41	-0.05	-0.66	-0.7	-0.67	-0.87	-1.05	-0.92	-1.06	-0.22	-0.9	-0.64	-0.76	-0.63	-0.26	-0.37	-0.03	-0.11	0.16	0.08	-0.06	-0.32	-0.8	-0.68	-0.09	-0.18	-0.01	-0.41	-0.27	0.01	-0.13	-0.09	-0.07	-0.19	-0.24	-0.13	-0.02	0.31	0.48	0.5	0.4	0.24	0.43	0.26	-0.05
AT1G03490	-0.09	0	-0.34	0.45	0.02	0.48	-0.24	-0.9	0.97	-1.02	0	-0.03	0.07	-1.16	-0.64	0.49	-0.51	0	-0.5	-0.81	0.92	0	-0.01	-0.19	-0.12	-0.19	0	0	0	0	-0.12	-0.1	0	0	0	-0.55	0	0.79	-0.62	0	-0.13	-0.08	-0.12	-0.06	0	0	0.11	0	-0.23
AT1G03495	-0.25	0.07	0.41	-0.27	0.67	0.19	0.07	0.62	0.48	0.66	1.08	0.66	1.13	0.83	0.79	1.85	1.8	1.97	1.22	1.51	-0.07	-0.05	-0.18	-0.29	0.14	0.31	-0.34	0.02	-0.16	-0.45	-0.21	0.48	0.34	0.98	0.39	0.23	0.57	0.35	0.95	0.02	0.36	0.02	0.01	0.26	0.06	0.49	0.38	0.39	0.46
AT1G04187	-0.24	-0.71	-0.33	0.15	0.11	-0.06	-0.16	-0.45	0.29	-0.23	-0.58	-0.26	-0.29	0.57	-0.68	0.8	0.33	-0.09	0.17	0.56	-0.31	0.02	-0.02	0.45	-0.02	0.88	0.44	0.09	-0.07	-0.85	0.17	0.44	0.56	0.62	-0.03	0.23	1.09	-1.07	1.15	-0.22	0.42	0.46	0.17	0.64	0.02	0.36	0.2	0.12	0.67
AT1G04193	0.68	0.3	-0.42	0.44	-0.2	-0.67	-0.97	0.09	0.44	-0.52	-0.36	0.18	-0.17	-0.04	0.44	0.24	-0.21	-1.25	-1.28	-1.18	-0.27	-0.13	-0.32	-0.25	-0.15	0.87	1.61	0.09	-0.14	0.07	0.03	0.87	-0.01	0.11	0.07	0.75	1.37	0.75	0.17	0	0.15	-0.4	-0.28	0.1	0.42	-0.22	-0.32	0.37	0.26
AT1G03502	0.41	-1.31	-0.38	-0.06	-0.13	-1.04	-0.09	0.21	1.04	-1.19	0.67	0.41	-0.25	0.26	1.2	-0.85	0.34	0.1	-0.3	-0.16	0.04	-0.46	-0.15	-0.42	0.01	0.58	1.58	1.01	-0.11	-0.52	0.09	0.92	-0.05	0.12	-0.18	-0.48	-0.46	-0.48	1.65	-0.34	0.21	-0.63	-0.45	-0.53	0.18	0.08	-1.1	-1.46	-1.54
AT1G03506	1.78	0.55	-0.02	-0.61	0.02	0.13	0.41	0.4	-0.42	-1.05	-0.59	0.44	-0.64	0.13	1	-0.05	0.11	-1.23	-0.12	0.26	0.64	0.43	-0.11	-0.64	0.13	0.83	1.27	-0.47	-0.36	0.01	0.23	0.73	-0.43	0.1	0.09	0.22	-2.14	-1.8	0.17	0.25	-0.17	-0.58	-0.55	-0.08	0.29	-0.34	-0.77	-0.3	-0.46
AT1G04197	1.37	-1.06	-0.14	0.17	0.74	-1.81	0.55	-0.37	0.42	1.16	-0.65	-0.09	0.13	-0.17	0.76	-0.14	0.88	0.08	-0.09	0.25	-0.08	0.18	-0.24	0.08	0.23	0.54	0.94	0.15	-0.34	0.15	-0.1	0.47	-0.59	0.17	0.19	0.1	-2.55	-0.06	0.17	0.1	-0.38	-0.36	-0.23	-0.2	-0.35	-0.05	-0.96	-0.26	-0.77
AT1G03510	-0.22	-0.66	-0.35	-0.07	-0.87	-0.05	-0.52	-0.64	-0.7	0.55	-0.21	-0.59	-0.43	0.04	-0.71	0.49	-1.27	-0.88	-0.38	0.84	0.01	-0.25	-0.42	-0.19	0.62	-0.2	-0.48	-0.38	-0.09	-0.08	-0.14	-0.26	-0.2	0.29	0.18	-0.01	-2.21	-1.03	-0.22	-0.04	-1.21	0.27	0.76	0.17	-0.72	-0.33	-0.33	-0.27	-0.33
AT1G03515	0	0	0	0	0	0	0	0	0	0	0	0	0	0	0	0	0	0	0	0	0	0	0	0	0	0	0	0	0	0	0	0	0	0	0	0	0	0	0	0	0	0.12	0	0	0	0	0	0	0
AT1G03520	-0.47	-0.57	-0.55	-0.49	-0.84	-0.74	-0.87	-1.01	-0.94	-0.75	-0.75	-0.9	-0.91	-0.66	-0.36	-0.2	-0.49	-0.85	-0.59	-0.41	-0.3	0	-0.29	-0.68	-0.72	-0.56	-0.31	-0.09	-0.4	-0.23	-0.54	-0.24	-0.37	-0.34	-0.27	0.03	-0.26	-0.24	-0.4	0.02	0.09	0.09	0.04	-0.03	-0.27	-0.21	-0.25	-0.2	-0.45
AT1G03530	-0.14	-0.16	-0.35	-0.26	-0.55	-0.12	0.08	0.12	-0.78	-1.06	-0.93	-0.94	-0.73	-0.44	-0.69	0.11	-0.64	-0.68	-0.66	0.2	-0.13	-0.13	0.36	0.18	0.01	0.39	-0.19	-0.09	-0.56	-0.52	-0.04	-0.36	-0.09	0.31	0.47	-0.29	-0.41	-1.13	-0.33	-0.03	0.15	0.11	0.15	0.12	-0.03	0.37	-0.07	0.03	0.2
AT1G03540	-0.44	-0.13	-0.54	-0.23	-0.83	-0.18	-0.23	0.05	-0.06	-0.72	-0.62	-0.31	-0.62	-0.97	-0.52	0.06	-0.55	-0.32	-0.45	0.03	-0.1	0.69	0.52	0.49	-0.02	0.56	-1.5	-0.8	-1.08	0.15	-1.4	-0.88	-0.91	0.12	0.74	-0.89	-0.59	-0.92	-0.65	0.63	0.2	1.27	1.16	1.14	-1.08	-0.16	0.17	-0.26	-0.2
AT1G03550	0.59	-0.32	-0.3	0.45	-0.31	-0.76	-0.16	-0.24	-0.41	-0.86	-0.16	-0.47	-0.04	-0.17	0.18	-0.57	-0.19	-0.29	-0.58	-1.15	-0.15	-0.02	-0.43	-0.68	-0.26	-0.76	0.07	0.22	0.25	-0.26	-0.26	0.34	0.27	-0.33	-0.4	0.81	-0.25	-0.17	0.29	0.25	0.87	-0.52	-0.68	-0.65	-0.41	0.06	-0.68	-0.48	-0.91
AT1G03545	-0.34	-0.44	-0.43	-0.02	-1.35	-1.44	-0.36	0.46	-0.25	-1.11	0.24	0.26	-0.09	-0.36	-0.44	0.25	-0.4	-0.26	-0.43	-1.28	-0.35	0.31	-0.25	-0.32	0.13	-0.04	-0.2	0.09	-0.37	-0.12	-0.54	-0.37	0	0.12	0.32	0.51	1.04	-1.77	-0.21	0.25	0.78	0.4	0.44	0.13	-0.03	0.39	-0.23	-0.04	-0.38
AT1G03560	0.17	-0.49	-0.13	-0.08	-0.62	-0.12	-0.39	-0.47	-0.37	-0.74	-0.33	-0.68	-0.72	-0.37	-0.48	-0.15	-0.18	-0.64	-0.46	-0.18	-0.09	0.26	0.14	0.1	-0.05	-0.1	-0.59	-0.46	-0.63	-0.16	-0.52	-0.55	-0.16	0.3	0.49	0.08	-0.42	-0.4	-0.04	0.24	-0.02	0.34	0.47	0.14	-0.5	-0.19	-0.25	-0.62	-0.57
AT1G03570	0	0	0	0	0	0	0	0	0	0	0	0	0	0	0	-0.46	0	0	0	0	0	0	0	0	0	0	0	0	-0.1	0	0	0	0	0	0	0	0	0	0	0	0	0.12	0	0	0	0	-0.1	0	0
AT1G03590	0.08	-0.27	-0.32	0.22	-0.51	-0.24	-0.31	-0.19	-0.14	-0.35	-0.52	-0.35	-0.36	-0.21	-0.14	-0.52	-0.61	-0.58	-0.17	-0.22	-0.29	-0.05	-0.13	-0.55	0.11	-0.35	-0.11	-0.2	-0.07	0.13	-0.07	-0.08	-0.23	-0.59	-0.24	0.05	0.07	-0.05	-0.04	-0.01	0.09	0.54	0.51	0.53	0.32	0.43	0.55	0.85	0.5
AT1G03600	-0.45	0.26	-0.19	-0.44	0.17	-0.18	-0.42	-0.93	-0.71	-0.34	-0.67	-0.59	-0.78	-0.45	-0.25	-0.23	-0.3	-0.53	-0.1	-0.21	0.07	-0.17	-0.04	-0.24	-0.14	-0.18	0.01	-0.71	0.01	-0.23	0.3	-0.34	-0.44	0.39	-0.05	-2.11	-0.01	0.04	-0.05	-0.21	-0.79	-0.35	-0.38	-0.04	-0.2	-1.02	-0.97	-1.19	-1.36
AT1G03610	-0.04	0.16	-0.13	-0.29	0.12	-0.18	-0.51	-0.39	-0.33	0.05	-0.53	-0.05	0.01	-0.01	1.16	0.27	0.08	-0.52	0.08	-0.15	0.12	0.38	0.27	-0.12	-0.09	-0.14	-0.46	-0.41	-0.14	0.18	-0.3	0.26	-0.28	-0.33	0.13	-0.12	-0.22	0.27	0.1	0.27	-0.45	-0.26	-0.31	-0.57	-0.95	-0.52	-0.68	-0.46	-0.45
AT1G03620	0.32	0.45	-0.15	-0.59	-0.38	-0.13	-0.49	0.07	0.07	-0.26	-0.37	0.05	-0.21	-0.32	0.05	0.45	-0.86	0.05	-0.11	-0.12	0.23	0.05	-0.29	0.37	-0.91	-1.05	-0.75	-0.45	-0.38	-0.07	-0.4	0.19	-0.13	-0.62	-0.14	0.8	-0.15	-0.63	2.15	-0.11	0.13	0.22	-0.38	-0.55	-0.23	-0.59	-0.7	-0.72	-1.01
AT1G03630	-0.04	-0.04	-0.58	-0.4	-0.07	-0.22	-0.42	-0.84	-0.8	-0.72	-1.05	-0.77	-0.82	-0.4	-0.88	-0.59	-0.33	0.05	-0.02	-0.09	-0.01	-0.07	-0.05	-0.01	-0.17	0.09	-0.3	-0.68	-0.15	-0.08	-0.03	-0.5	-0.16	0.19	0.28	-1.98	-0.01	0.14	-0.11	0.03	-0.48	0.05	0.02	0.23	-0.32	-0.48	-0.61	-1.01	-1.1
AT1G03640	0	0	0	0	0	0	0	0	0	0	0	0	0	0	0	0	0	0	0	0	0	0	0	0	0	0	0	0	0	0	0	0	0	0	0	0	0	0	0	0	0	0	0	0	0	0	0	0	0
AT1G03650	-0.23	-0.52	-0.1	-0.21	-0.03	0	-0.39	0.14	0.08	0.24	-0.79	-0.68	-0.06	0.15	-0.42	-0.3	-0.35	-0.89	-0.14	0.41	-0.35	-0.18	-0.02	-0.77	-1.54	-1.78	-1.05	0.46	0.15	-0.46	0.4	0.27	-0.07	0.01	-0.14	0.46	-0.49	-0.53	-0.25	-0.27	1.07	0.06	-0.01	0.11	1.12	0.9	0.22	0.37	0.55
AT1G03660	1.55	0.64	-1.19	-0.53	0.06	-0.44	-1.15	-0.82	-0.61	-2.4	-0.78	-0.77	-0.48	-0.44	-0.97	-1.99	-1.35	-0.45	-0.42	-1.39	0.09	-0.06	0.52	-2.38	-2.44	-2.38	-1.49	0.75	-0.7	-1.51	0.75	0.64	0.83	0.4	-0.21	-2.24	0.52	-0.59	-1.22	-0.42	3.45	-1	-0.21	-0.32	0.83	1	-0.26	0.29	1.73
AT1G04203	0	0	0	0	0	0	0	0	0	0	0	0	0	0	0	0	0	0	0	0	-0.31	0	0	0	0.12	0	0	0.11	0.11	-0.22	0.22	0	0.11	0.11	-0.14	0	0	0	0	0	0	0	0.25	0	0.19	0	0.19	0.04	0.33
AT1G03670	-0.84	-0.73	0	0	0	0.48	0	0	0	0.51	-1.45	-0.32	0.53	-0.5	0.44	0	0	-0.46	-0.52	-0.52	0.86	-0.05	0.47	-0.09	-0.01	0.32	-0.43	-0.21	0.01	0.12	-0.12	0.02	-0.18	-0.11	-0.05	0	0	0.79	0	-0.33	0.38	0.23	0.27	0.32	-0.43	-0.07	-0.12	0.37	-0.02
AT1G03680	-0.23	0.08	-0.23	-0.28	-0.28	-0.34	-0.46	-1.06	-0.68	-0.47	-0.75	-0.55	-0.89	-0.36	-0.53	-0.3	-0.28	-0.27	-0.23	-0.21	0.01	-0.07	-0.14	-0.25	-0.2	-0.33	0.07	-0.13	0.12	-0.14	0.25	-0.18	-0.13	0.17	-0.14	-1.2	-0.04	-0.04	-0.18	-0.1	-0.17	-0.28	-0.37	-0.23	-0.04	-0.38	-0.58	-0.62	-0.76
AT1G03687	-0.06	-0.2	-0.43	-0.33	-0.25	-0.21	-0.44	-0.58	-0.56	-1.03	-0.8	-1	-1.15	-0.36	-0.51	0.04	-0.42	-0.37	-0.5	-0.26	0.17	-0.27	-0.01	-0.03	-0.12	-0.13	-0.29	-0.53	-0.15	-0.37	0.1	-0.55	-0.16	0.3	0.03	0.35	-0.05	-0.35	-0.06	-0.1	-0.29	-0.18	-0.14	0.02	-0.14	-0.56	-0.75	-0.83	-0.88
AT1G03700	0.42	0.16	-1.28	0.11	-1.42	-0.28	0.41	-1.21	-1.09	-2.22	0.4	-0.83	-0.9	-0.71	0.04	-1.87	-1.61	-1.71	-0.37	-1.28	-0.31	0	-0.13	0.13	0.12	0	0.22	0	-0.22	0	-0.26	0.1	0	0	0	-2.41	0.96	0	0	0	0.07	0	0	0	0	0	-0.22	0	-0.26
AT1G03710	-0.41	-0.03	0.98	-0.56	-1.26	0.41	0.33	-1.09	-1.24	-0.52	-0.54	0.99	1.44	-1.05	-0.67	0.02	-0.41	0.53	-0.09	0.31	-0.11	-0.32	0.01	-0.01	0.07	0.36	-0.04	-0.06	-0.16	0.12	-0.12	0.46	0.58	-0.23	-0.08	1.1	-0.26	-1.09	-0.43	0.4	-0.3	0.07	-0.35	0.33	0.25	0.18	0.1	0.48	0.62
AT1G03720	-0.54	0	0	0	0	0	0	0	0.44	0	0	0	0	0	-0.44	0	0	0	0	0	-0.34	0	0	0	0	0	0	0	0	0	0	0	0	0	0	0	0.75	0	0	0	0	0	0	0	0	0	0	0	0
AT1G04207	0	0	0	0	0	0	0	0	0	0	0	0	0	0	0	0	0	0	0	0	0	0	0	0	0	0	0	0	0	0	0	0	0	0	0	0	0	0	0	0	0	0	0	0	0	0	0	0	0
AT1G03730	1.26	0.51	0.17	0.23	0.75	-0.3	0.17	0.75	0.65	-0.32	0.05	-0.17	0.32	0.57	-0.52	0.05	0.1	0.28	0.21	-0.68	0.05	-0.05	-0.36	-0.47	0.14	-0.23	-0.06	0.09	0.15	0.11	0.09	0.04	0.44	-0.17	-0.01	0.15	0.5	0.1	0.24	-0.09	0.5	0.19	0.4	0.36	1.09	0.17	0.12	0.66	0.66
AT1G03740	0.7	0.38	0.41	0.28	0.37	0.02	-0.15	0.24	0.05	-0.49	-0.09	-0.24	-0.1	0.04	-0.01	-0.52	0.13	0.31	0.33	-0.6	0.11	0.46	0.17	0.1	-0.11	-0.54	-1.32	-0.07	-0.26	-0.27	-0.47	-0.02	0.16	-0.17	0.39	0.39	0.41	0.32	0.24	0.48	0.59	0.51	0.7	0.54	0.64	0.44	0.28	0.52	0.85
AT1G04213	0	0	0	0	0	0	0	0	0	0	0	0	0	0	0	0	0	0	0	0	0	0	0	0	0	0	0	0	0	0	0	0	0	0	0	0	0	0	0	0	0	0	0	0	0	0	0	0	0
AT1G03743	0.52	0	0	0	-0.28	0	-0.43	0	0.53	0.5	0	0	0.51	0	0	0	0.46	0	0	0	0	0	0	0.01	0.11	0	0	0	0.19	0	0.31	0.11	0.11	-0.11	0.12	0	-1.05	0	0	0.42	0.1	-0.11	0.1	-0.11	-0.01	0	0	0	-0.22
AT1G03746	-0.57	-0.52	0	0.37	-0.47	0	0	0.45	-0.48	0	0	0	0	0	0	0	0	0	0	-0.48	-0.31	-0.12	0.15	0.31	0.1	-0.22	0.07	0.11	0.14	0.05	-0.07	0.3	0.16	-0.09	-0.2	-0.54	0	0.71	0	-0.1	-0.01	-0.11	-0.23	-0.2	-0.24	0	0.1	-0.22	0.14
AT1G03750	0.04	-0.15	-0.35	-0.19	-0.49	-0.4	-0.61	-0.1	-0.33	-0.65	-0.34	-0.46	-0.47	-0.75	-0.13	-0.16	-0.14	0.06	-0.43	-1.12	-0.27	0.32	0.28	-0.05	-0.76	-0.37	-0.93	-0.32	-0.45	-0.12	-0.81	-0.27	-0.1	-0.23	0.03	0.64	-0.07	0.41	-0.08	0.17	1.03	0.61	0.51	0.57	-0.18	0.22	0.53	0.41	0.05
AT1G03760	0.02	-0.3	-0.34	0.15	-0.36	0.14	-0.28	0.4	0.11	-0.46	-0.71	-0.45	-0.24	0.08	-0.5	0.17	-0.36	-0.58	-0.23	-0.46	0.1	0	0.27	-0.31	-0.26	-0.22	-0.37	0.19	-0.13	-0.5	0.12	0.17	0.2	-0.14	-0.09	0.45	0.41	-0.64	0.08	0.13	1.73	0.23	0.65	0.44	0.91	1.12	1	1.04	1.05
AT1G03770	0.15	-0.06	-0.42	-0.03	-0.49	0.14	-0.1	0.26	0.02	-0.45	-0.34	-0.3	-0.03	-0.23	-0.48	-0.39	-0.73	-0.25	-0.19	-0.69	0.08	0.13	-0.1	-0.06	-0.07	-0.4	-0.85	-0.2	-0.02	-0.05	-0.63	-0.2	-0.03	-0.27	0.3	0.4	0.12	-0.82	-0.25	0.27	0.52	0.52	0.45	0.28	0.31	0.76	0.42	0.81	0.48
AT1G03780	1.05	0.29	-0.74	-0.1	-0.56	0.2	-0.38	-0.15	-0.12	-0.73	-0.46	-0.68	-0.68	-1.15	-0.68	-1.12	-0.85	-0.24	-0.56	-0.78	-0.07	0.11	-0.22	0.02	-0.14	-0.03	-0.41	-0.84	-0.32	-0.03	-0.42	-0.35	-0.56	-0.17	-0.01	0.01	0.05	-1.45	-1.62	-0.11	-0.75	0.56	0.35	0.67	0.32	-0.14	0.45	-0.14	-0.37
AT1G03790	-1.07	0.4	-0.02	-0.61	-1.45	0.47	0.96	0.45	-0.67	-0.43	0.77	0.24	0.52	-0.71	0.79	1.55	1.9	0.35	-0.61	1.73	-0.34	0.21	-0.24	0	0	-0.12	0	0.17	0	0	0.02	0.28	0	-0.38	-0.14	3.07	0.96	0	0	0	-0.24	0	0	-0.12	0	0	0	0	-0.1
AT1G03800	0.42	1.81	0.47	0.55	1.01	0.52	0.48	1.66	1.76	-0.12	0.66	1.32	1.46	1.91	2.63	0.2	0.85	3.12	0.52	1.07	-0.26	-0.32	0.42	1.35	0.49	0.8	0.08	0.67	0.59	0.57	0.58	0.66	0.51	-0.05	0.16	0.22	1.26	0.97	0.25	-0.18	-0.7	0.24	0.11	-0.09	0.94	1.23	1.39	2.02	1.25
AT1G03810	0	0.53	0	0	0.48	0	0	0	0	0	0	0	0	0	0	0	0	0	0	0	0	0	0	0	-0.12	0	0	0	0	0	0	0	0	0	-0.14	-0.55	0	0	0	0	0	0	-0.12	0	0	0	0	0	0
AT1G03820	0.35	-0.08	-0.56	-0.99	-1.11	-0.42	-0.34	-1.1	-1.92	-1.98	-1.28	-1.76	-2.1	-1.29	-2.7	-0.67	-2.59	-1.61	-0.46	-0.71	-0.05	-0.19	-0.62	0.19	-0.6	-1.22	-1.19	-1.45	-0.65	-0.34	-0.48	-0.64	-0.28	-0.43	-0.19	0.91	-0.31	-1.24	-0.32	0.27	0.01	0.29	0.49	-0.24	-0.09	-0.62	-0.6	-1.02	-1.56
AT1G03830	0.42	-0.28	-0.7	-0.22	-0.85	-0.19	-0.34	0.06	-0.43	-0.89	-1.06	-1.12	-0.72	-0.54	-0.92	-0.5	-1.45	-0.96	-0.78	-0.63	-0.11	0.12	0.26	0.3	-0.59	-0.16	-0.66	-0.37	-0.63	-0.35	-0.48	-0.66	-0.57	0.35	0.46	-0.2	0.07	-1.07	-0.22	0.28	0.13	0.6	0.45	0.44	-0.35	-0.06	-0.24	-0.5	-0.24
AT1G03840	1.37	0.14	-1.07	-0.11	-0.06	-0.5	0.39	0.58	0.49	-0.54	-0.23	0.65	1.03	-0.56	-0.51	-0.8	-0.07	0.93	-0.65	-1.22	-0.56	0.31	-0.42	-0.98	-1.38	-0.8	-0.83	-0.02	0.18	0.83	-0.4	0.09	0.25	-0.4	-0.14	-0.4	-1.3	-0.37	-0.12	0.23	0.37	-0.25	-0.29	0.28	0.69	0.75	0.49	1.31	0.7
AT1G03850	1.01	-0.42	-1.55	-0.41	-0.36	-1.61	-1.32	0.48	0.38	-1.9	-1.25	0.27	0.36	0.73	1.2	-1.45	-0.02	0.14	-0.44	-2.07	-0.41	0.06	0.14	-0.96	-2.03	-1.72	-3	-1.49	0.53	-1.82	-2.38	-0.19	0.82	-2.38	-1.85	-0.59	-0.1	0.56	-0.03	1.85	5.57	4.78	4.06	3.8	4.7	3.94	5.74	5.47	4.56
AT1G03860	-0.05	-0.09	-0.34	0.03	-0.38	0.16	-0.07	0.26	0.08	-0.16	-0.42	-0.25	-0.13	-0.06	-0.25	0.15	-0.37	-0.2	0.03	0.08	-0.03	-0.17	0.24	0.01	-0.01	-0.06	-0.09	0.13	-0.02	-0.42	0.02	-0.06	0.07	0	-0.14	-0.18	0.09	-0.97	-0.37	-0.19	0.78	0.06	-0.03	-0.22	0.06	0.44	0.48	0.49	0.64
AT1G03870	0.72	0.09	-1.36	-0.32	-1.75	-0.39	-0.84	-1.25	-1.55	-2.48	-1.75	-2.05	-1.25	-0.82	-2.83	-2.29	-2.47	-2.98	-1.44	-1.31	-0.03	-0.74	-0.41	-0.5	0.25	-1.34	-1.78	-2.73	-0.86	-1.42	-0.77	-1.59	-0.98	0.38	-0.75	-1.4	-0.91	-0.86	-1.26	-0.93	-0.53	-0.16	-0.19	-0.52	-0.73	-1.31	-1.27	-1.19	-0.67
AT1G03880	0	0	0	0	0	0	0	0	0	0	0	0	0	0	0	0	0	0	0	-0.48	0	0	0	0	0	0	-0.11	0	0	0	0	0	0	0	0	0.05	0	0	0	0	0	0	0	0.13	-0.11	0.12	0	0	0.11
AT1G03890	0	0	0	0	0	0	0	0	0	0	0	0	0	0	0	0	0	0	0	0	0.34	0	0	-0.19	0	0.11	0	0	0	0	0	0.1	0	0	0	0	0.63	0	-0.62	0	0	0.01	-0.12	0	0	0	0	0	0
AT1G03900	0.31	0.15	-0.2	0.14	0.01	-0.23	-0.11	-0.22	-0.08	-0.46	-0.22	-0.16	-0.29	0.01	-0.07	-0.08	-0.2	-0.33	-0.22	-0.51	-0.07	0	0	-0.33	-0.24	-0.5	-0.4	-0.12	0.09	-0.12	0.03	0.16	0.19	-0.31	-0.31	-0.21	-0.08	0.09	0.18	-0.02	0.77	-0.22	-0.27	-0.19	0.3	0.54	0.58	0.72	0.41
AT1G03905	0.99	0.29	-0.58	0.47	-0.13	-0.36	-0.15	0.65	0.2	-1.17	-0.23	-0.31	0.18	0.37	-0.18	-1.01	0.02	0.08	-0.29	-0.72	-0.14	-0.12	-0.16	-0.39	0.49	-0.24	-0.14	-0.24	-0.03	-0.04	-0.23	0.05	0.51	-0.16	-0.17	0.2	-0.17	-0.72	0.63	0.13	0.17	-0.14	-0.42	-0.66	0.34	0.2	0.36	1.39	1.07
AT1G03910	0.11	-0.11	-0.17	0.02	-0.23	-0.04	-0.14	-0.09	-0.11	-0.41	-0.27	-0.34	-0.27	-0.14	-0.19	-0.25	-0.09	-0.26	-0.2	-0.17	-0.1	0.26	0.25	0.23	0.08	0.15	-0.25	-0.22	-0.31	-0.02	-0.38	-0.13	-0.15	0.12	0.19	-0.16	-0.05	-0.23	0.01	0.22	0.36	0.05	0.08	0.02	-0.39	0.03	0.07	0.03	0.03
AT1G03920	0.87	0.08	0.09	0.61	0.19	-0.01	0.23	0.36	0.48	-0.51	0.14	0.83	0.42	0.04	0.5	0.49	0.24	0.51	0.18	-0.41	0.13	-0.09	-0.41	0.26	0.05	-0.23	-0.5	-0.43	-0.3	-0.13	-0.1	-0.25	-0.03	-0.5	-0.24	0.11	-0.17	0.12	0.12	-0.24	-0.64	0.55	0.26	0.47	0.26	-0.11	-0.02	-0.15	-0.02
AT1G03930	0.14	-0.14	-0.01	-0.03	-0.36	0.25	0.22	0.33	-0.2	-0.27	-0.39	-0.61	-0.54	-0.16	-0.08	-0.02	-0.18	-0.23	-0.23	0.03	-0.05	-0.11	-0.06	0.01	0.14	0.3	0.32	-0.24	-0.03	-0.09	-0.04	-0.12	-0.12	0.4	0.13	0.33	0.1	-0.05	-0.1	-0.12	-0.26	-0.14	-0.32	-0.36	-0.65	-0.78	-0.77	-0.58	-0.55
AT1G04217	-0.03	-0.13	-0.72	0.76	0.42	-0.6	0.56	0.43	-0.33	-0.07	0.47	0.18	-0.59	0.98	0.66	-0.64	0.69	0.05	-0.05	-0.56	0.11	-0.04	0.06	-0.25	0.22	0.61	1.61	1.57	-0.57	-0.4	-0.12	0.63	-0.33	-0.25	-0.22	0.75	-0.34	-1.45	0.67	0.02	0.12	-0.35	-0.1	-0.5	-0.21	0.6	-1.26	-1.18	-1.53
AT1G03935	0.39	-0.01	0.3	0.03	0.51	-0.79	-0.07	0.43	1.24	-0.17	0.43	-0.02	-0.41	0.9	0.46	0.1	-0.02	-0.36	0.19	-0.14	-0.18	-0.04	0.03	-0.57	0.06	0.9	1.6	0.91	-0.32	-0.13	0.02	0.77	-0.41	0.36	0.21	1.42	-0.08	0.91	2.08	-0.04	0.3	-0.64	-0.05	0	0.25	0.12	-1.33	-1.61	-1.15
AT1G04223	0.17	1.01	-0.58	0.41	0.51	-0.33	-0.2	-0.64	-0.29	-0.63	1.34	-0.52	0.23	0.46	-0.75	-0.32	0.65	-1.02	0.13	0.4	0.28	-0.23	-0.19	-1.08	-0.07	0.24	1.34	1.13	-0.45	-0.23	0.29	0.76	-0.48	-0.24	-0.3	0.66	0.88	0.04	1.69	-0.24	0.01	-0.97	-0.75	-0.52	0.08	-0.14	-1.73	-0.99	-1.22
AT1G03940	0.09	-0.3	0.55	0.18	1.08	0.1	0.2	0.97	1.28	1.47	1.85	1.31	1.88	1.08	1.16	2.32	2.64	2.91	1.64	2.05	-0.39	0.01	0.07	0.11	0.31	0.45	-0.17	0.13	-0.67	-0.5	-0.3	0.62	1.14	1.06	1.08	0.19	0.3	0.66	1.35	0.1	0.12	0.31	0.36	0	-0.5	0.37	0.02	-0.06	0.17
AT1G04227	0	0	0	0	0	0	0	0	0	0	0	0	0	0	0	0	0	0	0	0	0	0	0	0	0	0	0	0	0	0	0	0	0	0	0	0	0	0	0	0	0	0	0	0	0	0	0	0	0
AT1G03950	0.36	0.03	0.05	0.14	0.25	0.06	-0.02	0.49	0.56	0.5	0.54	0.48	0.75	0.53	0.4	0.4	0.51	0.48	0.25	-0.27	-0.13	0.13	-0.04	-0.12	-0.26	-0.1	0.14	0.28	0.25	0.19	-0.05	0.27	0.22	-0.3	-0.25	0.2	-0.19	1.03	0.12	0.1	0.78	-0.1	-0.07	-0.13	0.11	0.33	0.31	0.43	0.06
AT1G03960	0.16	-0.04	-0.38	-0.02	-0.12	-0.21	-0.21	-0.25	-0.45	-0.38	-0.39	-0.6	-0.47	-0.35	-0.55	-0.31	-0.31	-0.03	-0.38	-0.47	-0.08	0.07	-0.06	0.18	-0.16	-0.05	-0.29	-0.2	-0.1	-0.17	-0.16	-0.37	-0.08	-0.27	0.02	0.87	-0.46	-0.16	-0.09	0.05	0.56	-0.17	-0.44	-0.13	-0.29	-0.08	-0.12	-0.18	-0.28
AT1G03970	0.31	0.02	0.15	0.2	0.13	-0.09	-0.31	-0.16	0.06	0.04	-0.05	-0.03	-0.01	0.08	-0.13	0.03	0.11	-0.01	0.28	-0.06	-0.17	0.09	-0.27	-0.34	-0.33	0	0	-0.05	0.07	0.16	-0.24	0.1	0.12	-0.3	-0.09	0.52	0.04	0.44	0.47	0	0.41	-0.45	-0.62	-0.29	-0.29	-0.08	-0.18	0.01	-0.48
AT1G04233	0	0	0	0	0	0	0	0	0	0	0	0	0	0	0	0	0	0	0	0	0	0	0	0	0	0	0	0	0	0	0	0	0	0	0	0	0	0	0	0	0	0	0	0	0	0	0	0	0
AT1G03980	1.94	0.39	-0.6	1.91	-0.62	0.59	-0.16	2.52	1.36	-1.05	-0.02	0.54	1.19	0.92	0.27	-1.11	0.34	1.31	-0.06	-1.36	0.52	-0.54	-0.51	-0.64	0.55	-0.05	-0.13	0.04	0.52	0.27	0.55	0.77	-0.25	-0.38	-0.3	-0.19	0.12	0.17	-0.3	-0.22	-1.52	0.33	0.67	0.67	0.5	0.19	1.09	0.22	0.29
AT1G03982	0.48	0	0	-0.53	0	0.47	-0.43	0.52	0.97	0	0.53	0.92	0.53	0	0.5	0	0.46	0	1.22	-0.01	0	-0.11	0	0.13	0.12	0	0	0	0.11	0	0	0	0	0	0	-0.02	0.63	0	0	-0.01	0	0	0	0	0	0	0	0.13	0
AT1G03990	0.78	-0.05	-0.48	0.74	-0.31	0.72	1.56	1.96	0.93	1.09	0.69	1.3	1.14	0.4	0.79	-0.36	0.66	0.47	0.94	-1.45	0.02	-0.09	-0.03	-0.17	-0.33	0.64	0.02	0.13	0.05	0.48	-0.34	0.13	0.01	-0.35	-0.28	0.11	0.26	0.18	-0.31	-0.05	0.6	0.05	0.09	0.26	-0.28	-0.11	0.16	0.25	-0.13
AT1G04000	-0.06	0.15	-0.39	0.18	-0.21	0.92	1.34	0.96	0.56	-0.07	0.23	0.02	-0.17	0.49	-0.02	-0.25	-0.11	0.2	0.51	-0.09	-0.26	-0.38	-0.49	-0.26	0.19	0.79	0.58	0.01	0.19	0.16	0.19	0.26	0.13	-0.11	-0.2	0	-0.05	0.11	0	-0.37	-0.13	-0.44	-0.55	-0.34	-0.08	-0.33	-0.48	-0.23	-0.45
AT1G04010	0.56	-0.18	-0.18	0.26	-0.04	-0.06	0.53	-0.08	0.25	-0.17	-0.08	-0.01	-0.52	-0.32	-0.49	-0.1	0.15	0.32	0.2	-0.04	-0.18	0.22	-0.02	0.12	-0.27	0.68	0.32	-0.13	-0.17	0.08	-0.24	-0.25	0.11	-0.03	0.28	-0.02	-0.54	0.1	0.33	0.25	0.43	0.24	0.14	0.15	-0.21	0.18	0.13	0.1	0.1
AT1G04020	0.13	-0.49	-1.11	-0.44	-0.81	0.03	-0.39	-0.96	-1.08	-1.31	-1.02	-0.91	-1.03	-1.04	-0.96	-0.45	-0.63	-0.24	-0.92	-0.24	-0.11	-0.13	0.01	0.23	0.26	0.09	-0.9	-0.68	0.52	-0.4	-0.11	-0.04	-0.27	-0.32	0	-0.54	-0.41	-1.29	-0.84	-0.04	-0.3	0.4	0.67	0.36	-0.19	-0.09	2.11	0.99	1.62
AT1G04030	0.43	-0.55	-0.36	-0.61	-0.22	-0.66	-0.62	-0.17	-0.1	-0.41	0.22	-0.37	0.02	-0.6	-0.56	-0.38	-0.7	0.19	-0.37	-0.81	0.01	-0.17	-0.99	-0.34	-0.49	-0.28	-0.58	-0.27	-0.57	-0.05	-0.56	-0.32	-0.19	-0.1	0.06	-0.11	-0.66	-0.22	-0.62	-0.03	-0.33	0.26	-0.12	0	-0.06	0.15	-0.19	-0.33	-0.43
AT1G04040	1.05	-0.23	-1.63	-0.8	-1.87	-0.38	-0.54	-0.77	-1.15	-2.29	-1.85	-1.37	-1.07	-0.34	-2.41	-2.93	-2.6	-2.4	-2.11	-2.15	-0.37	-0.33	-0.06	-0.92	-0.92	-1.05	-1.68	-3.14	-1.22	-2.65	-0.47	-2.35	-1.23	0.41	-0.41	-0.76	-1.3	-0.9	-0.98	-0.54	-0.41	-0.5	-0.31	-0.26	-1.2	-2.79	-2.25	-2.96	-1.77
AT1G04237	0.88	-1.36	-1.49	-1.83	-2.33	-1.68	-1.48	-2.98	-0.51	-1.83	-1.71	-2.25	-1.03	-1.71	-4.09	-4.23	-2.26	-2.22	-1.71	-2.67	-0.69	-1.08	-0.86	-1.77	0.14	-0.66	-1.33	-1.19	-0.53	-1.51	0.22	-1.83	-0.93	-0.05	-0.75	0.17	-2.49	-2.11	-1.72	-0.56	-0.32	-1.4	-0.81	-0.53	-1.19	-1.51	-1.33	-1.09	-0.29
AT1G04050	0.87	0.14	-0.98	-0.56	-0.89	-0.35	-0.52	-0.5	-0.88	-1.64	-1.08	-0.49	-0.85	-1.02	-1.48	-1.22	-1.33	-1.23	-1.03	-1.17	-0.26	-0.03	-0.24	-0.02	-1.02	-0.74	-1.78	-0.87	-0.82	-0.81	-0.46	-1.41	-0.67	-0.04	0.09	0.12	-1.39	-0.92	-0.06	-0.19	-0.52	0.54	0.94	1.27	-0.07	0.15	0.26	-0.12	-0.34
AT1G04070	0.11	0.27	-0.23	0.24	-0.12	0.12	0.13	0.03	-0.2	-0.63	-0.43	-0.45	0.08	0.38	-0.32	-0.24	0.01	0.42	-0.21	-0.48	0.1	-0.23	0.22	0.04	0.4	-0.03	0.12	0.21	0.01	-0.33	0.36	0.29	0.44	-0.03	-0.03	0.28	0.35	-1.05	-0.03	-0.29	0.63	-0.13	-0.08	-0.18	0.46	0.33	-0.12	0.24	0.39
AT1G04080	-0.02	-0.06	-0.07	0.12	-0.31	-0.05	0	0.11	-0.15	-0.15	-0.24	-0.2	-0.15	-0.25	-0.11	0.07	-0.23	-0.09	-0.12	-0.02	0.05	0.1	0.17	0.62	0.5	0.28	-0.18	-0.11	-0.18	-0.17	-0.19	-0.05	-0.05	0.06	0.13	0.36	0.13	-0.49	-0.17	0.12	0.19	0.26	0.16	0.05	-0.23	0.12	0	-0.01	-0.01
AT1G04090	1.52	0.1	-0.68	0.14	-0.38	-0.16	-0.07	-0.88	-0.51	-1.35	-0.38	-0.26	0.49	-0.9	-0.98	-0.36	-0.44	-0.63	0.18	-1.06	0.16	-0.13	0.5	-0.18	-0.15	0.1	-0.11	0.25	-0.29	0.06	-0.02	0.02	0.44	0.19	0.37	-0.47	0.24	-0.21	-0.14	-0.14	-0.33	0.01	0.04	0.65	0	0.06	-0.05	0.03	-0.02
AT1G04100	0.3	-0.24	0.1	0.05	0.03	-0.05	-0.11	0.26	-0.04	-0.79	0.12	-0.33	-0.1	0.73	0.06	-0.76	0.21	0.31	0.1	-0.32	-0.09	0.08	-0.17	-0.39	-0.39	-0.71	-0.44	0.2	0.26	-0.16	-0.17	0.59	0.44	-0.23	-0.01	0.04	-0.54	-0.2	0.42	0.1	0.21	-0.24	-0.54	-0.13	0.93	0.27	0.2	0.95	1.01
AT1G04105	0	0	0	0	-0.47	0	0	0	0	0	0	0	0	0	0	0	0	0.46	-0.5	0	0	0.11	0	0.17	0	0	-0.12	0	-0.3	0	0.12	0.12	0.11	-0.22	0	0.54	0	0	0	0	0	0	0.21	0.13	-0.12	0	-0.3	0	0.22
AT1G04110	0.34	0.35	-0.52	-0.08	-0.42	0.23	-0.57	-0.48	-0.34	-0.38	-0.27	-0.73	-1.15	-0.55	-0.79	-0.71	-1.3	-0.71	-0.47	-1	0.05	-0.15	0.7	-0.33	0.56	-0.32	-0.67	-0.53	-0.66	-0.04	-0.37	0.15	-1.34	0.63	-0.66	-1.88	0.14	0.09	-0.8	-0.63	-1.44	0.5	0.8	1.47	0.34	-1.6	0.76	0.43	0.78
AT1G04120	0.46	-0.08	0.12	0.3	0.3	0.17	0.11	0.45	0.23	-0.32	0.35	0.2	0.31	-0.21	0.02	0.19	0.49	0.76	-0.05	-0.13	-0.06	0.5	0.2	0.83	0.57	0.67	-0.44	0.17	-0.29	0.43	-0.34	-0.05	0.17	-0.15	0.36	0.08	-0.09	-0.04	0.12	0.48	0.23	1.03	2	1.63	0.57	1.12	1.27	1.05	0.72
AT1G04243	0	0	0	0	0	0	0	0	0	0	0	0	0	0	0	0	0	0	0	0	-0.31	0	0	0.13	-0.11	0	0	0	0	0	0.11	0	0.12	0	0	0.54	0	0	0	0	0	0	-0.11	0	0	0	0	0	0
AT1G04130	0.27	0.06	-0.52	0.25	-0.16	-0.39	-0.27	-0.76	-0.74	-1	-0.94	-1.22	-0.93	-0.11	-0.97	-0.48	-0.37	-0.12	-0.05	0	-0.07	0.16	-0.08	0.06	0.09	-0.15	-0.67	-0.66	-0.35	-0.29	-0.11	-0.3	0.04	-0.22	0.05	0.16	-0.65	-0.73	-0.19	0.26	0.15	0.05	0.41	0.1	0.11	0.41	0.42	0.43	0.07
AT1G04140	0.08	-0.12	-0.22	-0.02	-0.22	-0.18	0.01	-0.16	-0.32	-0.36	-0.31	-0.28	-0.33	-0.5	-0.25	-0.21	-0.24	-0.25	-0.3	-0.19	-0.05	0.24	0.19	0.26	-0.03	0.18	-0.51	-0.26	-0.42	-0.09	-0.64	-0.32	-0.21	-0.26	0.16	-0.27	-0.02	-0.15	-0.07	0.18	0.55	0.38	0.26	0.04	-0.39	0.23	0.24	0.24	0.08
AT1G04150	0.61	0.5	-0.12	-0.37	-0.77	-0.69	-1.08	1.08	-1.21	-2.52	0.51	-0.14	-0.59	-0.71	-0.58	-0.93	0.29	0.27	-0.84	-0.27	-0.68	0	0	0	0	0	0	0	0	0	0	0	0	0	0	-0.7	0.63	-1.8	-3.24	0	0	0	0	0	0	0	0	0	0
AT1G04160	0.25	-0.12	-0.09	0.49	-0.49	-0.27	0.13	-0.14	-0.49	-0.81	-0.62	-0.69	-0.76	-0.92	-1.06	-0.71	-0.53	0.33	-0.44	-0.36	-0.07	0.27	-0.02	-0.04	0.37	0.54	0.41	-0.02	-0.35	-0.06	-0.41	-0.45	-0.32	0.69	0.65	-0.42	-0.19	-0.34	-0.29	0.28	-1.32	0.33	-0.03	0.09	-0.93	-0.85	-0.66	-1.13	-0.59
AT1G04170	0.04	-0.08	-0.23	-0.16	-0.45	-0.08	0.02	-0.11	-0.58	-0.76	-0.75	-0.89	-0.64	-0.14	-0.65	-0.1	-0.58	-0.4	-0.42	0.12	-0.07	-0.13	0.18	0.24	0.43	0.21	-0.28	-0.52	-0.36	-0.39	-0.09	-0.3	-0.04	0.13	0.13	-0.29	0.03	-0.92	-0.48	-0.15	-0.07	0.26	0.35	0.15	-0.05	0.23	0.19	0.16	0.26
AT1G04180	2.07	0.46	-0.15	1.02	0.64	0.18	0.05	1.07	1.52	-0.67	0.87	0.39	1.44	0.54	0.55	-1.39	-0.09	1.27	0.03	-1.74	-0.4	-0.19	-0.34	-0.09	0.01	-0.48	-0.47	-0.08	-1.33	-0.21	-0.26	0	-0.02	-0.11	-0.3	1.43	0	-1.39	0.79	-0.2	-0.34	-0.06	0.31	-0.26	-0.5	-0.07	-1.01	-0.87	-0.26
AT1G04190	0.03	-0.12	-0.23	-0.12	-0.54	-0.2	-0.22	-0.11	-0.57	-0.73	-0.83	-0.8	-0.59	-0.06	-0.7	-0.21	-0.53	-0.28	-0.53	-0.17	-0.18	0.02	0.04	0.08	0.13	0.03	-0.28	-0.28	-0.32	-0.24	-0.12	-0.32	0.02	-0.03	0.13	-0.11	0.07	-0.68	-0.19	0.02	0.16	0.12	0.27	0.1	-0.07	0.19	0.06	0	-0.03
AT1G04200	0.44	0.09	-0.13	0.33	-0.41	-0.09	0	-0.11	-0.3	-0.66	-0.4	-0.36	-0.42	-0.31	-0.71	-0.6	-0.51	-0.04	-0.3	-0.69	-0.01	0.17	-0.02	-0.15	-0.18	-0.5	-0.49	-0.24	-0.28	-0.12	-0.51	0.03	0.17	-0.37	-0.3	-0.08	-0.18	-0.07	-0.08	0.1	0.32	0.23	0.17	0.09	0.1	0.41	0.82	0.78	0.75
AT1G04210	0.23	-0.13	-0.2	-0.15	-0.52	-0.21	0.06	0.1	-0.47	-0.45	-0.32	-0.42	-0.37	-0.53	-0.43	-0.16	-0.23	-0.26	-0.48	-0.04	-0.07	0.27	0.13	0.33	0.31	0.44	-0.29	-0.33	-0.46	-0.14	-0.43	-0.21	-0.26	0.21	0.31	-0.1	-0.21	-0.41	-0.21	0.35	-0.12	0.49	0.51	0.24	-0.33	0.13	0.25	0.08	0.32
AT1G04220	-0.08	-0.13	-2.06	-0.11	-0.35	-0.54	-0.26	-0.46	-0.63	-0.51	-0.59	-1.06	-1.03	-0.68	-1.16	-2.3	-1.4	-0.6	-1.26	-1.61	-0.6	-0.05	-0.66	-1.64	-2.16	-0.97	0.07	0.09	-0.86	-0.8	-0.09	-0.15	-0.22	-0.91	-1.72	-1.33	-1.85	-2.68	0.4	-0.15	-1.29	-1.74	-1.02	0.1	-1.05	-3.11	-2.42	-0.59	-1.28
AT1G04247	0.18	-0.68	-1.08	-0.65	-0.95	-1.14	0.3	-0.41	-1.63	-1.06	-1.49	-1.17	-1.05	-1.55	-2.83	-3.03	-1.17	-1.06	-1.78	-2.26	-0.95	0.47	-0.81	-1.11	-0.75	-0.19	-0.81	-0.45	-1.3	-0.54	-0.8	-0.14	-0.52	0.11	-0.45	-0.2	-2.28	-1.69	0.33	0.46	-1.52	-0.79	0.58	0.5	-1.56	-1.93	-0.86	-0.65	-0.63
AT1G04230	0.25	-0.12	-0.21	-0.01	-0.04	-0.11	-0.27	0	-0.13	-0.47	-0.1	-0.21	-0.22	0.1	-0.37	-0.04	-0.31	-0.15	-0.17	-0.35	-0.05	0.01	0.07	0.02	0.15	0.56	0.17	-0.11	-0.01	-0.04	-0.16	0.07	0.09	-0.1	-0.07	0.33	0.04	-0.33	-0.05	0.04	0.31	-0.1	-0.02	-0.07	-0.25	0.04	0.04	0.06	-0.19
AT1G04240	0.21	-0.59	0.04	-0.3	-0.55	-0.6	-0.32	-0.81	-0.8	-0.87	-0.75	-1.39	-0.66	-1.01	-1.83	-1.16	-0.88	-0.77	-0.56	0.13	-0.43	-0.12	-0.45	-0.1	0.52	0.67	0.15	-0.95	-0.95	-0.02	-0.41	-0.69	-0.4	0.74	0.47	-2.25	-0.29	-0.22	-0.13	-0.02	-0.09	-0.49	-0.77	-0.82	-1.89	-2.06	-1.83	-1.77	-2.11
AT1G04253	0	0	0	0.54	-0.47	0	0	0	0	0	0	0	0	0	0	0	0	0	0	0	0	-0.11	-0.12	-0.12	0	0	0.11	0	0	0.13	0	0	0	0	0	0	0	0	0	-0.11	-0.01	-0.12	0	0	0	0	0	0	0
AT1G04250	-0.13	-0.02	-0.15	-0.34	0.23	-0.01	0.39	0.5	0.05	0.43	0.15	0.31	0.85	0.41	0.67	0.58	-0.07	0.54	0.16	0.58	-0.02	-0.01	0.04	0.07	-0.39	0.37	-0.18	0.04	0.13	0.68	0.46	-0.01	0.61	0.75	0.5	-1.84	-0.35	0.28	0.25	0.11	-0.24	-0.01	0.02	-0.04	-0.87	-0.89	-1.34	-1.55	-2.12
AT1G04260	-0.2	0.12	-0.24	-0.05	-0.16	-0.22	-0.03	-0.38	-0.04	-0.25	-0.19	0.02	-0.09	0.18	-0.28	0.2	-0.29	-0.36	0.08	-0.24	-0.03	-0.05	-0.15	-0.62	-0.33	-0.23	-0.13	0.1	0.14	-0.02	0.23	0.23	0.2	-0.19	-0.26	0.23	-0.44	-0.25	0.21	-0.09	0.43	0.04	0.23	0.42	0.57	0.5	0.6	0.71	0.44
AT1G04270	0.07	-0.07	-0.42	-0.14	-0.52	0.05	-0.12	0.1	-0.35	-0.64	-0.96	-0.97	-0.65	0.02	-0.58	-0.1	-0.68	-0.5	-0.43	-0.07	-0.11	-0.41	0.03	-0.06	0.22	-0.08	0.17	-0.09	0.06	-0.4	0.26	0.02	0.07	0.14	-0.12	-0.19	-0.05	-1.3	-0.54	-0.37	-0.22	-0.06	-0.09	-0.07	0.15	0.07	0.1	0.12	0.2
AT1G04280	0.18	-0.19	-1.02	-0.29	-0.65	-1	-1.5	-0.71	-0.53	-1.61	-1.01	-0.94	-0.69	-0.06	-0.12	-1.06	-0.87	-0.71	-0.74	-1.5	-0.24	0.16	0.04	-0.6	-1.98	-1.5	-2.19	-0.74	-0.48	-0.99	-0.89	0.41	0.3	-0.47	-0.34	-0.65	-0.77	-0.04	-0.44	0.07	2.01	0.12	0.56	0.14	0.49	0.98	1.03	1.41	1.71
AT1G04290	0.15	-0.45	-0.06	0.04	0.12	-0.2	-0.08	-0.45	0.21	-0.8	-0.68	-0.17	-0.37	0.04	0.23	0.01	-0.23	0.24	-0.46	-0.42	-0.06	-0.3	-0.59	-0.74	-0.34	-0.55	0.34	0.35	0.75	-0.05	0.66	0.36	0.45	-0.17	-0.36	0.46	0.18	0.25	-0.35	-0.18	0.01	-0.74	-0.94	-1.13	0.1	0.11	-0.26	-0.07	-0.24
AT1G04295	0	0	0	0	0	0	0	0	0	0	0	0	0	0	0	0	0	0	0	0	0	0	0	0	0	0	0	0	0	0	0	0	0	0	0	0	0	0	0	0	0	0	0	0	0	0	0	0	0
AT1G04300	0.03	-0.15	-0.13	-0.11	-0.24	-0.17	-0.19	-0.21	-0.14	-0.17	-0.03	-0.15	-0.26	-0.61	0.01	-0.32	-0.14	-0.62	-0.31	-0.43	-0.03	0.33	0.23	0.26	0.02	0.22	-0.42	-0.3	-0.31	-0.01	-0.58	-0.17	-0.21	-0.19	0.14	0.04	-0.19	-0.1	-0.03	0.32	0.53	0.31	0.12	-0.06	-0.35	0.2	0.24	0.33	0.17
AT1G04310	0.07	-0.37	-0.47	-0.02	-0.59	-0.67	-1.6	-0.53	-0.44	-1.12	-0.48	-1.2	-0.64	-0.58	-0.56	0.45	-0.33	-0.88	-0.69	-0.87	-0.24	0.27	0.22	0.05	-0.92	-1.21	-1.6	-0.81	-1.11	-0.82	-1.36	-0.49	-1	-0.7	-0.28	-0.08	-0.38	-0.21	-0.66	0.33	-0.15	1.08	1.57	0.61	-0.15	-0.27	0.8	0.91	1.27
AT1G04320	0	0	0	0	0	0	0	0	0	0	0	0	0	0	0	0	0	0	0	0	0	0	0	0	0	0	0	0	0	0	0	0	0	0	0	0	0	0	0	0	0	0	0	0	0	0	0	0	0
AT1G04330	-0.41	-0.15	-0.68	-1.22	-0.14	-1.87	0.25	-1.72	-1.09	-0.73	-0.53	-2.35	-0.01	-1.36	-1.25	-1.02	-0.89	-1.64	-1.14	-1.22	0.07	-0.22	-0.71	-0.03	-1.04	-1.56	-0.52	-0.56	-0.01	-0.37	0.08	0.03	0.21	-0.33	-0.22	-2.22	-1.44	1.1	0.45	-0.16	-0.75	0.1	-0.36	-0.12	0.07	-0.56	-0.32	-0.05	-0.24
AT1G04340	0.08	0.03	-0.34	0.04	-0.29	-0.2	-0.03	0.11	-0.2	-0.58	-0.35	-0.65	-0.22	-0.03	-0.65	-0.27	-0.21	-0.15	-0.19	-0.29	-0.01	-0.11	-0.15	-0.29	-0.09	-0.15	-0.18	-0.18	0.13	-0.13	0.14	0	0.22	-0.29	-0.28	0.02	-0.18	-0.49	-0.36	-0.14	0.39	-0.21	-0.27	-0.39	0.04	0.33	0.28	0.47	0.28
AT1G04350	-0.45	-0.19	-0.18	-0.55	0.01	-0.5	-0.29	-0.31	-0.5	0.18	0.16	0.03	0	-0.3	0.3	0.56	0.56	0.13	0.05	-0.11	-0.09	0.16	-0.07	-0.24	-0.58	-0.18	-0.27	-0.08	-0.06	0.09	-0.18	-0.21	-0.11	0.34	0.24	0.17	-0.53	0.49	0.18	0.16	0.28	-0.19	-0.29	-0.36	-0.6	-0.65	-1.33	-1.39	-1.97
AT1G04360	0.02	-0.38	-1.28	0.09	-1.28	-1.03	-0.68	-0.95	-1.41	-1.32	-0.89	-0.89	-0.22	-0.48	-1.2	-1.07	-1.62	-1.07	-0.8	-1.18	-0.63	-0.28	0.45	-1.2	-1.22	-1.85	-1.42	-1.84	-0.57	-0.92	-0.51	-0.93	-0.73	0.04	0.05	-2.65	-0.52	-0.24	0.28	-0.16	-0.64	-0.22	-0.34	-0.64	-0.1	-0.98	-1.18	-0.69	0.65
AT1G04370	1.19	0.07	0.86	1.01	0.66	2.37	1.87	1.56	1.95	-1.41	-1.33	-1.25	-0.29	1.54	0.47	-0.09	1.15	-0.09	1.54	-0.83	-0.31	0	0	0.44	0.69	1.03	-0.05	0.08	-0.21	0.13	0.21	0.45	1.35	-0.54	0.1	1	0	0.79	1.04	0.11	0.18	-0.21	-1.15	-0.86	-1.34	-1.57	-0.71	0.53	1.96
AT1G04380	-0.87	0.31	-0.02	-0.84	-1.68	0.01	-0.54	0.03	0	-0.93	-1	-0.83	0.02	-2.14	-1.2	0.49	-0.07	-0.21	-1.11	-0.74	-1.17	-0.63	-0.26	-0.37	-1.25	-1.39	-1.14	-0.69	-0.45	-0.44	-0.45	-0.5	-0.81	-0.54	-0.24	-0.81	0.64	-0.54	-0.17	-0.27	-0.03	-0.32	-0.85	-0.67	-0.64	-0.72	-0.49	-1.24	-0.76
AT1G04257	0	0	0	0	0	0	0	0	0	0	0	0	0	0	0	0	0	0	0	0	0	0	0	0	-0.11	-0.01	0	0	-0.11	0	0	-0.11	0	0	0.11	0	0	0	0	0	0.18	0	-0.11	0.01	0	0	-0.11	0.11	0
AT1G04390	-0.02	-0.33	-0.27	-0.28	-0.46	-0.5	-0.39	-0.49	-0.39	-0.21	-0.28	-0.25	-0.21	-0.64	-0.28	-0.02	-0.21	-0.19	-0.35	-0.1	-0.22	0.4	0.18	0.25	-0.47	0.06	-0.65	-0.06	-0.53	0.04	-0.65	-0.34	-0.26	-0.05	0.29	0.24	-0.29	-0.37	0.11	0.43	0.32	0.43	0.67	0.38	-0.47	0.15	-0.05	-0.04	-0.11
AT1G04400	-0.22	-0.44	-0.12	-0.05	-0.22	-0.24	-0.49	-0.45	-0.23	-0.06	-0.44	-0.34	-0.25	-0.27	0.31	0.22	0.07	-0.15	-0.03	0.1	-0.08	0.28	0.11	-0.31	-0.4	-0.39	-0.26	0.05	-0.21	0.06	-0.44	0.06	-0.16	-0.15	0.07	-0.43	-0.03	0.31	0.06	0.15	0.8	-0.37	-0.47	-0.19	-0.6	-0.19	-0.11	-0.24	-0.3
AT1G04410	0.3	0.15	-0.39	-0.02	0.05	-0.06	-0.34	-0.34	-0.14	-0.55	-0.51	-0.51	-0.3	0.1	-0.18	0.06	-0.19	-0.05	-0.08	-0.5	-0.05	0.05	0.11	0.08	-0.1	-0.34	-0.45	-0.57	-0.18	-0.2	-0.22	-0.26	-0.08	-0.19	-0.13	-0.49	-0.15	-0.03	-0.09	-0.08	0.35	0.05	0.05	-0.13	-0.14	-0.13	0.17	0.2	0.03
AT1G04420	-0.27	-0.12	-0.36	-0.11	-0.37	0.17	-0.38	-0.35	-0.46	-0.18	-0.62	-0.63	-0.95	-0.53	-0.64	-0.4	-0.6	-0.72	-0.2	-0.21	-0.03	-0.01	0.06	0.11	0.13	0.07	-0.11	-0.42	-0.07	-0.15	0.03	-0.3	-0.46	0.57	0.19	-1.26	0.03	-0.06	-0.06	-0.09	-0.66	0.16	0.06	0.26	-0.15	-0.35	-0.15	-0.53	-0.48
AT1G04425	0.89	0.17	-0.26	-0.43	0.09	0.36	-0.72	-0.67	0.7	-0.58	0	-0.37	-0.21	-0.19	-0.29	-0.8	-0.94	-0.19	-0.22	-0.35	0.17	-0.6	-0.29	-0.09	0.35	-0.23	-0.41	-0.15	0.28	-0.01	0.35	0.36	0	-0.31	-0.06	0.06	0.48	-1.28	-1.82	-0.28	-0.98	0.26	0	-0.22	0.23	0.02	-0.16	-0.18	-0.23
AT1G04430	0.26	-0.23	-0.17	0.34	-0.63	0.01	0.21	-0.43	-0.72	-0.83	-0.88	-0.97	-0.83	-0.6	-1.1	-0.88	-1.04	-1.11	-0.65	0	-0.1	-0.13	-0.21	-0.08	0.38	0.14	0.15	-0.55	-0.14	0.04	-0.18	-0.54	-0.12	0.35	0.1	-0.86	-0.27	-0.06	-0.15	-0.33	-0.76	-0.17	-0.53	-0.35	-1.09	-1.22	-0.5	-0.82	-0.96
AT1G04440	0.31	0.03	-0.15	0.23	0.14	0	-0.21	0.19	0.22	-0.2	0.07	0.18	0.4	0.09	0.46	-0.14	0.33	0.54	0.18	-0.26	-0.06	0.16	0.05	-0.12	-0.1	-0.03	0.06	0.23	0.1	0.02	-0.18	0.31	0.15	-0.34	-0.24	0.43	0.02	0.25	0.14	0.05	0.61	0.18	0.25	0.2	-0.01	0.32	0.46	0.47	0.3
AT1G04445	0.41	0.74	-1.31	0.92	0.29	0.3	0.04	1.47	1.49	0.58	-0.34	0.5	-0.12	-0.53	0.5	-1.41	0.86	-0.01	0.18	0.5	-0.65	0.14	0.06	-0.48	-0.13	-0.11	0.7	0.65	0.14	0.2	-0.09	0.56	0.38	-0.1	-0.28	0.08	0.34	1.06	-0.38	0.03	0.04	-0.15	-0.02	0.27	0.04	-0.12	0.28	0.17	-0.11
AT1G04450	0	0	0	0	0	0	0	0	0	0	-0.57	0	0	0	0	0	0	0	0	0	0	0.12	0	0	0	0	0	0	0	0	0	0	0.11	0	0	0.93	0	0	0	0	0	0	0	0	0	0	0	0	0
AT1G04455	-0.05	0	0	0.37	0.49	-0.88	0	-0.44	0	0	0	0.46	-0.44	0	0	0	0	-0.55	0	0	0	0.05	-0.33	-0.02	-0.11	0.11	0.11	-0.22	-0.04	-0.16	0.19	-0.39	-0.19	-0.35	-0.52	-0.95	0.64	0	0	-0.31	0.14	0.13	0.02	0.59	0	0.01	-0.07	0.12	-0.26
AT1G04470	1.73	0.61	-1.53	-1.11	-2.53	-1	-0.03	-0.05	-0.1	-1.16	-2.34	-0.14	0.7	0.34	-1.84	-3.58	-0.15	1.19	1.43	-2.29	-0.31	0	0.18	-0.42	-0.1	-0.11	-0.23	-0.1	-0.11	0	-0.1	0	-0.46	-0.06	-0.12	0.54	-1.11	0	0.17	0.1	-0.09	-0.36	-0.11	-0.11	-0.12	0.02	-0.11	0	0.1
AT1G04263	0	0	0	0	0	0	0	0	0	0	0	0	0	0	0	0	0	0	0	0	0	-0.19	0.11	-0.22	0	-0.11	0	0	-0.22	0	0	-0.12	0	0	-0.31	0	0	0	0	-0.31	0.1	-0.1	0	0.12	0	0	-0.22	0	0.22
AT1G04480	-0.19	0.01	-0.45	-0.14	-0.47	0.11	0.1	-0.07	-0.4	-0.46	-0.96	-0.95	-0.7	0.11	-0.66	0.08	-0.75	-0.9	-0.36	0.13	-0.01	-0.48	0.12	0.02	0.53	0.13	0.19	-0.26	-0.03	-0.44	0.41	-0.02	0.06	0.17	-0.09	-0.02	-0.1	-1.32	-0.41	-0.42	-0.23	-0.08	0.06	-0.08	0.36	0.23	0.18	0.41	0.57
AT1G04267	-0.18	-1.14	-0.01	0.48	-0.84	-0.25	0.1	-0.19	-0.65	-1.31	-1.07	-0.8	-0.64	0.35	-0.05	-0.51	-0.39	-0.41	-0.74	0.02	-0.22	-0.23	0.11	0.18	0.47	0.71	0.08	-0.69	-0.46	-0.48	-0.04	0.04	-0.34	-0.22	-0.12	1.16	0.44	-0.59	-0.32	0.44	0.05	0.07	-0.24	0.49	0.17	-0.31	0.08	-0.87	-0.49
AT1G04273	0.84	0.14	0.48	-0.06	-1.48	0.47	0.32	0.56	-0.65	-0.9	-0.83	-0.17	-0.38	-0.51	-0.01	-0.29	-1.17	-0.46	-0.45	0.34	-0.17	-1.2	-0.15	-0.03	0.24	0.7	0.35	-0.58	-0.18	-0.05	-0.34	-0.43	-0.04	0.22	0.66	0.92	-0.57	0.15	-0.24	-0.82	-0.75	-0.18	-0.29	0.89	0.4	-0.02	-0.48	-0.21	-0.11
AT1G04277	-0.95	-0.56	-0.35	0.44	-0.49	-0.13	-0.05	0.04	0.67	-0.35	-0.4	-0.33	-0.34	0.17	0.31	-0.23	-0.27	-0.2	-0.78	0	0.73	-0.63	-0.15	0.35	0.17	0.2	0.53	-0.03	0.08	-0.13	0.31	-0.06	0.17	0.03	0.37	0.89	0.01	-1.17	-0.14	-0.41	-0.6	-0.14	-0.06	0.04	-0.01	0.09	-0.2	-0.33	-0.12
AT1G04490	1.43	-0.2	-0.85	0.03	-0.38	-1.85	-0.96	-0.32	-0.83	-1.35	-1.02	-0.23	0.25	-0.08	-1.11	-0.79	0.27	0.48	-0.85	-1.71	-0.48	0.05	-0.87	-0.7	-0.01	-0.69	-0.9	-0.51	-0.27	-0.38	-0.85	-0.2	0.54	-1.71	-1.1	0.99	-0.39	-1.25	-1.27	0.14	1.05	1.13	2.29	1.11	1.22	1.34	2.28	2.17	1.74
AT1G04500	-0.17	-0.8	-0.16	-0.62	-0.05	-2.21	-0.56	-0.99	0.27	0.27	0.48	2.04	3.72	0.46	0.97	0.26	0.6	0.73	0.39	2.04	-0.54	0.37	0.08	-0.01	-1.93	-0.77	1.34	0.87	0.06	0.47	-0.29	0.59	0.83	-0.34	-0.37	0.54	0.75	0.33	1.23	0.59	1.05	-0.25	0.24	0.15	0.65	-0.01	-0.1	0.93	0.66
AT1G04510	0.07	-0.12	-0.2	0.01	-0.25	-0.14	-0.21	-0.25	-0.51	-0.65	-0.5	-0.59	-0.47	-0.1	-0.41	0.08	-0.44	-0.43	-0.49	-0.07	0	0.04	0.09	0.05	-0.02	-0.14	-0.34	-0.26	-0.15	-0.28	-0.02	-0.16	0.01	0.06	-0.02	-0.08	-0.08	-0.51	-0.33	-0.08	0.22	0.09	0.19	0.01	0.04	0.22	0.3	0.3	0.28
AT1G04520	0.39	-0.43	-1.1	-0.69	-1.46	-0.67	-1.14	-1.16	-1.71	-1.95	-1.67	-1.83	-2.12	-0.85	-1.89	-0.91	-1.91	-1.17	-1.58	-1.04	-0.22	-0.22	-0.06	-0.16	-0.83	-1.03	-2.38	-1.98	-0.89	-1.31	-0.74	-1.83	-1.57	0.44	-0.25	-0.64	-1.03	-1.52	-0.97	-0.03	-1.18	-0.21	-0.27	-0.25	-0.92	-1.5	-0.9	-1.61	-1.72
AT1G04530	-0.32	-0.22	-0.38	-0.51	-0.62	-0.84	-1	-1.02	-1.21	-0.76	-0.8	-0.83	-0.66	-0.45	-0.71	-0.17	-0.24	-0.39	-0.44	-0.62	-0.14	-0.02	-0.04	-0.35	-0.77	-0.99	-1.52	-0.6	-0.03	-0.04	-0.47	0.01	-0.19	-0.65	-0.33	-0.29	-0.75	-0.19	-0.27	0.17	0.58	0.02	0.44	0.37	0.54	0.54	1.08	1.09	0.31
AT1G04540	0.47	-0.58	-0.45	-0.63	-0.7	-0.19	-0.88	-1.58	-1.7	-1.57	-1.08	0.31	-0.92	-1.36	-1.34	-0.02	-0.85	-0.61	-1.57	-0.46	-0.2	0.22	-0.15	-0.77	-0.54	-0.98	-2.14	-0.67	-0.49	0.06	-1.21	-0.62	0.09	-1.09	0.04	-1.33	-0.49	-0.48	-0.69	0.24	0.68	-0.15	0.33	0.61	0.22	0.63	1.17	0.67	-0.23
AT1G04550	-0.18	-0.37	-0.43	-0.71	-0.81	-0.67	-0.98	-0.84	-1.01	-0.75	-0.73	-0.93	-0.7	-0.67	-1.07	-0.27	-0.75	-0.79	-0.62	-0.35	-0.28	0.05	0.1	-0.28	-0.87	-0.68	-1.16	-0.55	-0.27	0.03	-0.72	-0.86	-0.37	-0.3	-0.05	0	-0.9	-0.56	0.12	0.19	0.33	0.3	0.88	0.24	-0.28	-0.25	-0.14	-0.47	-1.18
AT1G04555	0.2	-0.1	-0.3	0.17	-0.09	-0.51	-0.18	-0.11	0.28	-0.42	-0.15	0.16	0.15	0.15	0.09	-0.14	0.21	0.16	-0.05	-0.32	-0.34	-0.07	-0.19	-0.9	-0.47	-0.57	-0.03	0.51	0.48	0.05	0.07	0.57	0.51	-0.51	-0.42	0.55	-0.26	0.13	-0.17	0.08	1.01	-0.49	-0.12	-0.37	0.04	0.11	0.26	0.37	-0.01
AT1G04560	1.33	0.53	0.95	-1.46	-0.01	0	0	0	0	-1.02	0	0	0.76	-0.5	-0.44	0.48	0	-0.55	-0.5	-0.52	0	0	0	0.21	-0.11	-0.19	-0.12	-0.3	-0.11	0	0.2	0	-0.01	0	-0.1	1.91	0	0.71	0	0	0	0	-0.11	-0.31	0.27	-0.3	0.11	0	0.19
AT1G04570	-1.04	-0.09	-1.08	-1	-0.76	-1.53	-0.58	-2.08	-2.55	-1.15	-1.41	-3	-2.44	-2.97	-0.97	0.01	-0.57	-0.66	-1.29	-0.07	-0.86	0.01	0.02	-0.65	1.11	-0.13	-0.71	-0.49	-1.3	-1.18	-1.12	0.26	0.38	-0.64	-0.41	-0.65	-0.35	-1.29	-1.81	0.45	0.35	-0.25	1.04	0.48	0.01	0.5	-0.09	1.13	0.59
AT1G04580	-0.73	1.29	-0.76	-1.45	0.17	0.66	0.46	-0.71	-0.59	1.31	-0.57	-0.76	1.33	0.47	-1.41	0.01	-0.05	-0.55	-0.1	0.27	-0.68	-0.69	-0.64	-0.41	-0.23	-0.66	0.27	-0.11	-0.26	0.01	0.11	1.05	0.22	-0.74	-0.6	-1.3	1	-0.41	-0.99	-0.17	-0.12	-0.34	-0.27	-0.33	0.26	0.02	-0.16	0.44	1.27
AT1G04590	0.01	-0.16	-0.53	-0.14	-0.45	-0.1	-0.46	-0.47	-0.52	-0.72	-0.81	-0.62	-0.64	-0.2	-0.58	-0.12	-0.48	-0.45	-0.44	-0.22	-0.13	0.06	0.06	-0.02	-0.1	-0.2	-0.33	-0.16	-0.27	-0.24	-0.25	-0.41	-0.29	0.2	0.23	0.16	-0.17	-0.7	-0.44	0.04	-0.06	0.01	0.05	-0.15	-0.38	-0.15	-0.3	-0.39	-0.47
AT1G04600	0.14	0.8	-0.64	0.62	-0.55	0.8	0.81	-0.48	-0.1	-0.85	-1.12	0.04	-1.18	0.38	-1.13	-1.61	-0.14	-0.17	-0.51	-1.05	-0.24	0.97	0.54	0.39	-0.64	-0.86	-1.86	-1.49	-0.19	-0.16	-2.02	-0.59	-0.48	-0.78	-1.1	-0.76	-0.59	0.01	-1.21	1.05	3.56	0.34	0.88	-0.32	-0.92	-0.65	0.13	-0.28	-1.5
AT1G04610	0.93	0.69	-1.5	0.82	0.08	-1.15	-0.13	1.3	-0.11	-1.24	-1.14	-0.22	-0.04	0.2	0.3	-1.89	-0.55	1	-0.19	-3.09	-0.15	0.12	0	0	-0.11	0.11	0	0.11	0	-0.11	0	0	0.12	0.11	0	-0.73	0.01	-1.12	-0.76	0	0	0	-0.11	0	0	0	0	-0.11	0
AT1G04620	0.21	-0.05	-0.39	0.02	-0.17	0.07	-0.41	-0.4	0.24	-0.74	-0.48	-0.59	-0.77	0.04	-0.63	-0.58	-0.28	-0.39	0.1	-0.8	-0.07	0	0.01	0.02	-0.08	-0.07	0.06	0.05	0.04	0.02	-0.06	-0.21	-0.27	0.11	0.06	0.83	0	0.18	0.07	0.07	-0.24	0.11	0.17	0.2	0.09	-0.46	-0.6	-0.68	-0.9
AT1G04625	0	0	0.54	0	0	-0.56	0	0	0	0	0	0	0	-0.5	0	-0.46	0	0	0	0	0	0	0	0.12	0.11	0	0	0	0.14	0.12	0.11	0.11	0	0.22	0.11	0	0	0	0	0.11	0.1	0	0	0	0	0	0	0	0
AT1G04630	0.04	0.04	-0.32	-0.01	-0.11	0.05	-0.24	0	-0.09	-0.14	-0.27	-0.27	-0.05	0.41	-0.2	0.02	-0.28	-0.15	0.01	-0.24	-0.05	-0.13	-0.05	-0.05	0	-0.14	-0.1	-0.2	0.15	0.07	0.1	0.01	-0.04	-0.08	-0.24	-0.05	-0.04	-0.11	0	-0.19	-0.15	0.11	-0.04	0.12	0.21	0.08	0.25	0.23	0.03
AT1G04635	0	-0.14	-0.49	-0.25	-0.75	-0.18	-0.17	-0.19	-0.69	-0.95	-0.26	-1.13	-0.82	0	-0.32	-0.37	-0.29	-0.45	-0.48	0.32	0.08	-0.44	-0.09	0.08	0.4	-0.08	-0.29	-0.19	0.04	-0.41	0.35	0.08	-0.05	0.54	0.15	-0.04	-0.1	-1.09	-0.69	-0.41	-0.27	-0.3	-0.31	0.25	-0.15	-0.18	-0.24	-0.38	-0.15
AT1G04640	-0.33	-0.17	-0.21	-0.74	-0.47	-0.23	-0.61	-0.42	-0.78	-0.5	-0.67	-0.87	-0.45	0.15	-0.2	0.01	-0.07	-0.77	-0.27	0.06	-0.09	-0.01	-0.09	-0.07	-0.24	-0.41	-0.31	-0.52	0.05	-0.04	0.11	-0.07	-0.23	0.22	-0.19	0.06	-0.19	-0.32	-0.09	-0.02	0.12	0.04	0.09	-0.09	-0.07	-0.16	-0.21	-0.37	-0.62
AT1G04645	-0.54	0	0.54	0	0	0	-0.09	0.52	0.53	-1.02	0	0	-0.88	0.75	0.24	-0.47	0.45	-0.4	0	0.47	0.39	-0.11	0	0.12	-0.12	-0.1	-0.88	0.18	0.15	-0.28	0.08	0.03	-0.41	-0.33	-0.81	0	-0.75	0	0	-0.11	1.41	0.41	1.19	1.16	1.49	0.36	1.11	0.56	0.47
AT1G04650	-0.03	0.01	-0.54	-0.6	-0.48	-1.01	-0.82	-0.83	-1.26	-1.47	-1.14	-1.27	-1.61	-0.8	-1.03	-0.39	-0.51	-0.34	-1.06	-0.63	0.28	-0.04	0.37	0.24	-0.82	-0.04	-1.66	-0.82	-0.63	-0.54	-0.77	-1.09	-0.43	-0.36	0.18	0.01	-0.55	-0.64	-0.78	0.29	0.32	0.21	-0.18	-0.66	-1.01	-0.26	-0.05	-0.31	-0.19
AT1G04283	0	0.47	0	0	0	0	0	0	0	0	0	0	0	0	0	0	0.46	0	0	0	0	0	0	0	0	0	0	0	0	0	0	0	0	0	0	0	0	0	0	0	0	0	0	0	0	0	0	0	0
AT1G04660	-1.64	-1.08	-1.68	-2.17	-2.64	-1.06	-0.85	-2.37	-3.13	-2.7	-2.57	-2.96	-2.27	-2.32	-2.83	-1.35	-4.07	-3.5	-2.49	-1.8	-0.05	-0.49	-0.27	-0.65	-0.08	-0.21	0.1	-0.57	-0.17	0.12	-0.12	-0.18	-0.58	0.11	0	-2.37	-1.24	-2.02	-3.42	-0.8	-1.36	0.78	0.15	-0.04	0	-0.45	-0.31	0.12	-0.22
AT1G04670	0.48	0	0	-0.6	0.48	0	0	0	0.53	0	0	-0.55	0.51	0	0	0	0	0	0.46	-0.48	0	0	0	0	0	0	0	0	0	0	-0.35	0	0	-0.11	-0.24	-0.73	0	0	0	-0.11	0.29	0	0	0	0	0	0	0	-0.35
AT1G04680	0.4	-0.16	-0.87	-1.06	-1.17	-0.41	-0.46	-1.27	-1.49	-1.49	-1.5	-1.37	-1.7	-1.34	-2.28	-1.06	-1.87	-1.39	-1.1	-0.66	-0.35	-0.27	-0.4	-0.71	-1.25	-1.73	-1.52	-0.91	-0.8	-0.44	-0.25	-1.2	-0.63	-0.36	-0.32	-1	-0.96	-0.73	-0.69	-0.41	-0.93	-0.07	0.08	0.34	-0.37	-1.49	-0.93	-1.24	-1.38
AT1G04690	0.11	-0.18	-0.37	-0.03	-0.27	-0.24	-0.1	-0.72	-0.46	-0.55	-0.38	-0.54	-0.4	-0.23	-0.45	0.05	-0.17	0.05	-0.32	-0.55	-0.02	0.17	0.03	-0.35	-0.42	-0.31	-0.19	-0.09	-0.12	-0.07	-0.23	-0.06	0.15	-0.51	-0.26	-0.4	-0.23	-0.19	-0.19	0.04	0.79	-0.15	-0.23	-0.22	-0.12	0.22	0.38	0.42	0.19
AT1G04700	1.1	-0.42	0.19	0.07	0.07	0.23	0.86	1.27	0.88	0.61	0.52	0.57	0.73	-0.06	0.49	-0.16	0.3	0.54	-0.51	-0.43	-0.25	0.35	-0.02	0.01	-0.22	1.1	0.84	-0.03	-0.28	0.48	-0.99	-0.42	-0.13	-0.51	0.24	-0.33	0.3	-0.22	-0.14	0.23	0.07	0.56	-0.06	0.49	-0.64	-0.34	-0.03	-0.42	-0.45
AT1G04710	-0.01	-0.06	-0.37	-0.18	-0.42	-0.15	-0.37	-0.51	-0.28	-0.44	-0.64	-0.6	-0.69	-0.32	-0.59	0.02	-0.17	-0.01	-0.01	-0.24	0.02	0.09	0.1	0.22	-0.04	0	-0.31	-0.45	-0.1	-0.07	-0.23	-0.44	-0.16	0.28	0.17	-0.11	-0.06	-0.15	-0.03	0.14	0.09	0.14	0.08	-0.06	-0.49	-0.63	-1.03	-1.25	-1.52
AT1G04720	0	0	0	0	0	0	0	0	0	0	0	0	0	0	0	0	0	0	0	0	0	0	0	0	0	0	0	0	0	0	0	0	0	0	0	0	0	0	0	0	0	0	0	0.14	0	0	0	0	0
AT1G04730	0.4	-0.42	-0.48	-0.45	-0.43	0.28	-0.09	-0.37	-0.57	-0.74	-0.76	-0.66	-0.33	-0.52	-0.5	-0.04	-0.37	-0.01	-0.45	-0.24	-0.06	-0.26	0.41	0.37	0.32	0.1	-0.28	-0.35	-0.23	-0.43	-0.08	-0.04	-0.37	-0.06	0.19	0	-0.62	-1.09	-0.65	-0.21	-0.13	0.67	0.77	0.35	0	0.42	1.53	0.66	1.45
AT1G04750	0.27	0	-0.08	0.16	-0.13	-0.12	-0.09	-0.32	-0.17	-0.64	-0.37	-0.43	-0.24	0.03	-0.23	-0.13	-0.21	-0.01	-0.19	-0.39	0.03	-0.08	-0.03	-0.2	-0.2	-0.42	-0.38	-0.09	0.03	-0.04	0.09	0.2	0.33	-0.4	-0.33	-0.04	0.02	-0.08	0.04	-0.09	0.84	-0.08	-0.16	-0.12	0.24	0.51	0.6	0.71	0.6
AT1G04287	0	0	0	0	0	0	0	0	0	0	0	0	-0.44	0	0	0	-0.51	0	0	0	0	0	0	0	0	0	0	0	0	0	0	0	0	0	0	0	0	0	0	0	0	0	0	0	0	0	0	0	0
AT1G04760	1.25	-0.32	-0.67	-0.38	-0.49	-0.01	-0.72	-0.81	-0.18	-0.55	-0.71	-0.8	-0.56	-0.59	-1.22	-1.02	-1.37	0.18	-1	-1	0.19	-0.55	-0.21	-0.11	-0.32	-0.11	-0.21	-0.5	-0.22	-0.49	0.22	-0.16	-0.14	-0.01	-0.15	0.2	0.06	-1.12	-0.88	0.37	-0.71	0.33	-0.25	-0.05	-0.37	-0.51	-0.95	-1.3	-0.54
AT1G04770	0.69	-0.34	-0.34	0.13	0.75	-0.8	0.13	0.53	0.49	-0.42	1.03	0.4	0.99	0.14	-1.68	-1.39	0.05	1.63	0.45	-0.95	-0.36	-0.31	0.66	-0.54	0.95	0.31	-0.91	-0.74	-0.14	0.35	-0.29	-0.29	0.62	-0.01	0.58	0.75	0.69	0.26	0.76	0.9	0.89	-0.41	-0.56	0.5	-0.33	0.07	0.38	0.11	-0.33
AT1G04778	0.86	0.27	-0.19	-0.39	-0.1	-0.88	0.7	-0.9	0.19	-0.01	-0.14	0.46	0.46	-0.42	-0.3	-0.65	-0.48	-0.4	0.17	-1.09	-1.03	0.14	-0.15	0.28	-0.83	-1.02	-0.71	-0.47	-0.08	0.22	0.45	-0.05	0.27	-0.3	-0.66	-0.57	1.99	-0.5	-0.98	-0.06	-0.72	0.78	-0.32	-0.42	0.05	-0.26	0.22	-0.02	-0.47
AT1G04780	0.02	-0.17	-0.02	0.09	0.04	-0.08	-0.1	0.33	0.13	0.05	0.32	0.01	0.33	-0.15	0.18	0.06	0.24	0	-0.04	-0.23	-0.1	0.32	0	-0.05	0.06	0.2	-0.19	0.07	-0.28	-0.07	-0.39	0.22	0.32	-0.18	0.03	-0.13	-0.1	0.05	-0.07	0.36	0.62	0.39	0.63	0.39	0.24	0.63	0.62	0.75	0.93
AT1G04790	-0.01	-0.24	-0.24	-0.14	-0.38	-0.13	-0.3	0.04	-0.41	-0.3	-0.25	-0.44	-0.28	-0.32	-0.35	-0.26	-0.29	-0.41	-0.16	-0.18	-0.08	0.17	0.11	0.04	-0.1	-0.06	-0.24	-0.13	-0.09	-0.14	-0.31	-0.1	-0.16	-0.08	-0.03	0.07	-0.25	-0.14	-0.05	0.21	0.3	0.14	0	-0.04	-0.19	0.19	0.09	0.01	-0.04
AT1G04800	0.02	-0.06	-0.17	-0.08	-0.21	-0.16	-0.54	-0.8	0.01	-0.76	-0.67	-0.61	-0.96	-0.43	-0.97	-0.32	-0.83	-0.96	-0.37	-0.53	-0.15	-0.02	0.21	0.28	0.5	-0.48	-1.18	-1.19	-0.64	-0.16	-0.37	-0.24	-1.29	0.22	-0.5	-3.31	0.11	0.57	0.17	-0.41	-1.75	0.15	1	0.98	-0.08	-1.19	0.23	-0.3	0.48
AT1G04810	0.11	-0.14	-0.28	-0.13	-0.25	-0.13	-0.35	-0.3	-0.27	-0.42	-0.33	-0.32	-0.24	-0.38	-0.16	-0.11	-0.17	-0.42	-0.41	-0.28	-0.07	0.12	0.2	0.2	-0.2	-0.08	-0.57	-0.07	-0.18	-0.18	-0.32	-0.16	-0.04	-0.16	0	-0.17	-0.1	0.02	-0.1	0.08	0.47	0.28	0.48	0.31	-0.04	0.33	0.57	0.53	0.54
AT1G04820	0.43	0.02	-0.77	0.11	-0.92	-0.05	-0.07	-0.61	-0.64	-0.88	-1.03	-1.06	-1.29	-0.78	-1.24	-0.72	-1.48	-0.88	-0.79	-0.88	0.01	-0.18	-0.03	-0.3	0.17	-0.05	-0.3	-0.29	-0.27	-0.47	0.01	-0.41	-0.2	-0.37	-0.06	-0.91	-0.06	-0.61	-0.53	-0.24	-0.22	-0.06	-0.52	-0.19	-0.53	-0.34	-0.06	-0.07	0.31
AT1G04830	0.11	-0.27	-0.01	0.01	0.07	-0.3	0.05	-0.29	-0.11	0.1	-0.07	0.18	0.19	-0.15	-0.18	-0.13	0.03	-0.07	-0.08	-0.37	0.03	0.12	-0.04	0.01	0.08	0.23	0.13	-0.07	-0.15	0.03	-0.19	0.07	0.11	-0.22	-0.09	0.22	-0.18	-0.17	-0.04	0.09	0.2	-0.11	-0.09	0.02	-0.06	0.23	0.09	0.23	0.02
AT1G04840	-0.15	-0.3	0.02	-0.41	-0.56	-0.36	-0.47	-0.12	-0.18	-0.35	-0.7	-0.6	-0.35	-0.08	-0.35	-0.18	-0.52	-0.39	0.21	-0.08	0.37	-0.02	-0.31	0.42	-0.21	0.07	-0.53	-0.3	-0.42	-0.21	-0.67	-0.5	-0.27	0.11	0.32	0.33	-0.86	-0.65	0.17	0.24	0.44	0.82	0.67	0.54	-0.6	-0.12	-0.22	-0.29	-0.29
AT1G04850	0.25	0.02	-0.19	0.04	0.05	0.02	-0.03	-0.05	-0.03	-0.47	-0.27	-0.24	-0.27	-0.01	-0.19	-0.03	-0.07	-0.14	-0.1	-0.28	-0.07	0.09	0.05	-0.06	-0.2	-0.18	-0.39	-0.15	0	-0.11	-0.24	-0.05	0.21	-0.23	-0.2	-0.03	-0.02	-0.07	0.11	0.03	0.6	-0.01	0.12	-0.08	-0.18	0.03	0.36	0.35	0.23
AT1G04860	-0.01	-0.25	-0.08	0.04	-0.24	-0.09	0	0.14	-0.41	-0.37	-0.21	-0.41	-0.47	-0.28	-0.38	-0.14	-0.31	-0.59	-0.32	0.02	0.11	0.25	0.16	0.44	0.22	0.31	-0.48	-0.43	-0.5	-0.04	-0.51	-0.35	-0.12	0.06	0.29	-0.3	-0.18	-0.19	-0.31	0.22	0.37	0.33	0.5	0.06	-0.31	0.27	0.18	0.18	0.15
AT1G04870	-0.23	0.03	-0.36	-0.21	-0.49	-0.01	0.04	0.06	-0.75	-0.74	-0.92	-0.93	-0.71	-0.11	-0.61	-0.05	-0.53	-0.7	-0.61	0.09	-0.08	-0.26	0.31	0	0.02	-0.03	-0.48	0	-0.36	-0.48	0.13	0.06	0.03	0.09	0.05	-0.02	-0.19	-1.4	-0.44	-0.14	0.7	0.64	1.6	1.36	1.03	1.04	1.03	0.91	1.04
AT1G04880	-1.42	-0.13	-0.01	-0.2	0.04	-0.34	-0.73	0.59	0.43	0.09	-0.1	1.07	-0.11	0.17	-0.64	-0.69	-0.26	-1.08	-0.81	0.18	0.15	0.1	-0.1	-0.22	0.53	-0.28	-0.86	-0.34	0	-0.34	0.19	-0.32	0.16	0.6	0.07	0.1	-0.59	-1.18	1.39	0.1	-0.67	0.41	0.25	0.02	-0.1	-0.48	0.49	-0.54	0.01
AT1G04890	0	0	0	0	0	0	0	0	0	0	0	0	0	0	0	0	0.46	0	0.46	0	0	0	0	0	0	0	0	0	0	0	0	0	0	0	0	0	0	0	0	0	0	0	0	0	0	0	0	0	0
AT1G04293	0	0	0	0	0	0	0	0	0	0	0	0	0	0	0	0	0.46	0	0	0	0	0	0	0	0	0	0	0	0	0	0	0	0	0	0	0	0	0	0	0	0	0	0	0	0	0	0	0	0
AT1G04895	0	0	0	0	0	0	0	0	0	0	0	0	0	0	0	0	0	0	0	0	0	0	0	0	0	0	0	0	0	0	0	0	0	0	0	0	0	0	0	0	0	0	0	0	0	0	0	0	0
AT1G04900	0.16	-0.36	-0.58	0.13	-0.8	-0.14	-0.39	0.31	-0.19	-0.62	-0.95	-0.69	-0.48	-0.04	-0.73	-0.18	-1.2	-0.98	-0.58	-0.16	-0.2	0	0.1	0.06	-0.11	0.01	-0.37	-0.11	-0.29	-0.48	-0.1	-0.39	-0.16	0.22	0.31	0.1	0.1	-1.4	-0.08	0.04	0.18	0.22	-0.12	-0.38	-0.37	0.19	-0.12	-0.2	-0.03
AT1G04297	-1.14	-0.26	0.07	-0.92	-2.03	0.85	-0.35	-0.46	-0.3	0.58	-0.61	-1.12	-0.35	-1.11	0.06	-0.4	-1.78	-0.54	-0.56	0.48	-0.41	-0.07	0.13	-0.19	-0.68	-0.11	-0.13	0.04	-1.25	-0.06	-0.73	0.07	-1.07	0.3	-0.07	-1	-0.42	-0.57	-1.66	-0.11	-0.11	0.14	-0.81	-0.34	-0.1	0.04	-0.74	-0.27	-0.67
AT1G04910	0.15	-0.28	-0.29	0.06	-0.15	-0.4	-0.11	-0.6	-0.47	-0.95	-0.62	-0.7	-0.52	-0.4	-0.72	-0.37	-0.43	-0.37	-0.44	-0.64	-0.03	0.14	0.04	-0.32	-0.24	-0.24	-0.5	-0.31	-0.28	-0.15	-0.38	-0.38	0.15	-0.31	-0.06	-0.21	-0.18	-0.01	0.03	0.09	0.56	-0.29	-0.49	-0.28	-0.39	0.09	0.29	0.34	0.16
AT1G04303	-0.66	-0.26	-0.73	-0.03	-1.21	-0.73	-1.89	-1.45	-0.05	-0.56	-0.23	-0.79	1.36	-1.15	1.14	-0.65	-0.41	0.49	0.52	-0.04	0.42	0.12	0.27	-0.08	-0.93	0.35	-0.64	-0.16	-0.3	-0.6	-0.75	-0.07	-0.21	-0.28	-0.04	0.95	-0.63	-0.6	-1.54	0.47	0.01	-0.18	-1.05	0.32	-0.11	0.25	0.56	-0.68	-0.58
AT1G04920	0.3	-0.12	0.22	0.02	0.31	-0.26	0.18	-0.73	-0.36	-0.35	0.04	-0.19	-0.35	-1.03	0.02	0.27	-0.2	-0.39	-0.27	-0.12	-0.01	-0.13	0.22	0.3	0.14	0.82	-0.43	0.41	-0.63	0.1	-0.18	-0.24	-0.45	0.21	0.44	-1.27	0.52	-0.23	0.45	-0.4	-0.88	0.58	0.17	0.2	-0.94	-0.55	-0.81	-0.86	-0.93
AT1G04930	-0.1	0.24	0.19	0.35	-0.42	0.71	0.07	-0.28	-0.5	-0.81	-0.04	-0.66	-0.82	0.07	-0.54	-0.36	-0.5	-0.24	-0.45	-0.02	0.25	-0.07	0.06	-0.11	0.31	0.04	-0.41	-0.23	-0.43	-0.44	0.01	-0.2	0.12	0.1	0.11	-0.02	0.24	-0.71	-0.46	-0.15	0.44	-0.58	-0.23	0.05	-0.05	0.39	-0.06	0.23	0.47
AT1G04945	-0.27	-0.33	-0.17	0.16	-0.29	0.11	0.17	0.41	-0.12	-0.32	-0.5	-0.67	-0.38	0.21	-0.65	0.28	-0.1	-0.06	-0.42	0.51	0.14	0	0.4	-0.2	0.33	0.36	0.09	0.21	-0.46	-0.58	0.07	0.11	0.33	0.25	0.37	0.25	-0.08	-1.21	-0.3	0.09	0.97	-0.11	0.1	-0.1	0.25	0.77	0.03	0.26	0.54
AT1G04940	0.27	0.12	-0.2	0.01	-0.55	0.35	-0.59	-0.65	-0.66	-0.48	-1.14	-0.78	-1	0.16	-0.79	-0.17	-0.6	-0.31	-0.39	-0.07	-0.16	-0.4	-0.23	-0.45	-0.24	-0.29	0.08	-0.27	0.42	-0.13	0.52	-0.24	0.06	0.19	-0.26	0.47	-0.35	-0.57	-0.48	-0.52	-0.32	-0.38	-0.66	-0.27	-0.02	-0.56	-0.76	-0.54	-0.89
AT1G04950	-0.02	-0.2	-0.3	-0.12	-0.3	-0.34	-0.49	-0.48	-0.33	-0.63	-0.22	-0.4	-0.3	-0.52	-0.25	-0.18	-0.47	-0.82	-0.27	-0.38	0.06	0.1	0.05	-0.13	-0.63	-0.16	-0.39	-0.12	-0.19	0.01	-0.22	-0.2	-0.27	-0.06	0.17	0.33	-0.19	-0.06	0.07	0.16	0.14	0.1	-0.14	-0.1	-0.57	-0.26	-0.33	-0.42	-0.52
AT1G04960	0.04	0.04	0.07	0.18	0.03	-0.03	-0.02	0.09	0.26	0.04	0.27	0.1	0.32	0.13	0.17	0.2	0.29	0.39	0.3	-0.04	-0.01	0.1	-0.07	-0.15	-0.16	-0.13	-0.14	0.23	0.04	-0.07	-0.2	0.27	0.3	-0.24	-0.13	0.09	-0.1	0.31	0.21	0.13	0.44	0.03	-0.02	-0.08	0.07	0.28	0.3	0.57	0.64
AT1G04970	0.02	-0.21	-0.19	-0.15	0.13	-0.23	-0.46	-0.42	-0.13	-0.25	0.31	0.12	0.17	-0.06	0.27	0.04	0.3	0.43	0.14	-0.21	-0.1	0.22	-0.04	-0.05	-0.31	-0.07	-0.17	0.27	0.05	0.13	-0.48	0.17	0.19	-0.36	-0.1	0.36	-0.02	0.19	0	0.19	0.74	0.19	0.16	-0.03	-0.24	0.11	0.18	0.37	0.22
AT1G04980	0.47	0.32	0.86	0.65	0.4	0.38	-0.02	1.27	1.91	1.87	1.83	2.01	1.66	0.88	1.23	1.11	0.52	1.02	0.31	0.19	-0.3	0.1	0.57	0.04	0.11	-0.17	-2.01	-0.24	1.04	0.54	0.33	0.77	0.76	-0.96	-0.73	0.24	-0.44	1.03	0.47	-0.16	3	0.28	1.18	-0.35	0.56	2.1	3.67	2.49	1.2
AT1G04985	-0.16	0.21	-0.06	0.02	-0.2	-0.3	-0.21	0.3	-0.13	-0.29	-0.17	-0.22	-0.13	0.09	-0.29	-0.4	-0.28	-0.63	-0.11	-0.05	-0.1	0.03	-0.12	-0.29	-0.18	-0.21	-0.02	0.06	0.01	-0.07	0	0	0	-0.06	-0.16	0.31	-0.2	-0.27	0.09	0.12	0.2	-0.25	-0.37	-0.45	-0.05	-0.01	-0.28	0.01	-0.26
AT1G04990	0.44	-0.03	-0.39	0.12	0.09	0.01	-0.25	-0.34	0.07	-0.63	-0.29	-0.77	-0.54	-0.2	-0.1	-0.19	-0.03	0.18	-0.26	-0.77	-0.16	0.29	0.07	-0.09	-0.29	-0.24	-0.6	0.04	0.24	-0.03	-0.44	-0.14	0.15	-0.84	-0.64	-0.05	-0.21	0.35	-0.11	0.12	1.37	0.24	0.82	-0.05	-0.19	0.52	0.47	0.5	-0.04
AT1G05000	0.49	0.14	-0.6	0.03	-0.42	-0.95	0.16	0.8	0.64	-0.42	0	0.24	0.89	0.19	-0.48	-0.43	0.28	0.56	0.16	-1.92	-0.41	0.08	-0.3	-0.57	-0.09	-1.61	-0.82	0.12	-0.25	-0.15	-0.88	0.38	0.38	-0.61	-0.84	0.86	-1.95	0.08	-0.43	0.23	-0.09	0.17	0.44	-0.54	0.37	0.76	0.51	0.83	0.61
AT1G05005	0	0	0	0	0.48	0	0	0	0	0	0	0	0	0	0	0	0.45	0	0	0	0	0	0	0	-0.11	0	0	0	0	0	0	0	0	0	0	0.54	0	0	0	0	0	0	-0.11	0	0	0	0	0.11	0
AT1G04307	0	0	0	0	0	0	0	0	0	0	0	0	0	0	0	0	0	0	0	0	0	0	0	0	0	0	0	0	0	0	0	0	0	0	0	0	0	0	0	0	0	0	0	0	0	0	0	0	0
AT1G05010	0.12	0.31	0.79	0.86	0.52	0.28	0.07	0.14	0.41	-0.52	0.22	-0.13	-0.03	0.55	0.22	0.18	0.83	0.64	0.63	-0.13	0.53	0.02	0.5	-0.15	0.03	0.01	-0.63	0.69	0.45	0.63	0.32	0.85	1.27	0.41	0.78	0.32	-0.12	1	1.01	-0.16	1.06	0.62	0.77	0.34	0.49	1.7	1.37	1.36	1.19
AT1G05020	-0.37	0.36	0.74	0.54	-0.07	0.1	-0.32	0.07	-0.78	-0.18	0.16	-0.99	-0.16	-0.09	-0.39	-0.97	-1.33	-1.34	0.11	-0.61	0.94	-0.07	-0.32	-0.45	0.2	-0.31	-0.9	-0.15	0.41	0.5	-0.21	0.62	0.8	0.62	1.09	-0.91	0.44	-0.04	0.36	-0.41	-0.39	0.77	0.52	0.02	0.84	1.17	1.07	1.7	2.08
AT1G05030	0.11	-0.2	-0.18	-0.16	-0.57	-0.56	-0.32	-0.67	-0.69	-1.13	-0.87	-0.78	-0.56	-0.2	-0.71	-0.86	-0.78	-0.32	-0.4	-0.55	-0.01	0.2	0.1	0.1	-0.22	-0.01	-0.43	-0.31	-0.29	-0.07	-0.26	-0.24	-0.27	0.06	0.38	0.55	-0.04	0.18	0.05	0.17	0.17	0.34	0.38	0.45	-0.03	0.21	-0.01	-0.03	-0.14
AT1G04313	0.99	-0.08	-1.12	-1.3	-2.41	-1.11	-0.39	-1.88	-1.78	-3.4	-2.15	-1.3	-1.03	-1.08	-2.45	-2.61	-4.33	-2.18	-0.38	-2.32	-0.54	0.02	0.43	-0.62	-1.22	-0.58	-2.29	-1.52	-0.46	-0.79	-1.09	-0.65	-1.02	0.11	-0.09	0	-0.44	-1.22	-0.85	-0.03	0.82	0.49	1.28	1.39	0.2	0.44	-0.02	-0.94	-0.14
AT1G05035	0.42	0.32	-0.58	-1.91	-3.11	-1.7	-0.97	-2.64	-2.15	-3.23	-2.08	-1.34	-1.14	-0.21	-2.39	-3.31	-3.83	-2.74	-0.86	-2.08	-0.19	0.39	0.11	-0.65	-1.17	-0.84	-2.13	-1.21	-0.34	-0.57	0.02	-0.6	-0.94	-0.48	-0.48	0	-0.6	1.01	-0.02	0.46	1.15	0.76	0.8	1.51	0.15	0.59	0.08	-0.58	-0.01
AT1G04323	1.45	-0.57	-1.02	-1.32	-3.4	-1.06	-1.01	-1.67	-2.28	-3.45	-2.43	-1.24	-0.98	-1.63	-2.26	-3.36	-3.93	-0.83	-1.89	-2.29	-0.84	0.57	0.21	-0.12	-0.52	-0.64	-2.19	-1.55	-1.04	-0.23	-1.04	-0.53	-1.32	-0.13	-0.2	0	-1.78	-1.34	0.57	0.71	1.27	0.76	1.58	1.5	0.03	0.58	0.11	-0.45	-0.04
AT1G05040	0.52	0	-0.16	-0.17	0.48	0	0	0.09	-0.45	-1.1	0.51	-0.25	-0.88	-0.03	0	0	0.22	0	-0.04	0	-0.31	0	0	0	-0.21	0	-0.23	-0.48	0.51	-0.4	-1.09	0.02	-0.15	-0.59	-0.21	-1.52	0	0	-0.94	0.11	0	0	-0.21	0.14	0.63	-0.03	-0.4	0.03	-0.42
AT1G05055	0.1	0.02	-0.38	0.01	-0.2	-0.2	-0.18	-0.25	-0.36	-0.56	-0.55	-0.59	-0.39	-0.23	-0.61	-0.11	-0.32	-0.25	-0.17	-0.15	0.05	-0.03	0.15	0.04	-0.01	0.06	-0.18	-0.3	-0.03	-0.06	0	-0.24	-0.01	-0.06	-0.06	-0.19	-0.28	-0.34	-0.29	-0.12	0.09	0.01	0.03	0.07	-0.15	-0.09	-0.08	-0.16	-0.23
AT1G05060	0.12	-0.07	-0.34	0.04	0.17	-0.59	-0.46	-0.24	-0.1	-0.58	-0.34	-0.37	-0.09	0.06	-0.1	-0.37	0.04	0.38	-0.03	-0.61	-0.23	0.11	0.11	-0.33	-0.71	-0.4	-0.67	0.07	-0.42	-0.52	-0.19	0.4	0.74	-0.07	0.01	0.6	-0.02	0.31	0.15	0.14	0.93	0.01	-0.04	0.14	0.42	0.48	-0.28	0.61	0.41
AT1G05065	0.42	-0.12	-0.66	-0.61	0.28	-1.53	-0.56	-1.37	-1.24	-1.39	-0.81	-1.23	-0.85	-0.54	-1.55	-0.38	-1.35	-0.59	-0.29	-0.41	0.11	0.01	0.25	0.08	-0.46	-0.6	0.06	-0.23	0.21	-0.08	0.48	-0.11	0.07	0.31	-0.17	0.63	-0.59	-0.81	-0.73	0.04	0.19	-0.29	-0.24	0.24	0.2	-0.34	-0.94	-0.65	-0.92
AT1G05070	-0.29	-0.01	-0.43	-0.39	-0.39	-0.38	-0.64	-0.93	-1.11	-0.96	-1.06	-0.96	-0.83	-0.3	-1.06	-0.13	-0.7	-1.21	-0.46	-0.39	-0.02	-0.08	-0.15	-0.53	-0.55	-0.49	-0.21	0.07	0.3	0	0.33	-0.3	0.02	-0.15	-0.35	0.07	-0.4	-0.07	-0.05	0.03	-0.18	-0.48	-0.6	-0.32	-0.08	-0.15	-0.35	-0.2	-0.48
AT1G05080	0	0	0	0	0	0	0	0	0	0	0	0	0	0	0	0	0	0	-0.5	0	0	0	0.11	0	-0.24	-0.01	0.01	0.06	-0.04	0.13	0	-0.21	0.33	-0.19	0.21	-0.55	0	0	0	0	0	0.14	-0.24	0.12	-0.11	0.09	0.11	0.18	0.07
AT1G05085	0.48	0	-0.51	0	0	0.47	0	0	0	0	-0.57	0	0	0	0	-0.46	0	0	0	0	-0.57	0	-0.1	-0.11	0	-0.12	-0.11	0	-0.11	-0.13	-0.11	-0.19	0.12	0	-0.45	0	0	0	0	0	-0.1	0.01	0.11	-0.12	-0.11	0.22	0.03	0	0
AT1G04327	0	0	0	0	0	0	0	0	0	0	0	0	0	0	0	0	0	0	0	0	0	0	0	0	0	0	0	0	0	0	0	0	0	0	0	0	0	0	0	0	0	0	0	0	0	0	0	0	0
AT1G04333	0	0	0	0	0	0	0	0	0	0	0	0	0	0	0	0	0	0	0	0	0	0	0	0	0	0	0	0	0	0	0	0	0	0	0	0	0	0	0	0	0	0	0	0	0	0	0	0	0
AT1G05087	0.07	0.13	-0.45	0.46	-0.68	-0.45	-0.06	-0.68	-0.97	0.75	-1.03	0.28	-0.66	-0.59	-0.13	-0.38	-0.28	0.23	0.04	-0.05	-0.09	0.23	0.15	0.03	-0.09	0.49	-1.21	-0.67	-0.66	0.39	-1.39	-0.7	-0.48	-0.14	0.73	-0.52	-0.62	1.59	0.09	0.52	0.12	0.65	1	0.94	-0.43	0.07	0.7	0.47	0.09
AT1G05090	0.06	-0.46	0.01	-0.45	0.12	0.22	-0.54	0.23	-0.86	-0.21	-0.37	-0.1	-0.42	-1.18	-0.52	-0.59	-0.32	0.56	-0.32	0.59	0.61	0.07	0.13	-0.53	-0.02	-0.39	-0.18	-0.12	0.02	-0.13	0.33	-0.02	0.48	-0.26	-0.3	0.81	-0.52	2.12	0.49	-0.07	0.58	-0.44	-0.35	-0.1	0.18	0.26	-0.19	0.19	0.14
AT1G05100	0.64	1.37	1.8	0.66	0.93	1.44	3.18	4.45	1.96	3.88	1.33	1.43	1.62	1.52	1.61	1	0.93	1.65	1.53	2.34	0.74	0.82	1.36	2.04	1.83	1.86	0.6	0.45	0.5	0.05	0.58	0.64	0.17	-0.61	-0.27	1.13	1.32	-0.47	0.2	0.28	-0.14	0.62	1	0.66	1.21	2.05	2.27	3.48	3.56
AT1G05120	0.27	-0.06	-0.17	0.12	-0.09	-0.35	-0.04	0.13	-0.07	-0.12	-0.09	-0.07	-0.07	-0.1	-0.22	-0.25	-0.06	-0.01	-0.16	-0.43	0.03	0.4	0.31	1.21	0.74	0.32	-0.26	-0.04	-0.34	0.14	-0.72	-0.04	-0.12	-0.41	0.14	-0.01	0.29	-0.29	-0.18	0.46	0.8	0.59	0.49	0.3	-0.16	0.46	0.49	0.46	0.29
AT1G05136	0.72	-0.11	-0.82	-0.28	-0.69	0.12	-0.08	-0.16	-1.06	-1.11	-1.28	-1.88	-1.42	-2.06	-2.47	-0.89	-0.83	-2.31	-0.85	-1.33	-0.29	0.25	-0.2	0.25	-0.26	0.01	-0.76	-0.37	-0.57	0.32	-0.69	-0.42	-0.75	-0.25	0.27	0.38	0.6	1.11	1.3	0.59	-0.54	0.61	0.57	0.31	-0.03	0.01	0.44	0.25	-0.1
AT1G05140	-0.31	-0.25	-0.28	-0.53	-0.4	-0.45	-0.56	-0.33	-0.81	-0.44	-0.65	-0.93	-0.63	-0.07	-0.16	0.07	-0.07	-0.21	-0.21	0.01	-0.07	0.01	0.04	0	-0.4	-0.16	-0.46	-0.41	-0.19	0.02	-0.21	-0.44	-0.26	0.26	0.09	-0.09	-0.31	-0.06	-0.19	0.02	-0.02	-0.15	-0.15	-0.3	-0.73	-0.62	-0.8	-0.97	-1.31
AT1G05150	0.13	-0.29	-0.11	-0.08	-0.3	-0.2	-0.42	-0.28	-0.38	-0.58	-0.07	-0.38	-0.29	-0.43	-0.22	-0.39	-0.16	-0.15	-0.39	-0.46	-0.08	0.12	0.17	0.31	-0.13	0.03	-0.43	-0.31	-0.43	0.12	-0.55	-0.45	-0.28	0.03	0.27	-0.57	-0.41	-0.12	0.08	0.17	-0.16	0.41	0.29	0.2	-0.64	-0.33	-0.08	-0.37	-0.44
AT1G05160	0.12	0.08	-0.43	-0.08	-0.54	-0.53	-0.33	-0.3	-0.53	-0.57	-0.33	-0.58	-0.61	-0.45	-0.46	-0.35	-0.53	-0.71	-0.57	-0.31	-0.17	0.13	0.12	0.12	-0.43	-0.34	-0.58	-0.15	-0.19	-0.04	-0.28	-0.31	-0.26	-0.23	0.06	0.46	-0.54	-0.41	0.12	0.08	0.32	0.32	0.77	0.34	0.23	0.28	0.11	0.1	-0.27
AT1G05170	-0.07	0.01	-0.51	-0.6	-0.17	-0.68	-0.4	-0.37	-0.84	-0.81	-0.7	-0.86	-0.8	-0.44	-0.9	-0.26	-0.19	0.03	-0.77	-0.77	-0.25	0.52	0.21	0.73	0.06	-0.1	-1.14	-0.12	-0.4	-0.25	-0.45	-0.04	0.19	-0.88	-0.29	0.23	-0.73	-0.21	-0.06	0.72	0.25	1.03	1.92	1.34	0.95	1.28	1.45	1.38	0.87
AT1G04337	0	0	0	0	0	0	0	0	0	0	0	0	0	0	0	0	0	0	0	0	0	0.1	-0.12	0	0.12	-0.11	0	0	0	0	0	0	0	0	0	0	0	0	0	0.1	-0.03	0.33	0	-0.11	0	0	0	0	0
AT1G05180	0.2	-0.17	-0.09	0.05	-0.13	-0.03	-0.16	0.12	-0.02	-0.4	-0.25	-0.33	-0.2	0.02	-0.26	-0.09	-0.24	-0.1	-0.2	-0.23	-0.02	0.13	0.08	0.09	-0.37	-0.14	-0.42	-0.03	-0.07	-0.21	-0.01	0.11	0.19	-0.09	-0.08	0.03	0.02	-0.2	-0.04	-0.02	0.85	0.21	0.41	0.41	0.38	0.63	0.73	0.61	0.58
AT1G05190	-0.14	-0.06	-0.36	-0.27	-0.5	-0.01	-0.5	-0.42	-0.49	-0.33	-0.69	-0.72	-0.97	-0.32	-0.64	-0.74	-0.75	-0.66	-0.13	-0.5	-0.04	-0.16	-0.02	0.01	0.06	-0.11	-0.11	-0.53	0.05	-0.06	0.1	-0.27	-0.48	0.47	-0.02	-1.57	-0.06	-0.26	-0.22	-0.13	-0.65	0.03	-0.01	0.12	-0.12	-0.58	-0.4	-0.75	-0.79
AT1G05200	-0.04	-0.08	0.01	-0.23	-0.1	-0.19	-0.13	-0.23	-0.2	-0.14	-0.1	-0.14	-0.29	-0.55	-0.42	0.14	-0.02	-0.29	-0.45	0.12	-0.09	0.47	0.45	0.35	-0.06	0.44	-0.27	-0.28	-0.32	0.36	-0.58	-0.67	-0.21	0.16	0.58	1.73	-0.34	0.26	0.28	0.43	0.1	-0.04	-0.24	0.05	-1.02	-0.33	-0.22	-0.52	-0.71
AT1G04343	0	0	0	0	0	0	0	0	0	0	0	0	0	0	0	0	0	0	0	0	0	0	0	0	0	0	0	0	0	0	0	0	0	0	0	0	0	0	0	0	0	0	0	0	0	0	0	0	0
AT1G05205	0.47	0.12	-0.58	-0.01	-0.27	-0.02	-0.22	0.02	0.14	-0.29	-0.12	-0.25	0.03	0.28	-0.37	-0.18	-0.59	-0.23	-0.23	-0.54	-0.16	-0.17	-0.14	-0.32	-0.35	-0.64	-0.23	-0.1	0.34	-0.17	0.22	0.09	0.27	-0.16	-0.36	0.15	-0.37	-0.5	-0.34	-0.34	0.33	-0.17	-0.19	-0.08	0.41	0.3	0.19	0.38	0.17
AT1G04347	-0.17	-1.91	0	0.78	-0.15	-0.61	0.25	-0.17	-0.07	0.28	-2.05	-0.03	-0.78	1.09	0.41	0.8	-0.82	-0.14	-0.56	-0.74	-0.24	0.18	-0.36	-0.67	-0.59	-0.41	-0.29	-0.04	-0.26	-0.48	-0.21	-0.25	-0.48	-0.18	-0.37	0.85	-0.41	-1.35	-1.64	-0.16	0.36	-0.38	-0.05	0.33	0.3	0.1	-0.41	-0.03	-0.43
AT1G05210	0.63	-0.11	-1.2	0.09	-0.58	-0.19	-0.5	-0.76	-0.47	-1.31	-1.12	-0.99	-0.62	-0.16	-1.07	-0.94	-1.01	-0.89	-0.39	-1.43	-0.04	-0.31	0.15	-0.89	-0.59	-0.99	-1.04	-0.13	0.1	-0.42	0.6	0.13	-0.17	-0.33	-0.75	-0.03	-0.27	-1.29	-1.03	-0.34	0.09	1.1	1.23	1.56	1.1	0.88	1.22	0.64	0.59
AT1G05220	0.77	0.86	-1	-0.02	0.51	-1.42	1.07	1.34	0.01	-2.11	0.01	0.78	0.45	-0.26	0.38	-0.68	-0.08	0.67	-0.98	-0.96	0.42	0.8	0.01	-0.17	-0.59	-0.86	-1.26	0.27	-0.03	-0.48	0.32	0.38	0.6	-0.07	-0.58	0.37	-1.05	0.64	1.82	0.4	0.73	0.42	1.31	1.5	1.89	1.85	1.54	1.72	1.23
AT1G04353	1.02	-0.27	-0.8	-0.17	-0.75	-0.73	-1.08	-0.25	0	1.31	1.6	0.42	0.4	0	0.23	-0.32	-1.26	1.63	0.93	1.26	0.66	0.07	0.36	0.3	0.32	-0.02	-0.36	-0.05	-0.13	-0.42	0.54	0.07	0.02	0.28	-0.28	-0.02	-0.47	0.71	0.21	0.35	-0.04	0.15	0.67	0.23	0.44	-0.1	-0.17	0.32	0.28
AT1G05230	0.11	0.02	0.08	-0.07	0.3	0.28	0.2	0.36	0.08	0.47	0.27	0.24	-0.03	-0.27	-0.05	0.42	0.33	0.44	0.37	0.35	0.02	0.39	0.62	1.01	0.53	1.14	-0.54	-0.33	-0.73	0.19	-1.19	-0.78	-0.5	0.19	0.8	0.35	0.38	0.06	0.09	0.39	0.04	0.64	0.8	0.32	-1.23	-0.72	-0.52	-0.73	-1.28
AT1G05240	-0.11	-1.65	0.58	1.79	0.01	0.83	-0.78	-1.38	-1.76	-1.51	-0.75	0.05	-0.59	-0.02	-0.64	1.42	-1.08	-0.22	0.38	0.18	-0.54	-0.59	-0.82	-1.24	-0.79	-0.28	0.13	-0.22	-0.12	0.15	0.33	0.17	-0.13	0.31	0.15	-0.43	-0.44	-0.05	0.17	-0.49	-0.32	-0.67	0.06	-0.11	0.9	0.04	0.31	0.13	-0.05
AT1G04357	-0.75	0.07	-1.51	-0.69	0.62	-0.65	-1.32	-1.01	-1.01	-1.16	-0.67	-1.15	-0.85	-0.83	-0.4	-0.77	0.28	-0.84	0.27	-1.34	-0.37	0.44	0.41	-0.47	-0.47	-0.37	-0.54	0.05	0.34	0.09	0.04	0.13	0.07	-0.32	-0.03	1.7	-2.02	1.61	-0.88	0.31	1.14	-0.13	0.94	0.78	0.86	0.84	0.85	0.48	0.35
AT1G04363	0	0	0	0	0	0	0	0	0	0	0	0	0	0	0	0	0	0	0	0	0	0	0	0	0	0	0	0	0	0	0	0	0	0	0	0	0	0	0	0	0	0	0	0	0	0	0	0	0
AT1G04367	-0.11	-0.4	-0.83	-0.88	-0.1	-1.18	-0.83	-1.71	0.08	-1.11	-0.05	-0.31	-0.49	0.83	-0.05	-0.32	0.87	0.26	-0.76	-1.04	0.07	0.17	-0.19	-1.02	-0.6	-0.68	-0.52	-0.35	0.26	-0.16	0.35	0.08	-0.11	-0.59	-0.32	2.02	0.75	1.88	0.46	-0.49	1.06	0.11	-0.11	0.56	0.27	0.36	0.29	0.05	-0.45
AT1G05250	0	0.07	0	0	0	0.03	0	0.45	0.44	0	0	0	0.51	0.47	0	0	-0.29	0	-0.52	0	0	0	0	0	-0.12	0	0	0	0	0	0.11	0	0	0	0	0.2	0	0	0	0	0	0	-0.12	0	0	0	0	0	0
AT1G05260	1.51	0.88	-0.84	0.39	-0.11	-0.61	0.08	1.15	0.96	-1.32	-0.04	0.52	1.23	0.77	0.94	-0.85	0.07	0.94	-0.55	-1.93	-0.19	0.19	-0.05	-0.19	0.12	0.17	-0.48	-0.1	0.63	-0.19	-0.62	0.73	0.09	-0.3	0.49	-0.91	-0.39	-1.36	-1.65	-0.21	-0.47	-0.22	0.14	0.3	-0.29	-0.18	0.39	0.35	-0.38
AT1G05270	0.03	-0.05	-0.15	-0.06	-0.02	-0.02	-0.19	-0.16	-0.13	-0.49	-0.18	-0.29	-0.26	0.09	-0.19	-0.08	-0.11	-0.37	-0.15	-0.12	-0.01	0.03	0.07	0.06	0.01	-0.07	-0.17	-0.12	-0.01	-0.04	-0.19	0	0.08	-0.16	-0.14	0.12	0.02	-0.03	-0.06	0.02	0.34	0.01	-0.03	-0.15	-0.11	0.03	0.15	0.2	0.03
AT1G05280	1.17	1.07	-1.74	1.73	-0.3	0.47	1.26	0.54	1.58	-1.01	-0.16	1.15	2.48	1.24	1.36	-1.03	0.09	3.42	-0.38	-1.97	0	0	0	0	0	0	0	0	0	0	0	0	-0.1	0	0	0.62	0	0	0	0	0	0	0	0	0	0.1	0	0	0
AT1G04373	0	0	0	0	0	0	0	0	0	0	0	0	0	0	0	0	0	0	0	0	0	0	0	0	0	0	0	0	0	0	0	0	0	0	0	0	0	0	0	0	0	0	0	0	0	0	0	0	0
AT1G05290	0	0	0	0	0	0.47	0	0	0	0	0	0	0	0	0	0	0	-0.46	0	0	0	0	0	0	0	0	0	0	0	0	0	0	0	0	0	0.93	0	0	0	0	0	0	0	0	0	0	0	0	0
AT1G05291	0	0	0	0	0	0	0	0	0	0	0	0	0	0	0	0	0	0	0	0	0	0	0	0	0	0	0	0	0	0	0	0	0	0	0.11	0	0	0	0	0	0	0	0	0	0	0	0	0	0.11
AT1G04377	0	0	0	0	0	0	0	0	0	0	0	0	0	0	0	0	0	0	0	0	0	0	0	0	0	0	0	0	0	0	0	0	0	0	0	0	0	0	0	0	0	0	0	0	0	0	0	0	0
AT1G04383	0	0	0	0	0	0	0	0	0	0	0	0	0	0	0	0	0	0	0	0	0	0	0	0	0	0	0	0	0	0	0	0	0	0	0	0	0	0	0	0	0	0	0	0	0	0	0	0	0
AT1G04387	0	0	0	0	0	0	0	0	0	0	0	0	0	0	0	0	0	0	0	0	0	0	0	0	0	0	0	0	0	0	0	0	0	0	-0.14	0	0	0	0	0	0	0	0	0	0	0	0	0	0
AT1G05300	0.59	0.07	-1.16	-0.06	0.24	-0.54	-0.8	-0.79	-0.79	-1.16	-0.93	-0.87	-0.43	-0.5	-0.52	-0.94	-0.57	-0.37	-1.17	-0.49	-0.22	-0.36	-0.31	-1.15	-1.19	-1.75	-1.38	-0.61	-0.54	-0.45	-0.43	-0.23	-0.21	-0.6	0.19	0.65	-0.66	-0.28	-0.34	-0.2	0.34	-0.74	-0.28	-0.51	0.31	0.61	-0.85	-0.67	-1.01
AT1G05310	-0.31	-0.54	-0.65	-0.7	-0.49	-0.63	-0.79	-1.05	-0.85	-0.58	-0.8	-0.92	-0.62	-0.86	-0.81	-0.96	-1.72	-1.41	-0.32	-0.33	0.11	-0.05	-0.29	0.55	-0.13	-0.46	-0.2	0.02	-0.24	-0.18	0.12	-0.48	-0.11	-0.61	-0.43	-1.65	0.42	-0.25	-1.45	0.01	-0.56	0.56	-0.58	0.18	0.33	-0.7	-0.44	-0.9	-1.29
AT1G05320	0.27	-0.31	-0.63	-0.21	-0.18	-0.31	-0.5	-0.27	-0.83	-0.86	-0.6	-0.82	-0.79	-0.73	-1.23	-0.96	-1.05	-0.52	-0.5	-0.58	-0.2	0.39	0.1	0.16	-0.86	-0.51	-1.1	-0.98	-0.51	-0.26	-0.66	-1	-0.52	0.01	0.42	-0.37	-0.26	0.16	-0.04	0.47	-0.1	0.47	0.12	0.19	-0.46	-0.31	-0.54	-0.82	-1.18
AT1G05330	-1.41	-0.79	-1.67	-0.04	-0.92	-0.45	0.47	-1.18	0.05	0	0.2	-1.04	-0.44	0.01	-1.08	-0.45	-0.37	0.54	-1.35	-0.48	-0.55	-0.11	-0.36	0.08	-0.4	-0.49	-0.5	-0.74	-0.43	-0.57	-0.48	0.35	-0.2	-1.02	-0.65	-0.02	-0.75	0	0	0.02	1.2	0.25	0.91	0.49	0.59	0.06	0.35	0.62	0.34
AT1G05340	0.03	0.27	-1.02	0.32	0.84	-1.54	-1.03	-0.25	0.16	-0.22	-0.48	0.01	0.12	0.45	0.3	-1.12	-0.71	0.11	0.34	-1.15	0.48	0.07	-0.05	-0.51	-0.79	-2.21	-0.92	0.1	-0.71	-1.63	0.03	0.61	1.67	-0.46	-0.68	-0.98	1.15	0.2	-0.55	-0.24	1.73	-0.51	-0.89	-1.38	0.33	0.79	0.38	1.12	3.02
AT1G05350	0.45	0.04	-0.3	0.24	-0.35	-0.1	-0.24	-0.38	-0.36	-0.78	-0.59	-0.53	-0.45	-0.15	-0.59	-0.36	-0.62	-0.46	-0.34	-0.55	-0.09	-0.03	0.15	-0.23	-0.1	-0.3	-0.89	-0.48	-0.23	-0.21	-0.22	-0.05	0.14	-0.5	-0.21	-0.06	-0.25	-0.29	0.14	-0.14	0.58	0.35	0.63	0.54	0.59	0.85	1.22	1.22	1.14
AT1G05360	-0.2	-0.19	0.01	-0.16	-0.09	-0.19	-0.09	0.07	-0.19	-0.12	-0.05	-0.13	0	-0.37	-0.18	-0.02	-0.05	0.21	-0.12	-0.14	-0.13	0.08	0.19	0.04	-0.05	0.06	-0.16	0.02	-0.11	0.05	-0.06	0.21	0	0	0.11	0.24	-0.38	-0.24	0.02	0.18	0.25	-0.07	-0.13	-0.19	-0.45	-0.21	-0.13	-0.03	0.12
AT1G05370	0.38	-0.27	-0.78	-0.09	-0.64	-0.79	-0.2	-0.59	-0.56	-0.75	-1.12	-1.58	-1.02	-1.34	-1.41	-1.52	-1.75	-1.2	-1.21	-0.17	-0.04	-0.02	-0.58	-0.24	-1.27	-1.85	-1.39	-1.29	-0.36	-0.29	-0.04	-0.56	-0.55	-0.42	-0.08	0.89	-0.03	-1.15	0.21	0.08	-0.65	0.34	-0.99	-0.96	-0.15	-0.32	-0.49	-0.54	-0.68
AT1G05380	0.14	-0.27	-0.17	0	-0.38	-0.27	-0.1	-0.18	-0.55	-0.48	-0.15	-0.32	-0.4	-0.66	-0.39	-0.31	-0.31	-0.52	-0.35	-0.18	-0.04	0.35	0.22	0.22	0.15	0.5	-0.4	-0.39	-0.55	-0.15	-0.59	-0.33	-0.22	-0.03	0.42	-0.23	-0.08	-0.15	-0.01	0.36	0.41	0.35	0.27	0.26	-0.4	0.3	0.32	0.21	0.38
AT1G05385	-0.35	-0.33	-0.53	-0.49	-0.66	-0.35	-0.77	-0.6	-0.93	-0.82	-1.34	-1.31	-1.21	-0.26	-0.78	-0.72	-0.66	-1.09	-0.34	-0.14	-0.02	-0.2	-0.13	-0.16	-0.19	-0.31	-0.33	-0.85	-0.24	-0.42	0.07	-0.45	-0.45	0.57	-0.03	-0.37	-0.13	-0.17	-0.35	-0.15	-0.33	-0.29	-0.3	-0.3	-0.25	-0.71	-1.08	-1.27	-1.34
AT1G05390	0	0	0	0	0	0	0	0	0	0	0	0	0	0	0	0	0	0	0	0	0	0	0	0	0	0	0	0	0	0	0	0	0	0	0	0	0	0	0	0	0	0	0	0	0	0	0	0	0
AT1G05400	0.53	-0.45	0.49	-0.98	-0.85	-0.5	0.31	0.06	-0.72	-0.72	-0.4	-0.05	-0.72	0.08	-0.16	-0.78	-0.31	0.49	-0.12	-1.11	-0.19	0.21	-0.58	-1.07	-0.58	-0.59	0.09	0.5	-0.19	-0.07	0.11	0.03	0.18	-0.24	0.17	0.9	-0.59	0.31	-0.12	-0.26	0.27	-0.26	-0.65	-0.3	0.16	0.51	-0.72	-0.19	0.07
AT1G05410	-0.13	-0.16	-0.47	-0.09	-0.43	-0.48	-0.6	-0.7	-0.76	-0.88	-0.48	-0.56	-0.75	-0.49	-0.32	-0.27	-0.62	-0.82	-0.55	-0.27	-0.11	-0.02	0.22	-0.34	-0.39	-0.28	-0.33	-0.24	-0.39	-0.35	-0.45	-0.22	-0.12	-0.11	0.04	0.01	-0.32	-0.78	-0.11	0.02	0.11	-0.07	-0.46	-0.23	-0.49	-0.13	-0.19	0.12	0.04
AT1G05420	0.13	-0.26	-0.48	0.1	-1.74	-0.62	-0.74	-0.87	-1.08	-1.63	-2.19	-1.93	-0.37	-0.69	-0.78	-0.75	-0.69	-0.79	-0.83	-0.58	-0.01	-0.59	-0.61	-1.35	0.4	-1.06	0.48	-0.8	-0.43	-0.31	-0.6	-0.56	-0.55	-0.43	-0.13	-1.13	0.21	-1.28	-1.27	-0.57	-1.68	-2.2	-2.84	-1.69	-2.24	-2.67	-2.23	-1.65	-1.63
AT1G05430	0.03	-0.21	-0.08	-0.15	-0.32	-0.07	-0.47	-0.27	-0.29	-0.36	-0.28	-0.39	-0.28	0.04	-0.27	-0.06	-0.26	-0.31	-0.11	-0.15	-0.08	-0.05	-0.06	-0.13	-0.29	-0.34	-0.19	-0.06	0.09	-0.2	0.07	-0.01	0.1	-0.19	-0.23	0.39	-0.01	-0.34	-0.28	-0.08	0.25	-0.04	-0.13	-0.12	0.14	0.14	0.15	0.12	0
AT1G05440	0.3	-0.02	-0.36	-0.53	-1.01	-0.29	-0.32	-0.72	-0.5	-0.73	-0.48	-1.08	-0.37	-0.58	-0.9	-0.63	-1.13	0.01	-0.5	-0.81	-0.05	-0.13	-0.1	0.19	0.76	-0.04	0.02	-0.63	-0.19	0.16	0.07	0.3	-0.38	0.32	0.29	-0.24	-0.64	-1.62	-2.08	-0.21	-1	0.51	0.51	0.47	0.38	-0.29	0.42	0.17	-0.25
AT1G05450	1.18	0.39	-1.37	-0.57	-0.31	-1.82	-0.2	-0.01	0.29	-2.39	-1.69	-1.32	-0.58	-0.53	-1.32	-1.97	-1.7	-0.37	-0.46	-2.33	0.97	0	-0.3	0	0	0	0.1	0	0	-0.61	-0.83	0	0.11	0.27	0	-2.08	0	-0.05	-1.6	0	1.1	0	0	0	0.11	0.18	0	-0.61	-0.61
AT1G05460	0.26	-0.03	-0.35	-0.12	-0.25	-0.15	-0.41	-0.73	-0.74	-0.94	-0.78	-0.92	-0.7	-0.34	-0.43	0.23	-0.41	-0.22	-0.14	-0.21	-0.1	0.14	0.56	0.62	-0.76	0.07	-1.25	-0.56	-0.45	0.08	-0.56	-0.86	-0.41	0.13	0.57	0.06	-0.27	-0.22	-0.07	0.25	0	0.58	0.74	0.42	-0.8	-0.67	-0.41	-0.75	-0.94
AT1G05470	-0.07	-0.73	-0.79	-0.5	-1.13	-0.94	-0.94	-0.92	-1.29	-1	-1.05	-1.24	-0.87	-1.34	-1.16	-0.83	-1.25	-1.19	-1.17	-0.91	-0.42	-0.01	-0.26	-0.2	-0.81	-0.75	-1.27	-1.47	-0.75	-0.21	-0.43	-0.78	-0.91	-0.01	0.08	-0.13	-0.75	-0.96	-0.52	0.2	-0.59	0.32	-0.13	0.02	-0.61	-0.91	-0.63	-0.83	-0.48
AT1G05490	-0.03	-0.15	-1.14	-0.51	-1.05	-0.51	-0.48	-0.18	-0.99	-1.13	-0.58	-0.77	-0.15	-1.34	-0.88	-0.78	-0.91	-0.52	-0.68	-0.37	-0.37	0.09	0.18	-0.41	-0.71	0.1	-0.63	0.25	-0.88	-0.49	-0.01	-0.31	0.01	-0.38	0.86	-2.04	-0.94	-1.87	-0.29	-0.03	-0.01	0.51	0.29	0.4	-0.58	-0.09	-0.43	0.27	0.93
AT1G05500	0.21	-0.06	-0.17	0.16	-0.04	-0.09	-0.21	-0.31	-0.28	-0.36	-0.27	-0.42	-0.23	-0.07	-0.29	-0.06	-0.16	0.03	-0.2	-0.2	-0.07	0.08	0.16	-0.18	-0.09	-0.06	-0.11	-0.25	-0.18	-0.04	-0.27	-0.21	-0.01	-0.14	0.05	-0.26	-0.06	0.14	0.01	0	0.23	-0.03	-0.07	0.02	-0.38	-0.2	0.13	0.11	-0.04
AT1G05510	0	-0.45	-0.5	-0.6	0	0.47	0	0	0	0	0	-0.49	-0.71	-0.5	0	-0.75	-0.52	0.08	-0.5	0	-0.31	-0.15	-0.22	-0.02	0.46	0	-0.12	0.35	-0.08	0.11	0.44	0.22	0.12	-0.18	-0.14	0.23	0	-0.76	0	0.25	0.18	-0.07	0.1	0.65	0.25	0	0.2	0.44	0.4
AT1G05520	0.21	-0.2	-0.25	0.13	-0.15	-0.18	0.09	-0.25	-0.37	-0.57	-0.36	-0.39	-0.2	-0.45	-0.4	-0.09	-0.27	-0.23	-0.4	-0.24	-0.02	0.23	0.19	-0.04	0.01	0.19	-0.48	-0.24	-0.34	-0.22	-0.31	-0.29	0.17	-0.32	0.04	-0.49	0.1	-0.15	-0.17	0.17	0.82	0.15	0.24	0.26	0.01	0.61	0.65	0.63	0.53
AT1G05530	1.77	0.01	-1.71	0.22	-0.88	-1.15	-0.9	0.12	-0.11	-2.36	-1.62	-0.62	0.81	-0.67	-0.56	-1.36	-1.69	-0.31	-0.77	-3.99	1.07	-0.08	0.47	0.58	-0.13	-0.31	-0.22	0.21	-0.86	0.34	0.27	0.06	-0.09	-0.27	-0.5	-1.7	1.35	0.31	-1.19	0.1	-0.04	0.08	0.12	0.03	-0.08	-0.41	0.11	-0.07	-0.41
AT1G05540	-0.22	-0.14	-0.73	-0.36	-0.54	-0.29	-0.43	-0.74	-1.34	-1.06	-1.27	-2.07	-2.25	-1.61	-2.15	-0.59	-1.39	-1.42	-0.6	-0.71	-0.05	-0.18	-0.03	0.26	0.1	0.34	-0.55	-0.85	-0.4	-0.62	-0.38	-1.28	-0.74	0.34	0.17	-0.7	-0.31	0.08	-0.36	0.02	-0.88	0.1	-0.09	-0.27	-1.34	-1.51	-2.15	-2.65	-2.45
AT1G05550	-0.94	0.38	1.44	0.75	2.14	2.12	3.76	3.06	1.44	1.9	0.96	2.27	1.11	0.28	-0.33	1.03	2.28	1.61	2.62	2.3	-0.01	0.13	0.37	0.87	1.07	1.71	0.77	-0.03	-0.02	-0.14	-0.11	-0.24	0.2	1.04	0.7	-0.55	1.46	-0.18	2.43	-0.08	-0.63	0.18	-0.34	-0.17	-0.88	-0.42	-0.6	-0.97	-0.95
AT1G05562	0	0	0	0	0	0	0	0	0	0	0	0	0	0	0	0	0	0	0	0	0	0	0	0	0	0	0	0	0	0	0	0	0	0	0	0	0	0	0	0	0	0	0	0	0	0	0	0	0
AT1G05560	0	0	0	0	0	0	0	0	0	0	0	0	0	0	0	0	0	0	0	0	0	0	0	0	0	0	0	0	0	0	0	0	0	0	0	0	0	0	0	0	0	0	0	0	0	0	0	0	0
AT1G05570	1.07	0.21	-0.46	0.04	-0.4	-0.75	-0.78	-0.23	-0.36	-1.2	-0.71	-0.25	-0.59	-0.71	-0.26	-0.84	-0.05	0.05	-0.8	-0.94	-0.11	0.81	0.43	0.45	-0.91	-0.53	-2.42	-0.75	-0.07	-0.06	-0.81	-0.36	-0.09	-0.56	-0.21	-1.46	-0.36	-0.18	-0.29	0.81	2.51	1.13	2.12	1.84	0.98	1.49	1.93	1.38	0.68
AT1G04393	-0.28	0.85	0.54	-0.23	0	0.03	0	0	0	-2.03	-1.13	0.71	0.09	0.25	-0.58	-0.93	-0.29	-0.47	-0.57	-0.34	-0.14	0.23	-0.13	-0.12	0	0	-0.2	-0.04	0.19	-0.34	-0.23	-0.05	0.23	-0.27	0.1	-0.98	0	0	-1.6	0.19	0.71	0.1	1.2	0.56	0	0.52	1.07	0.16	0.21
AT1G04397	0.52	0	0	0.54	0	0	0	0	0	0	0	0.46	-0.44	0	0	0	0	0	0	0	-0.34	0.12	0.32	-0.19	-0.11	-0.38	-0.12	0.2	-0.18	-0.23	0.09	-0.11	0.01	-0.18	-0.13	0.54	0	0	0	0.48	0.1	-0.31	-0.01	-0.38	0.13	0.1	-0.19	-0.35	0.11
AT1G05575	3.15	2.02	0.71	1.6	1.97	0.5	0.57	1.75	0.98	-0.36	0.56	0.71	0.82	1.83	1.2	0.05	1.57	1.7	1.49	-0.3	0.72	0.2	-0.03	-0.49	-0.26	-0.99	-0.75	0.52	1.05	0.15	0.35	0.81	0.53	0.32	0.23	1	1.67	0.32	1.87	-0.34	-0.2	-0.25	-0.5	-0.49	1.65	0.44	0.35	1.38	1.6
AT1G05577	1.14	0.04	-0.38	-1.01	1.56	-0.73	-0.07	0.79	-0.05	-0.54	1.19	-0.87	0.55	-0.68	-0.29	-0.65	0.32	1.02	0.24	-1.41	0.27	-0.32	0.07	0.2	0.36	-0.48	-0.14	-0.27	0.44	0.19	-0.14	0.23	-0.14	-0.06	0	1.22	-2.56	-1.12	0.79	-0.45	-0.69	0.03	-0.17	-0.67	0.68	0.48	0.36	0.48	0.37
AT1G05580	0	0	0	0	0	0	0	0	0	0	0	0	0	0	0	0	0	0	0	0	0	0	0	0.19	0	-0.11	0	0.1	0	0	0	0.11	0	-0.11	-0.14	0	0	0	0	0	0	0	0	-0.11	0	0.12	0	0	0
AT1G05590	0.22	-0.23	-0.69	-0.34	-0.52	-0.34	-0.61	-0.51	-0.72	-0.66	-0.79	-0.89	-0.84	-0.39	-0.86	-0.4	-0.88	-0.4	-0.45	-0.56	-0.07	0.11	0.13	-0.11	-0.66	-0.25	-0.78	-0.29	-0.22	0.02	-0.3	-0.53	-0.32	-0.19	0.18	-0.6	-0.38	-0.26	0.02	0.16	0.22	0.47	0.74	0.64	-0.21	-0.15	-0.02	-0.27	-0.36
AT1G05600	-0.28	-0.67	-0.74	-0.61	-0.65	-0.41	-0.59	-0.98	-1.18	-0.93	-0.79	-0.9	-0.89	-0.29	-0.99	-0.11	-0.52	-0.69	-0.41	0.12	-0.15	0.14	0.04	-0.23	-0.86	-0.68	-1.06	-0.41	-0.22	0.03	-0.59	-0.66	-0.29	-0.13	0.31	0.24	-0.6	-0.11	0.01	0.25	0.2	0.45	0.62	-0.03	-0.43	-0.31	-0.42	-0.37	-0.71
AT1G05610	0.39	0.77	0.58	-0.45	-0.07	0.57	-0.15	-0.48	0.08	0.99	0.93	-0.2	0.8	-0.36	0.57	0.57	0.58	0.6	0.3	0.25	0.03	-0.29	-0.1	0.49	0.22	-0.84	-0.21	-0.37	0.17	0.22	-0.43	-0.01	0.56	-0.06	-0.11	0.75	0.32	-0.32	-0.36	-0.33	-1.25	0.28	0.11	-0.24	-0.24	0	0.2	0.14	0.12
AT1G05615	0	0	0	-0.84	0	-0.45	0.76	0	0	0	0	0	0	0	0	0	0.46	0	0	0	0.34	0.21	-0.13	-0.08	0	0	0	0	0.13	0.01	0	0	-0.11	-0.11	0	0	0	0	0	0.11	-0.13	-0.08	0	0.12	0	0	0	-0.11	0
AT1G05620	0.66	0.53	1.29	1.21	1.57	1.79	2.06	2.61	2.5	2.11	2.3	2.27	2.62	1.49	2.43	1.5	1.57	2.21	1.73	0.99	0.24	-0.16	0.28	0.91	0.89	1.83	1.95	1.65	0.8	0.86	0.7	1.48	0.74	0.31	0.21	0.84	1.47	0.88	0.35	-0.17	0.44	0.41	0.2	0.31	-0.18	-0.08	0.24	0.1	0.32
AT1G05630	0.2	-0.07	-0.41	-0.63	-0.78	-0.67	-1.01	-1.02	-1.18	-1.61	-0.83	-0.93	-1.43	-1.28	-1.61	-0.68	-0.77	-0.69	-0.73	-0.69	-0.33	0.29	-0.06	-0.69	-1.11	-0.9	-2.3	-0.79	-0.47	-0.39	-0.27	-0.61	-0.44	-0.75	-0.11	-0.38	-1.41	-0.62	-0.13	0.21	0.43	1.24	2.25	2.02	0.78	1.23	2.21	1.09	0.69
AT1G05640	0.58	-0.1	-0.9	-0.41	-0.6	-0.49	-0.76	0.01	-0.85	-1.01	-0.96	-0.21	-0.73	-0.86	-0.5	-0.54	-0.73	-0.51	-0.84	-0.78	-0.11	-0.07	-0.09	-0.8	-1.81	-1.03	-1.57	-0.52	-0.62	-0.17	-0.75	-0.57	-0.45	-0.9	-0.26	-0.5	-0.25	-0.54	-0.1	0.01	1.07	1.39	2.08	1.51	0.57	0.95	1.48	1.27	0.45
AT1G05650	-1.22	0.38	-2.02	0.01	-0.12	-0.44	-1.32	-0.95	-1.04	-1.42	-0.62	1.24	1.9	-1.09	1.14	-1.74	0.83	2.5	-0.85	-3.7	-0.34	0.12	0	0	0	0	0	0	0	0.12	0	0	0	-0.11	-0.1	-2.04	0	0	0	0	0	0.11	0	0	0	0	0	0	0.1
AT1G04403	0	0	0	0	0	0	0	0	0	0	0	0.46	0	0	0	0	0	0	0	0	0	0	0	0	0	0	0	0	0	0	0	0	0	0	0	-0.55	0	0	0	0	0	0	0	0	0	0	0	0	0
AT1G05660	0.97	1.2	-0.75	0.72	0.37	-0.31	-0.23	1.24	0.8	-1.1	0.2	1.18	0.82	-0.13	0.46	-0.46	-0.11	0.96	-1.09	-3.6	0	0	0	0	0	0	0	0	0	0	0	0	0	0	0	-0.71	0	0	0	0	0	0	0	0	0	0	0	0.11	0
AT1G05670	0.19	-0.49	-0.37	-0.53	-0.82	-0.69	-0.64	-0.48	-0.81	-0.74	-0.38	-0.54	-0.7	-0.72	-1.07	-0.27	-0.25	-0.23	-0.7	-0.33	-0.18	0.04	-0.07	-0.23	-0.55	-0.52	-0.84	-0.49	-0.38	-0.37	-0.55	-0.35	-0.26	0.05	0.28	0.17	-0.67	-0.56	-0.04	0.14	0.1	0.18	0.25	0.06	0.03	-0.11	-0.06	-0.05	0.4
AT1G05675	2.11	0.61	0.86	0.38	0.64	-0.72	-1.48	-0.25	-0.74	-2.13	0.19	-1.04	-0.83	1.53	-0.92	-1.37	0.86	1.1	0.55	0.15	-0.02	-1.14	-0.61	-1.54	-1.03	-2.05	-2.43	-0.42	-0.94	-1.86	-0.89	-0.48	-0.06	0.5	0.53	-0.87	-0.47	0.33	0.52	-0.23	-0.71	-0.71	-0.47	-0.84	0.58	0.94	-0.06	0.93	3.02
AT1G05680	0.35	0.21	0.45	0.51	1.52	-0.75	-1.56	-1.64	0.12	-1.02	0.19	0.96	0.16	0.6	1.76	-0.82	0.98	1.86	0.88	0.58	0.3	0.69	0.69	-1.31	-0.09	-0.51	-0.59	0.72	-1.46	-2.18	1.52	0.16	1.58	1.05	0.06	-0.28	0.3	0.18	0.02	0.4	0.27	-0.4	-0.05	0.31	0.79	1.07	-1.14	0.83	3.35
AT1G05690	-0.2	-0.42	-0.71	-1.13	-0.76	-1.43	-1.07	-0.94	-1.26	-0.41	-0.43	-0.74	-1	-0.89	-0.67	-0.19	-0.23	-0.56	-0.72	-0.69	-0.1	0.04	0.17	0.83	-1	-0.75	-0.85	-0.12	-0.17	-0.03	-0.72	-0.7	-0.08	-0.52	0.02	0.11	-1.38	-0.32	0.86	0.29	0.3	-0.37	-0.93	-0.82	-0.88	-0.14	-0.55	-0.16	-1.04
AT1G05700	2.15	0.82	-1.09	-0.86	-2.09	-2.36	-1.25	0.29	-0.64	-1.88	-0.65	-0.34	-0.04	0.24	-0.7	-2.3	-1.35	-0.66	-1.1	-3.63	0.68	0.13	-0.56	0.02	-0.69	-0.26	-0.75	-0.76	-0.48	0	-0.22	-0.14	-0.08	-0.46	0.1	-0.17	-1.11	0.75	-1.39	-0.69	-0.46	-0.48	-0.9	-0.8	0.21	-0.47	-0.71	0.27	0.23
AT1G04407	0	0	0	0	0	0	0	0	0	0	0	0	0	0	0	0	-0.52	0	0	0	0	0	-0.12	0	0	0	0	0	0	0	0	0	0	0	0	-0.55	0	0	0	0	-0.12	0	0	0	0	0	0	0	0
AT1G05710	0.68	-0.33	-0.58	-0.22	-0.44	-0.51	-0.59	-0.45	-0.74	-0.83	-0.47	-0.5	-0.41	-0.44	-1.2	-0.29	-0.47	-0.13	-0.17	-0.54	-0.25	0.08	-0.6	-0.95	-0.31	-0.47	0.18	0.38	0.21	-0.16	-0.13	0.21	0.67	-0.67	-0.46	0.77	-0.93	-1.47	-0.37	0.08	0.16	0.05	-0.56	-1.07	0.18	0.55	0.29	0.98	0.52
AT1G05720	0.37	0.02	-0.37	0.08	-0.33	-0.46	-0.24	-0.24	-0.19	-0.56	-0.55	-0.27	-0.24	0.11	-0.25	0.03	-0.23	0.14	-0.01	-0.47	-0.1	-0.08	-0.1	-0.47	-0.7	-0.73	-0.47	0.12	0.3	0.04	0.09	0.15	0.38	-0.44	-0.45	0.39	-0.38	-0.26	-0.23	-0.02	1.02	-0.21	-0.12	0.05	0.5	0.39	0.48	0.63	0.16
AT1G04413	-0.05	0.07	-0.16	0.55	-0.77	0.47	-0.51	-0.75	-0.54	1.01	-0.03	0.92	-1.09	-0.53	-0.2	-1.08	-0.1	-0.28	0	0.49	-0.36	-0.39	-0.2	-0.29	0.12	-0.4	-0.15	-0.45	-0.16	0.6	0.07	-0.29	0.49	-0.79	0.07	0.23	-1.11	0	-0.99	0.01	0.13	-0.06	0.23	0.14	0.07	0.27	0.64	0.49	0.15
AT1G05730	0.74	-0.23	-0.26	0.5	-0.36	-0.34	-0.29	0.64	0.07	-1.11	-0.41	-0.24	0.37	0.01	-0.66	-0.1	-0.77	0.31	-0.21	0.34	-0.13	-0.44	-0.14	-0.43	0.38	0.08	0.33	0.67	0.14	-0.55	0.34	0.37	0.62	0.13	0.12	0.18	-0.43	0.03	-0.6	-0.34	0.46	-0.39	-0.3	-0.53	0.48	0.96	0.4	0.57	0.68
AT1G04417	0.28	0.55	-0.54	1.16	-0.76	-0.09	0.04	-0.75	-0.7	-1.02	1.09	-0.32	1.04	0	0	-0.25	-0.06	0	-1.03	0	0.04	0.01	0.13	-0.14	-0.22	0.27	-0.11	0.44	-0.35	-0.4	-0.13	-0.31	0.72	0.75	0.2	-0.25	-0.75	0	-0.99	-0.11	-0.01	-0.31	-0.52	-0.24	-0.05	0.67	-0.1	0.17	0.41
AT1G05740	-0.57	0.47	-0.51	0	0.01	0	-0.98	0	0	0.51	-0.34	-0.78	0	0.01	-0.44	0.02	0.45	0	-0.07	0.97	0	0.26	-0.32	0	0	0.06	-0.32	0.05	0.16	-0.28	-0.24	-0.31	0.55	-0.27	-0.05	0.65	0	0.71	-0.62	0.1	-0.44	0.14	-0.41	-0.31	0.44	0.56	0.32	0.48	0.45
AT1G05750	-0.15	-0.19	-0.4	0	-0.6	-0.3	-0.61	-0.12	-0.19	-0.41	-0.89	-0.54	-0.74	-0.27	-0.32	0.14	-0.39	-0.73	-0.32	-0.17	0.07	0.31	0.05	-0.1	-0.36	-0.33	-0.96	-0.32	-0.39	-0.05	-0.33	-0.15	-0.28	0.03	0.28	0.54	-0.09	-0.69	-0.16	0.4	0.68	0.87	1.62	1.11	0.34	0.24	0.11	0.1	-0.11
AT1G05760	0	0	0	0	0	0	0	0	0	0	0	0	0	0	0	0	0	0	0	0	0	0	0	0	0	0	0	0	0	0	0	0	0	0	0	0	0	0	0	0	0	0	0	0	0	0	0	0	0
AT1G05770	0.46	0.31	-0.13	0.47	-0.49	-0.22	-0.42	0.47	0.17	0.09	-0.08	-0.23	0.91	0.87	0.83	-0.34	0.08	0.15	-0.1	-0.24	0.24	0	-0.32	0.13	0.39	-0.74	-0.22	-0.27	0.41	0.02	0.38	-0.03	0.23	-0.36	-0.46	0.27	0.09	0.15	-0.63	0.06	-0.28	-0.06	0.1	0.09	0.29	-0.39	-0.51	0.21	0.49
AT1G05780	-0.07	-0.1	-0.47	0.06	-0.23	-0.39	-0.71	-0.43	-0.77	-0.73	-0.64	-1.05	-0.48	0	-0.86	-0.43	-0.58	-0.45	-0.3	-1.01	-0.02	-0.23	-0.13	-0.76	-0.53	-0.71	-0.25	-0.14	-0.13	-0.32	-0.18	-0.21	0.25	-0.38	-0.13	0.32	-0.16	-0.53	-0.5	0.18	1.11	-0.63	-0.51	-0.48	0.34	0.2	0.1	0.44	0.08
AT1G04423	-1.69	-0.53	-0.03	-0.57	-1.37	-0.6	-0.69	0.74	-0.9	-0.01	-1.28	-0.54	-0.17	0.19	-0.55	-1.31	0.35	0.46	-0.16	-0.03	-0.37	0.64	0.28	0.33	-0.68	-0.26	-0.41	-0.02	-0.51	-0.27	-1.34	-0.06	-0.51	-0.58	0.25	0.47	-1.43	1.33	-1.6	0.62	0.98	0.09	-0.12	-0.45	-0.25	0.42	0.06	0.16	-0.53
AT1G05783	0.76	0.16	-0.47	0.31	0.33	0.36	0.42	-0.1	0.29	0.58	2.23	0.98	0.95	1.62	0.37	0.81	1.51	0.8	0.91	0.64	-0.6	0.57	0.89	0.14	0.16	1.04	-0.59	0.66	-0.46	-0.19	-0.6	0.12	0.52	0.11	0.26	1.93	0.62	-1.09	-0.1	0.4	2.55	0.94	1.63	1.08	0.92	1.69	1.26	1.6	1.02
AT1G04427	-0.65	0.26	0.11	0.13	1.36	-0.74	0.08	-0.53	-0.72	-0.54	0.63	0.97	1.01	0.46	1.37	0.48	1.82	1	-0.14	0.17	0.72	0.27	0.14	0.12	-0.25	-0.56	-0.53	-0.35	0.12	0.41	-0.82	0.27	-0.09	-0.67	-0.03	1.79	0.63	-0.28	1.82	-0.02	0.9	0.32	0.62	-0.04	0.63	0.94	1.07	1.11	0.63
AT1G05785	0.29	0.08	0.29	0.43	0.46	0.11	-0.06	0.54	0.26	-0.15	0.12	0.02	0.34	0.34	0.42	0.64	0.3	0.45	0.2	-0.09	0.08	-0.01	-0.08	-0.29	-0.12	-0.02	0.13	0.43	0.38	0.15	0.42	0.55	0.39	-0.05	-0.07	0.91	0.05	0.08	0.19	-0.07	0.71	-0.24	-0.16	-0.16	0.55	0.65	0.3	0.67	0.34
AT1G05790	0	-0.01	-0.13	-0.02	-0.07	-0.12	-0.41	-0.09	-0.27	-0.21	-0.2	-0.11	-0.29	-0.19	0.24	-0.03	0	-0.24	-0.25	-0.16	-0.09	0.29	0.06	0.19	-0.45	-0.17	-0.37	0.06	0	0.06	-0.29	-0.08	-0.05	-0.15	0.02	0.4	-0.11	-0.06	0.03	0.25	0.63	0.4	0.3	0.28	-0.07	0.2	0.26	0.2	-0.09
AT1G05800	-0.54	0	0.54	0.54	0	0	0	0	-0.01	0	0	0	0	0	0	0	0	0.54	-0.52	0	0	0	0.11	0.29	0	0	0	-0.32	0	0.11	0.11	0.12	0.11	0.26	0	0.93	0	0	0	0	0	0.12	0	0	0	-0.32	0	0.23	0
AT1G05805	0.42	0.02	0.43	0.43	0.26	0.12	-0.18	-0.19	-0.06	0.17	-0.12	-0.07	0.23	0.02	0.08	-0.39	0.01	-0.32	-0.08	-0.2	0.2	0.27	0.36	-0.48	-0.17	-0.38	-0.12	0.01	0.26	0.11	0.04	0.3	0.19	-0.36	-0.19	0.24	0.19	0.21	0.12	0.09	1.46	-0.06	-0.21	0.22	0.12	0.1	-0.08	0.19	0.08
AT1G05810	0.02	0.04	0.08	0.34	-0.3	0.14	-0.4	-0.15	0.33	-0.34	-0.1	-0.1	-0.23	0.4	-0.04	-0.88	-0.78	-1.07	-0.06	-0.57	-0.21	-0.15	-0.19	-0.23	0.19	-0.49	0.31	-0.34	0.39	0.04	0.37	0.15	-0.04	0.52	-0.19	0	-0.08	0.07	0.49	-0.3	-0.16	-0.35	-0.61	-0.19	0.21	-0.47	-0.23	0.06	-0.12
AT1G05820	0.17	-0.28	-0.49	-0.07	-0.71	-0.23	-0.68	0.12	-0.39	-0.19	-0.7	0.01	-0.15	-0.09	-0.15	-0.96	-0.4	-0.63	-0.23	-0.91	-0.17	0.09	0.07	-0.1	-0.2	-0.5	-0.5	-0.35	0.18	0.13	-0.04	-0.03	-0.15	0	-0.06	0.11	-0.37	-0.4	-0.1	0.21	0.1	0.3	-0.25	-0.16	-0.12	0.01	0.3	0.3	0.45
AT1G05830	0.1	-0.25	-0.2	-0.15	-0.6	-0.24	-0.12	-0.19	-0.44	-0.21	-0.26	-0.26	-0.15	-0.6	-0.17	-0.06	-0.28	-0.3	-0.41	-0.43	-0.08	0.18	0.23	0.21	-0.17	0.13	-0.42	-0.14	-0.32	-0.08	-0.38	-0.25	-0.28	0.08	0.3	0.51	-0.15	-0.45	-0.04	0.1	0.29	0.29	0.14	0.17	-0.39	0.08	0.02	-0.12	-0.11
AT1G05835	0.27	0.65	-1.07	-0.76	-0.37	0.31	-0.93	-1.31	-0.43	-1.66	-1.15	-2.95	-1.33	-0.29	-1.48	-0.56	-0.52	-1.45	0.13	-0.34	-0.33	-0.07	-0.5	-0.25	-0.29	-0.15	-1.07	-0.69	0.24	-0.13	0.38	-0.81	-0.46	-0.6	-0.01	0.69	0.22	-1.06	-0.7	-0.25	-0.87	0.5	-0.07	1.09	-0.38	-0.15	0.2	0.12	0.24
AT1G04433	0	0	0	0	0.49	0	-0.55	0	0	0	0	-0.55	0	-0.5	-0.64	0	-0.51	0.46	-0.5	-0.52	0.38	0.22	0.12	0	0	0	0	0	0	0	0	0	0	0	0	0	0	0	0	0	0	0	0	0	0	0	0	0	0
AT1G05840	0.02	-0.17	-0.4	-0.06	-0.15	-0.31	-0.48	-0.52	-0.29	-0.64	-0.3	-0.34	-0.26	-0.37	-0.3	-0.25	-0.41	-1.1	-0.13	-0.3	-0.04	0.08	0.02	-0.38	-0.71	-0.44	-0.54	-0.01	-0.06	-0.08	-0.33	-0.01	-0.2	-0.48	-0.16	0.12	-0.19	0.13	0.02	0.1	0.52	0.11	0.22	0.23	0.1	0.5	0.52	0.74	0.47
AT1G04437	1.33	0.01	0.06	-0.57	0.68	-0.25	-0.75	-0.21	0.31	-0.52	-1.83	-0.86	-1.42	-0.02	-0.14	1.43	0.1	0.72	0.1	0.18	-0.12	0.19	-0.15	0.1	-0.44	0.01	-0.95	-0.65	0.03	-0.61	-0.84	-0.86	-0.11	0.42	0.1	0.23	1.39	0	-1.39	0.11	-1	0.59	0.31	0.1	-0.66	-0.76	-0.12	-0.4	-0.63
AT1G05850	0.06	-0.06	-0.15	-0.01	-0.37	-0.13	-0.09	-0.46	-0.32	-0.24	-0.51	-0.69	-0.71	-0.47	-0.8	-0.43	-0.94	-0.83	-0.43	-0.19	-0.06	-0.06	-0.09	-0.18	-0.05	-0.03	0.03	-0.19	-0.02	0.01	-0.02	-0.21	-0.13	0.24	-0.01	-1.02	-0.03	0.02	-0.09	-0.21	-0.71	-0.14	-0.28	0.07	-0.44	-0.72	-0.47	-0.6	-0.68
AT1G05860	-0.01	-0.09	-0.33	-0.16	-0.4	-0.25	-0.67	-0.54	-0.28	-0.76	-0.68	-0.6	-0.19	-0.25	-0.51	-0.41	-0.22	-0.31	-0.34	-0.41	-0.17	-0.11	-0.24	-0.15	-0.37	-0.09	-0.23	-0.25	-0.27	-0.09	-0.32	-0.43	-0.1	-0.01	0.07	0.45	-0.29	0.02	-0.18	-0.11	-0.08	-0.37	-0.64	-0.43	-0.87	-0.55	-0.5	-0.53	-0.85
AT1G05870	-0.35	-0.62	-1.3	-1	-0.68	-1.18	-0.95	-1.5	-1.51	-1.21	-1.19	-1.18	-1.37	-1.17	-1.16	-0.45	-0.86	-0.84	-0.96	-1.23	-0.37	0.08	-0.27	-0.98	-1.1	-0.55	-0.22	-0.09	-0.68	-0.48	-0.96	-0.85	-0.27	-0.81	-0.43	0.03	-0.82	-0.59	-0.35	0.15	0.37	-0.46	-0.95	-0.79	-0.99	-0.31	-0.47	-0.42	-0.84
AT1G05880	1.77	1.25	-2.14	0.49	1.64	-1.52	0.66	1.55	-0.21	-2.35	-1.68	-1.81	-0.59	0.5	-0.21	-3.2	-1.01	1.22	-0.76	-2.97	-0.1	1.16	0.98	-1.63	-3.15	-3.57	-2.68	-0.8	-1.51	-2.95	-1.22	-0.19	0.95	-0.62	-0.55	-0.03	-1.35	-1.22	0	-0.52	4.51	-0.12	-1.67	-1.11	0.89	2.33	0	0.23	1.63
AT1G05890	0.13	-0.17	-0.29	0.06	-0.18	-0.24	-0.27	-0.13	-0.07	-0.46	-0.09	-0.19	-0.19	-0.12	0.09	-0.33	-0.25	-0.68	-0.25	-0.42	-0.1	0.26	0.21	0.02	-0.34	-0.2	-0.3	-0.06	-0.22	-0.17	-0.46	-0.04	-0.26	-0.21	0.04	0.81	-0.31	-0.06	-0.05	0.22	0.64	0.14	0.1	-0.05	-0.17	0.35	0.29	0.41	0.33
AT1G05894	-0.11	-0.23	0.48	-1.19	0.23	-0.23	-0.8	0.1	-0.68	-0.68	-0.34	-0.61	0.21	-0.01	-0.3	-0.34	0.29	-0.18	0.08	-0.15	-0.2	0.11	-0.24	-0.06	-0.06	-0.24	0.03	0	-0.1	0.17	-0.02	0.65	0.22	-0.13	-0.5	0.14	-0.23	-1.11	-0.5	-0.32	0.14	-0.24	-0.45	-0.42	-0.41	-0.02	-0.26	0.02	-0.15
AT1G05900	-0.35	-0.41	-0.17	-0.35	-0.09	-0.35	-0.26	-0.01	-0.18	0.21	-0.01	-0.19	-0.02	-0.12	-0.08	0.24	0.15	-0.01	-0.03	-0.23	-0.1	-0.02	-0.08	-0.03	-0.21	0.17	-0.03	0.11	0.06	0.2	-0.09	0.01	0.03	0.12	0	0.84	-0.43	0.19	0.05	-0.05	0.01	-0.14	-0.24	-0.21	-0.37	-0.17	-0.48	-0.45	-0.84
AT1G05910	0.26	-0.18	-0.2	-0.03	-0.44	-0.19	-0.09	-0.09	-0.56	-0.85	-0.69	-0.61	-0.54	-0.47	-0.56	-0.09	-0.19	0	-0.52	-0.2	-0.01	0.2	0.23	0.42	0	0.2	-0.98	-0.51	-0.52	-0.31	-0.54	-0.39	-0.03	-0.11	0.22	-0.13	-0.18	-0.52	-0.05	0.15	0.46	0.54	0.91	0.56	-0.17	0.49	0.63	0.51	0.48
AT1G05920	0	0	0	0	0	0	0	0	0	0	0	0	0	0	0	0	0.46	0	0	0	0	0	-0.11	-0.12	0	0	0.12	-0.01	0	-0.11	0	0.1	0	0.11	0	0	0	0.71	0	0	-0.11	-0.12	0	0.14	0	0.01	0.11	0.02	0
AT1G05930	0	0	0	0	0	0	0	0	0	0	0	0	0	0.51	0	-0.47	0	0	0.46	0	0	0.01	0	-0.11	0.12	0	0	0	0	0	0	0	0	0	0	0.93	0	0	0	0.11	0	0.23	0.1	0.12	-0.01	0	0	0	0
AT1G05940	-0.03	-0.08	-0.3	-0.13	0.05	-0.11	-0.24	-0.51	-0.3	-0.11	-0.14	-0.04	-0.21	-0.29	-0.12	0.03	0.13	0.06	-0.06	-0.13	-0.03	0.22	0.1	0.22	-0.32	-0.04	-0.46	-0.13	-0.11	0.14	-0.3	-0.15	-0.09	-0.15	0.08	0.22	-0.16	0.09	0.07	0.26	0.59	0.38	0.43	0.33	-0.1	0.21	0.13	0.14	-0.13
AT1G05950	0.02	0.04	-0.75	-0.39	-0.23	0.13	-0.27	0.07	-0.32	-1.07	-0.78	-0.55	-0.49	-0.95	-0.73	-0.5	-1.13	-0.39	-0.15	-0.28	-0.08	0.13	0.18	0.69	-0.55	0.37	-0.93	-0.15	-0.18	0.07	-0.68	-0.45	-0.27	-0.92	-0.35	0.03	-0.32	-0.92	-0.2	0.29	2.08	0.7	1.34	0.34	-0.3	-0.21	0.34	-0.07	-0.67
AT1G05960	0.34	-0.03	-0.19	0.12	-0.23	-0.19	-0.26	-0.09	-0.05	-0.64	-0.33	-0.3	-0.49	-0.34	-0.26	-0.33	-0.21	-0.24	-0.29	-0.58	-0.02	0.34	0.26	0.19	-0.08	0.01	-0.93	-0.39	-0.58	-0.23	-0.65	-0.52	-0.43	0.05	0.43	-0.29	-0.15	-0.2	0.09	0.27	0.4	0.41	0.55	0.17	-0.36	0.07	0.01	-0.16	-0.14
AT1G05970	-0.09	0.14	-0.21	-0.52	-0.48	-0.34	-0.25	-0.49	-0.14	-0.55	-0.4	-0.31	-0.16	0.23	0.14	0.19	-0.09	-0.91	-0.15	-0.25	0.03	-0.07	0.1	-0.09	-0.72	-0.63	-0.4	0.02	0.35	-0.02	0.2	-0.24	-0.25	-0.05	-0.11	0.54	-0.68	0.26	-0.35	-0.04	0.22	-0.28	-0.2	-0.13	-0.14	-0.28	-0.35	-0.36	-0.55
AT1G05980	0	0	0	0	0	0	0	0	0	0	0	0	0	0	0	0	0	0	0	0	0	0	0	0	0	0	0	0	0	0	0	0	0.11	0	0	-0.02	0	0	0	0	0	0.14	0.1	0	0	0	0	0	0.11
AT1G05990	0.97	0.08	1.79	-0.15	0.67	0.56	-0.24	0.87	1.01	-1.52	1.19	1.97	1.83	1.07	0.42	0	0.69	1.23	-0.4	-0.98	0	-0.11	0.01	-0.49	0.2	-0.24	0.96	1.26	-0.16	-0.81	0.72	0.69	0.35	1.89	0.42	0.12	0.63	0	0.17	0	-0.1	-1.36	-1.15	-0.82	0.33	0.31	-1.46	-0.69	-0.06
AT1G06002	0	0	0	0.37	0.49	0	0	0	0	0	0	0	0	0	0	0	0	0	0	0	0	-0.01	0.02	0.31	0.23	-0.11	0.09	0	0	0.21	0.32	0	0	0	0	0.54	0	0	0	-0.22	-0.02	0	0	-0.11	-0.11	0	0	0	0
AT1G06000	0	0	0	0	0.49	0	0	0	0.09	0.51	0	0	0	0	0	0	0	0	0	0	0	-0.11	0	0	0.23	0.21	0.24	0.21	0.09	-0.11	0.12	0	0	-0.22	-0.09	0	0	0	-0.62	-0.11	0.4	0	0	0	0	0	0.01	0.11	0.37
AT1G06010	0.18	-0.09	0.13	0.21	0.67	0.41	0.43	0.24	0.49	0.11	-0.01	-0.06	-0.19	0.06	-0.26	0.28	-0.06	-0.22	0.17	0.24	0.13	-0.03	-0.05	0.24	0.28	0.45	0.18	-0.14	0.29	0.25	0.18	0.04	0.12	0.21	0.16	0.76	0.43	0.13	0.12	-0.13	-0.04	0.11	0.1	-0.05	-0.02	-0.03	-0.12	-0.03	-0.42
AT1G06020	-0.24	-0.1	0.2	0.93	-0.28	-0.5	-0.77	0.57	-0.93	1.16	1.08	-0.48	0.61	0.19	-0.4	1.52	-0.38	0.78	0.56	0.86	0.32	-0.71	0.46	-0.26	-0.48	0.43	0.12	0.66	0.35	0.93	0.48	0.68	0.13	0.68	-0.26	-0.49	0.02	-0.32	0.35	-0.55	0.41	0.06	-0.38	-0.03	-0.19	0.28	-0.08	0.22	-0.16
AT1G06030	0.97	0.04	-0.84	-0.31	0.01	-1.34	-0.31	-0.11	-0.23	-0.81	0.17	0.46	-0.62	0.19	0.35	0.47	0.46	-0.01	-1.4	0.97	1.15	0.54	0.12	0.17	0.04	0.09	0.1	-0.1	-0.87	0.22	0.78	-0.17	0.59	-0.06	-0.29	-0.51	0.75	0.79	0	0.38	0.72	0.33	-0.23	0.25	-0.56	0.5	-0.21	0.68	1.12
AT1G06040	-0.27	-0.17	-0.63	-0.21	-0.43	-0.61	-0.48	-0.39	-0.6	-0.14	-0.42	-0.48	0.52	0.21	0.29	0.43	0.83	0.2	-0.5	-0.21	-0.14	-0.09	-0.22	-0.56	-0.23	-0.28	0.04	0	0.03	0.02	0	0.14	0.36	-0.19	0.02	-0.08	-0.23	-0.14	-0.16	0	0.02	-0.52	-0.58	-0.36	-0.39	-0.27	-0.52	-0.56	-0.94
AT1G06045	0	0	0	0	0	0	0	0	0	0	0	0	0	0	0	0	0	0	0	0	0	0	0	0	0	0	0	0	0	0	0	0	0	0	0	0	0	0	0	0	0	0	0	0	0	0	0	0	0
AT1G06050	0	0.08	-0.04	-0.04	-0.21	0.03	0.3	0.41	0.57	0.39	-0.21	0.01	0.4	0.14	0.29	0.02	0.25	-0.19	-0.04	0.07	-0.22	-0.06	-0.07	-0.41	-0.23	-0.2	-0.18	0.03	-0.12	-0.53	-0.02	0.36	0.37	-0.37	-0.01	0.01	-0.03	0.22	-0.13	-0.03	0.71	0.14	0.51	0.38	0.86	0.62	0.57	0.89	1.2
AT1G06060	-0.13	-0.17	-0.29	-0.05	-0.17	-0.18	-0.47	-0.31	-0.3	-0.41	-0.26	-0.47	-0.33	-0.03	0	-0.21	-0.25	-0.2	-0.26	-0.32	-0.1	0.05	0.03	-0.42	-0.35	-0.34	-0.17	0.12	-0.03	-0.23	-0.13	0.02	0.02	-0.22	-0.17	0.17	-0.12	-0.24	0.24	0.01	0.28	-0.23	-0.5	-0.17	-0.08	0.06	-0.07	0.1	-0.01
AT1G06070	0.11	-0.2	-0.24	0.11	-0.31	-0.23	-0.24	-0.37	-0.23	-0.39	-0.29	-0.29	-0.15	-0.2	-0.37	-0.22	-0.16	-0.04	-0.24	-0.27	0.03	0.06	-0.04	-0.19	-0.06	-0.09	-0.41	-0.06	-0.06	-0.12	-0.11	0.05	0.13	-0.21	-0.09	0.26	-0.18	-0.53	-0.21	0.04	0.42	0.02	0.4	0.28	0.28	0.54	0.46	0.49	0.39
AT1G04443	0	0	0	0	0	0	0	0	0	0	0	0	0	0	0	0	0	0	0	0	0	0	0	0	0	0	0	0	0	0	0	0	0	0	0	0	0	0	0	0	0	0	0	0	0	0	0	0	0
AT1G06080	-0.64	-0.87	-2.46	-1.85	-2.97	-1.1	-2.3	-2.99	-4.07	-2.75	-2.63	-3.23	-2.22	-2.13	-2.72	-1.54	-2.88	-2.39	-2.59	-2.5	0.07	-0.98	-0.03	-0.5	0	-0.31	-0.9	0	-0.12	0	0	-0.1	-0.2	0	0	0.88	-2.45	-1.81	-3.48	-0.45	-0.57	-0.25	0.1	-0.1	-0.71	-0.72	-0.02	0	0
AT1G06090	1.36	0.3	-0.83	0.49	0.3	-0.35	0.1	0.93	0.58	-0.83	-0.35	0.37	1.24	0.23	0.71	-0.89	0.07	1.53	0.02	-1.64	0.87	0.05	-0.57	0.7	-0.24	0.02	0.46	0.57	0.24	0.04	0.37	0.1	-0.18	-0.13	-0.64	-0.8	-0.75	-2.38	-1.83	-0.15	-0.24	0.92	-0.23	0.78	0	-0.02	-0.05	-0.13	-0.27
AT1G06100	-0.39	-0.6	-0.49	-1.16	-0.15	0.17	-0.22	-1.82	-0.62	-0.32	-0.66	0.03	-0.51	-1.16	-0.91	-0.18	-0.34	-1.18	0.14	0.57	-0.05	0.23	0.22	-0.11	0	0.01	0.12	-0.02	0.24	-0.22	-0.33	0.24	0.2	-0.2	0.25	-0.2	-0.23	-0.38	-0.05	0.11	0.01	-0.11	0.1	-0.18	0.2	-0.22	-0.11	0.02	-0.11
AT1G06110	-0.02	-0.12	-0.35	-0.28	0.02	-0.3	-0.5	-0.56	-0.16	-0.38	-0.12	-0.26	-0.35	-0.23	-0.1	0.07	-0.11	-0.28	-0.12	-0.22	-0.11	0.21	0.07	-0.13	-0.73	-0.47	-0.44	-0.02	-0.04	-0.04	-0.27	-0.21	-0.29	-0.21	-0.08	-0.04	-0.35	-0.01	0.24	0.2	0.64	0.13	0.14	0.2	-0.08	-0.08	0.08	0.26	-0.04
AT1G06120	0.35	1.19	-1.04	0.11	-1.42	-0.89	-0.43	-1.76	-1.83	-2.05	0.1	-2.16	-0.11	-3.24	-0.97	-0.52	-2.28	-1.41	-1.23	-2.11	0	-0.31	0.01	0.2	0.01	-0.11	0	0	0	-0.12	0	-0.2	0.11	0	-0.23	-2.9	-1.45	0	0	-0.09	-0.11	-0.12	-0.11	0.01	0.11	0	0	0.11	0.11
AT1G06130	-0.1	-0.02	-0.32	-0.05	0.09	-0.3	-0.35	-0.75	-0.43	-0.55	-0.44	-0.42	-0.66	-0.14	-0.4	0.13	0.08	-0.18	-0.01	-0.15	-0.03	0.11	0.01	-0.2	-0.48	-0.59	-0.84	-0.44	-0.19	-0.39	-0.34	-0.13	0	-0.43	-0.3	0.79	-0.05	-0.04	0	0.11	0.83	0.05	0.16	0	0.21	0.22	0.39	0.25	0.32
AT1G06135	1.3	0.51	-1.01	0.62	2.3	0.47	-0.55	-0.02	0	-0.5	-1.66	-0.49	0	0.98	-0.71	-0.46	-0.82	2.06	2.46	-1.33	0.03	0.02	-1.01	-1.07	-2.46	-2.31	0.11	-0.11	0.24	-0.21	-0.15	0.27	0.35	-0.35	-0.12	0	0	0	0	-0.1	-0.39	-0.72	-2.31	-1.8	-0.15	0.02	-0.25	0.73	0.58
AT1G06137	0	0.53	-0.93	-0.78	-0.3	0	0.47	-0.02	-0.19	-2.84	0.49	-0.99	-0.38	0.47	0.5	-2.21	0.28	0	0.43	-1.95	-0.12	-0.07	-0.74	-0.72	-1.19	-2.41	-0.95	0.14	0.39	0.14	-1.19	0.11	0.23	-0.33	-0.3	0	0	0	0	-0.16	0.42	0.21	-1.28	-2.23	-0.6	0.38	-0.1	0.43	-0.95
AT1G06140	0.09	-0.27	-0.65	0.08	-0.71	0.16	-0.38	0.04	-0.09	-0.19	-0.63	-0.81	-0.43	0.09	0.05	0.53	-0.47	0	-0.63	-0.24	-0.21	-0.08	-0.07	-0.16	-0.46	-0.57	-0.73	-0.26	-0.32	-0.11	-0.44	-0.26	-0.34	0.35	0.35	0.35	-1.91	-0.36	-0.45	0.11	0.66	0.54	0.45	0.48	0.56	0	0.02	-0.05	-0.01
AT1G06143	-0.07	0.05	-0.38	-0.18	-0.94	-0.32	-0.71	-0.5	-0.56	-0.67	-0.84	-0.85	-0.81	-0.16	0.05	-0.04	-0.74	-0.53	-0.33	-0.11	-0.39	0.13	0.13	-0.24	-0.51	-0.68	-0.92	-0.19	-0.37	-0.1	-0.33	-0.33	-0.07	-0.24	0.12	0.48	-0.82	-0.7	-0.31	0.29	0.35	0.62	1.33	1.03	0.09	0.21	0.13	0.09	0.21
AT1G06150	-0.02	-0.18	-0.51	-0.28	-0.45	-0.42	-0.57	-0.63	-0.83	-0.88	-0.89	-0.68	-0.88	-0.72	-0.5	-0.22	-0.43	-0.42	-0.47	-0.49	-0.07	0.28	0.17	0.25	-0.55	-0.38	-1.03	-0.63	-0.5	-0.01	-0.45	-0.38	-0.14	0.1	0.42	0.34	-0.47	-0.47	-0.01	0.31	-0.14	0.29	0.6	0.4	-0.16	-0.07	-0.21	-0.06	-0.24
AT1G06148	-0.43	0.12	0.62	0.28	0.79	-0.06	0.44	0.16	-0.08	-0.53	1.29	0.3	0.11	0.32	0.45	0.34	0.24	0.07	0.66	1.07	0.35	0.55	0.33	0.84	0.54	0.41	-0.2	-0.31	-0.14	0.45	0.68	1.14	1.49	0.63	0.52	1.52	0.15	-0.74	0.23	0.5	0.04	0.71	1.63	1.63	2.32	1.63	1.24	2.14	2.59
AT1G06160	1.18	3.5	0.18	3.21	2.47	2.3	-0.17	-1.04	0.92	-1.63	-0.15	-2.02	-2.24	1.56	-2.58	-1.16	-0.09	-1.36	1.23	-0.56	2.07	2.47	2.77	0.35	-4.14	-3.71	-6.12	-2.58	-0.93	-1.8	-1.68	-2.7	0.42	0.14	1.46	-0.88	0.73	0.3	0.71	0.37	1.54	-0.83	-2.45	-2	-2.7	-2.65	-3.01	-1.46	-0.68
AT1G06170	0.94	0.17	-0.09	-0.17	-1.2	-0.61	-0.2	-1.05	-0.31	-0.6	0.06	0.1	-0.22	-1.3	-0.82	-0.24	-0.59	-0.1	-0.12	-0.73	-0.63	-0.07	0.25	0.61	-0.36	0.04	-0.11	-0.28	0.3	-0.31	0.18	-0.63	-0.78	0.02	-0.21	0.15	0.19	-0.23	-0.02	-0.12	-0.65	0.45	0.04	0.44	-0.17	-0.59	0.67	-0.18	-0.03
AT1G04447	0	0	0	0	0	0	0	0	0	0	0	0	0	0	0	0	0	0	0	0	0	0	0	0	0	0	0	0	0	0	0	0	0	0	0	0	0	0	0	0	0	0	0	0	0	0	0	0	0
AT1G06180	0.71	0.46	0.13	0.12	0.33	0.43	-0.09	1.03	1.03	0.33	0.79	0.54	1.25	1.13	1.34	0.89	1.31	1	-0.25	-0.31	0.08	0.09	-0.2	0.41	-0.48	-0.77	-1.1	0.84	0.2	-0.17	0.01	0.93	1.42	-1.2	-0.36	1.24	-0.13	-0.46	-0.55	-0.1	-0.09	0.99	1.55	1.73	0.93	1.85	2.49	2.82	2.76
AT1G06190	-0.25	-0.28	-0.47	-0.24	-0.45	0.04	-0.35	-0.33	-0.66	-0.42	-0.94	-1	-1.05	-0.46	-0.74	-0.14	-0.5	-0.64	-0.31	0.07	-0.03	-0.2	0.11	0.19	0.12	0.17	0	-0.46	-0.12	-0.16	-0.17	-0.27	-0.14	0.37	0.09	0.04	-0.01	-0.66	-0.45	-0.12	-0.39	0.13	0.07	0.08	-0.39	-0.66	-0.55	-0.69	-0.65
AT1G06200	-0.04	-0.11	-0.09	0.11	0.22	-0.06	-0.01	-0.1	0.09	-0.09	0.06	-0.2	0.1	0.23	-0.12	0.33	0.19	0.02	0	-0.08	-0.04	-0.06	-0.04	-0.15	-0.08	-0.14	0.14	0.18	0.12	-0.04	0.04	0.07	0.17	0.08	0.02	-0.02	0.12	0.17	0.03	0.01	0.29	-0.22	-0.33	-0.34	-0.08	-0.07	-0.24	-0.02	-0.16
AT1G06210	0.28	0.01	-0.1	0.13	0.2	0.14	0.18	0.35	0.11	-0.23	0.09	-0.24	0.04	0.13	0.01	0.13	0.32	0.61	0.07	-0.07	-0.03	0.14	0.13	0.06	0.18	0.28	0.21	0.21	0.03	0.15	-0.11	0.19	0.21	-0.14	0.02	0	0.24	0.09	0.23	0.12	0.37	-0.21	-0.05	-0.12	-0.04	0.25	0.25	0.33	0.13
AT1G06220	0.01	-0.22	-0.35	-0.14	-0.53	-0.17	0.09	0	-0.65	-0.52	-0.68	-0.61	-0.6	-0.52	-0.49	0.01	-0.46	-0.19	-0.48	0.06	0.01	0.09	0.28	0.48	0.13	0.34	-0.46	-0.37	-0.55	-0.29	-0.44	-0.56	-0.27	0.13	0.31	-0.4	-0.14	-0.56	-0.31	0.11	0.1	0.53	0.58	0.25	-0.48	0.04	0.08	-0.13	0.01
AT1G06225	0	0	0	-0.6	0	0	0	0	0	-1.02	0	-0.49	0	0	0	-0.47	0	0	0	0	0	0	0	0	0	0	0	0	0	0	0	0.1	0	0	0	2.34	0	0	0	0	0	0	0	0	0	0	0	0	0.11
AT1G06230	-0.03	-0.31	-0.13	-0.11	-0.41	-0.15	-0.04	0.09	-0.2	-0.06	-0.02	-0.15	0.02	-0.46	-0.08	-0.2	-0.03	-0.18	-0.24	-0.13	-0.04	0.26	0.22	0.32	0.1	0.29	-0.37	-0.18	-0.43	-0.01	-0.62	-0.19	-0.16	-0.13	0.21	0.06	-0.22	-0.2	-0.11	0.32	0.35	0.47	0.54	0.26	-0.29	0.31	0.34	0.29	0.28
AT1G06240	-0.18	-0.16	-0.23	-0.82	-0.19	-0.37	-0.66	-1.01	-1.16	-1.05	-1.09	-0.8	-1.11	-0.66	-0.44	-0.02	-0.33	-0.59	-0.3	-0.25	-0.16	0.03	0.06	0.16	-0.37	-0.17	-1.01	-0.67	-0.13	0.06	-0.22	-0.6	-0.49	0.32	0.13	0.21	-0.42	0.17	0.16	0.1	-0.28	0.05	0.13	-0.07	-0.57	-0.47	-0.81	-0.98	-1.16
AT1G06250	-0.04	-0.52	-0.8	-1.33	-1.24	-1.03	-1.67	-1.67	-1.11	-0.75	-1.42	-0.96	-1.38	-1.03	-1.2	-0.25	-1.14	-0.42	-0.46	-0.57	0.3	0.11	-0.18	-0.56	-1.07	-1.49	-1.12	-0.3	-0.14	-0.13	-0.38	-0.56	-0.52	-0.19	-0.03	0.68	-1.3	-0.63	-0.09	0.22	0.13	0.85	0.78	0.5	0.38	0.13	-0.58	-0.63	-0.77
AT1G06265	0.17	-0.29	-0.32	-0.01	-0.42	-0.44	-0.78	-1.11	-0.76	-0.89	-0.21	-0.6	-0.97	-0.22	-0.54	-0.22	-0.42	-0.58	-0.77	-0.51	-0.09	-0.06	-0.21	-0.11	-0.75	-0.39	-0.57	-0.59	-0.31	-0.01	-0.01	-0.47	-0.17	0.41	-0.12	0.93	-0.14	-0.11	0.38	0.16	0.29	0.2	-0.2	-0.21	-0.73	-0.95	-1.39	-1.21	-1.42
AT1G06260	1.58	-0.26	0.74	-0.23	-0.19	-0.39	-0.42	-1.38	0.22	-0.72	-0.14	0.33	-2.12	-0.03	-0.14	0.78	1.12	-1.79	-0.07	0.5	-0.9	0.05	0.29	0.63	-0.13	-0.31	-0.53	-0.68	-0.29	-0.23	-0.17	-0.21	-0.81	-0.13	0.08	0	0.75	-1.84	-0.94	0.29	0	0.25	0.17	0.36	-0.65	-0.24	-0.58	-0.43	-0.5
AT1G06270	0.12	-0.18	-0.35	-0.05	-0.45	0.01	-0.2	-0.31	-0.88	-0.32	-0.75	-0.59	-0.69	-0.35	-0.65	0.1	-0.24	-0.08	-0.23	0.06	-0.2	0.03	-0.04	0.47	-0.46	0.64	-0.45	-0.33	-0.31	-0.06	-0.24	-0.23	-0.06	0.09	0.28	-0.01	0.06	-0.21	0	0.09	0.22	-0.1	0.03	-0.13	-0.68	-0.31	-0.35	-0.41	-0.5
AT1G06280	0	0	0	0	0	0	0	0	0	0	0	1.33	0	0	0	0	0	0	0	0	0	0	0	0	0	0	0	0	0	0	0	0	0	0	0	0	0	0	0	0	0	0	0	0	0	0	0	0	0
AT1G06290	0.31	-0.03	-0.24	0.25	0.15	0.03	-0.28	-0.09	0.26	-0.27	0.06	0.13	-0.03	-0.09	0.19	-0.16	0.19	0.38	0.01	-0.47	-0.01	0.22	0.23	0.12	-0.21	0.12	-0.36	-0.16	-0.14	0	-0.45	0.21	0	-0.26	-0.09	-0.79	0.13	0.57	0.04	0.16	0.58	0.14	0.19	0.16	-0.26	0.13	0.6	0.35	0.37
AT1G06310	1.14	0.89	-0.92	0.83	-0.12	-1.02	-0.19	0.7	0.51	-0.91	-1.53	0.02	1.24	-1.57	0.34	-1.23	-0.58	1.05	-1.64	-2.32	0.66	0.12	0.39	-0.13	-0.26	0.25	-0.27	0.07	0.03	-0.5	-0.2	0.09	-0.19	0.15	0.05	-0.76	1.72	-1.12	-0.94	0.18	0.19	0.17	-0.09	0.11	-0.27	0.11	0.5	-0.31	-0.08
AT1G06320	0.19	0.76	-1	1.22	0.96	-0.43	0	0.08	0.84	-2.84	-0.55	0.17	0.51	0.48	-1.08	-1.69	-0.1	1.3	-0.56	-0.98	-0.31	0	0	0	0	0	0	0	-0.11	0	0	0	0	0	-0.1	-0.31	0	0	0	0	0	0	0	0	0	0	-0.11	0	0
AT1G06330	1.71	-0.74	-2.91	0.86	0.29	-0.91	1.42	-0.45	-0.66	-1.8	-0.97	0.42	0.35	0.06	1	-1.86	-1.79	-0.54	-1.44	-2.37	0	0	0	-0.3	-0.51	-0.35	0	0	0	-0.12	0.11	-0.01	0	0.3	-0.06	-0.84	0	0	0	0.1	0	-0.19	-0.51	-0.35	0	0	0	-0.12	0
AT1G06340	-0.05	0	-0.8	-0.54	-0.29	-0.73	-0.04	0.09	-1.85	0	-0.89	-0.53	0.39	-0.49	0.44	-0.46	-0.09	-0.86	-1.32	-0.5	0	-0.15	-0.21	-0.21	-0.11	0	-0.02	-0.11	-0.28	-0.25	-0.17	0.25	-0.09	0.53	0.15	0.54	-1.05	0	-0.62	-0.22	-0.21	-0.21	-0.01	0.01	-0.13	-0.12	-0.19	-0.34	-0.04
AT1G06350	-0.32	0.26	-1.27	-0.78	-0.61	-0.14	0.08	-0.5	-1.6	-1.08	-0.83	-1.48	-2.46	-0.58	-0.51	-0.84	-0.45	-0.31	-1.01	0.01	-0.05	-0.16	-0.33	-0.59	-0.32	-0.11	-0.12	0	-0.11	0	-0.1	0	-0.28	0	-0.79	1.77	-1	-1.57	-0.27	0.16	-0.75	-0.21	-0.07	0.26	-0.01	0	-0.11	0	-0.1
AT1G06360	0.35	-0.14	-0.9	-1.2	-1.44	-1.07	-1.22	-2.37	-1.76	-2.12	-1.97	-2.23	-2.26	-1.55	-3.31	-1.51	-2.01	-2.34	-1.33	-0.6	-0.23	-1.44	-1.12	-1.19	-0.16	-1.62	-2.55	-2.54	-1.64	-1.78	-1.05	-3.42	-3.22	-0.11	-0.73	-5.22	-1.73	-0.69	-0.37	-1.23	-3.24	-1.1	-0.35	-0.39	-1.81	-2.47	-1.32	-2.05	-0.95
AT1G06380	0.04	-0.16	0.07	-0.06	-0.4	-0.05	0.08	0.06	-0.59	-0.63	-0.17	-1.06	-0.39	0.22	-0.56	0.19	-0.66	-0.52	-0.53	0.17	0.04	-0.38	0.09	-0.14	0.5	0.28	-0.15	-0.21	-0.48	-0.24	0.06	-0.18	0.04	0.15	0.36	-0.24	-0.02	-1.07	-0.4	-0.27	-0.32	-0.07	0.26	0.11	0.21	0.43	-0.01	0.12	0.19
AT1G06390	-0.08	-0.02	-0.13	0.07	-0.21	-0.2	-0.24	-0.33	-0.48	-0.89	-0.67	-0.53	-0.62	-0.23	-0.28	-0.27	-0.5	-0.79	-0.38	-0.23	-0.07	0.08	0.06	-0.01	0.01	-0.19	-0.83	-0.67	-0.39	-0.14	-0.34	-0.39	-0.24	-0.13	-0.03	0.12	-0.25	-0.13	-0.08	0.06	-0.04	0.13	0.25	0.13	-0.1	0.31	0.36	0.5	0.38
AT1G06400	0.02	-0.02	-0.21	0.14	0.34	0.08	-0.48	0.09	0.39	0.1	0.27	0.37	0.26	0.41	0.31	0.21	0.3	0.03	0.32	-0.11	0.02	0.17	-0.19	-0.11	-0.01	-0.15	0.07	0.37	0.22	0.18	-0.28	0	0.21	-0.28	-0.22	0.14	0.09	0.35	0.18	0.07	0.33	-0.15	-0.27	-0.38	-0.47	-0.3	-0.24	-0.04	-0.48
AT1G04453	-0.06	0.47	0.54	0	0	0	0	0	0	0	0	0	0	0	0	0	0	0	0	0	0.38	-0.08	0.01	0	-0.12	0	0	0	0	0	0	0	0	0	0	0	0	0	0	-0.09	0.11	0	-0.12	0	0	0	0	0	0.11
AT1G06410	0.15	-0.22	-0.18	0.18	-0.25	-0.08	-0.26	0.25	-0.21	0.04	0.04	-0.14	0.17	-0.05	-0.09	-0.37	-0.13	-0.18	-0.1	-0.28	0.04	0.34	0.13	0.39	0.29	0.04	-0.74	-0.56	-0.61	0.03	-0.93	-0.44	-0.21	-0.21	0.21	-0.27	-0.11	0.06	-0.11	0.21	0.07	0.55	0.67	0.29	-0.59	-0.14	0.32	0.19	0.07
AT1G06420	0.13	-0.5	-1.2	-0.08	-0.35	-0.61	-0.82	-0.48	-0.33	-0.94	-0.58	-0.78	-0.62	-1.37	-0.9	-0.96	-1.39	-0.93	-0.71	-1.21	-0.58	-0.25	-0.06	0.25	0.11	-0.4	-0.59	-0.95	-0.36	-0.21	-0.59	-0.62	-0.94	-0.16	-0.31	-0.62	-1.04	-0.54	-0.34	-0.47	-0.63	0.01	0.19	0.16	-0.24	-0.45	-0.11	-0.66	-0.92
AT1G06430	-0.55	0.05	-0.08	-0.4	0.04	-0.38	-0.03	0.09	-0.21	0.43	-0.02	0.13	-0.07	-0.21	-0.11	0.23	0.41	-0.13	-0.2	-0.17	-0.02	0.18	0.02	0.11	-0.26	-0.03	-0.32	-0.12	-0.02	-0.03	-0.25	-0.03	0.03	-0.35	-0.17	-0.6	-0.17	0.69	0.16	0.23	0.15	0.04	0.16	-0.11	-0.15	0.26	0.26	0.22	-0.21
AT1G06440	-0.14	-0.22	-0.15	-0.36	-0.85	1.29	-0.28	0.25	-0.39	-0.04	-0.96	-0.14	-0.19	-0.08	-0.72	0.11	-0.56	-0.08	-0.44	0.15	-0.31	-0.22	-0.06	-0.17	0.17	-0.18	-1.28	-0.21	-0.1	-0.04	-0.18	-0.11	-0.16	0.13	0.43	0.1	-1.39	-0.85	-0.38	-0.3	-0.04	0.38	0.35	0.2	-0.54	0.09	-0.41	-0.01	-0.14
AT1G06450	0.39	-0.41	-0.29	-0.45	-0.64	0.03	-0.69	-0.67	-1.38	-0.69	-0.51	-1.13	0.21	-0.52	-1.51	0.14	-0.03	-0.62	-0.88	-0.06	0.11	-0.14	-0.35	-0.54	-0.54	-0.12	-0.41	-0.11	-0.2	-0.39	0.23	-0.02	-0.21	-0.17	0	0.46	-0.09	-0.41	-0.56	0.11	-0.05	0.01	0.01	0.26	0.59	0.51	-0.25	-0.2	0.35
AT1G04463	0	0	0	0	0	0	0	0	0	0	0	0	0	0	0	0	0	0	0	0	0	0	0	0	0	0	0	0	0	0	0	0	0	0	0	0	0	0	0	0	0	0	0	0	0	0	0	0	0
AT1G06460	-0.14	0.19	0.04	-0.59	0.01	-0.68	-0.54	-1.19	-0.26	-0.46	-0.28	-0.25	0.37	0.4	0.02	0.12	-0.16	-0.61	-0.45	-0.26	-0.02	0.14	-0.03	-0.31	-0.62	-0.28	-0.03	0.14	-0.02	-0.02	-0.15	-0.05	-0.14	0.13	0.18	0.42	-0.14	0.37	0.07	0.16	0.37	-0.36	-0.63	-0.56	-0.68	-0.48	-0.65	-0.65	-1.05
AT1G04467	-0.98	-0.09	-1.04	-1.58	0.5	-0.92	0.51	-1	-0.82	-0.64	-0.15	-0.98	0.89	-0.49	-1.44	-1.69	0.37	-1.29	-0.69	-0.15	-0.84	0.08	-0.06	-0.2	-0.36	0.36	0.02	-0.68	-0.76	0.58	-0.61	-0.4	-0.93	-0.45	0.61	0.18	-0.62	-0.84	-0.93	0.18	-0.2	-1.41	-0.69	-0.38	-1.17	-0.65	-0.96	-0.65	-1.56
AT1G06470	0.14	-0.19	-0.02	0.2	-0.52	-0.13	-0.22	-0.31	-0.3	-0.5	-0.32	-0.63	-0.13	-0.12	-0.4	-0.15	-0.17	-0.24	-0.31	-0.18	-0.04	0.07	-0.1	-0.08	-0.05	-0.06	-0.05	-0.05	-0.07	0.06	-0.17	-0.29	0.09	0.06	0.1	0.14	-0.11	-0.15	0.09	-0.04	-0.14	-0.04	-0.45	-0.24	-0.52	-0.12	-0.04	-0.05	-0.19
AT1G06475	0	0	0	0	0	0	0	0	0	0	0	0	0	0	0	0	0	0	0	0	0	0	0	0	0	0	0	0	0	0	0	0	0	0	0	0	0	0	0	0	0	0	0	0	0	0	0	0	0
AT1G06480	0	0	0	0	0	0	0	0	0	0	0	0	0	0	0	0	0	0	0	0	0	0	0	0	0	0	0	0	0	0	0	0	0	0	0	0	0	0	0	0	0	0	0	0	0	0	0	0	0
AT1G06490	0.47	-0.34	-0.19	0.03	-0.54	-0.1	-0.08	0.24	-0.3	-0.64	-0.27	-0.18	0.04	-0.8	-0.1	-0.35	-0.21	0.07	-0.73	-0.41	-0.04	0.29	-0.03	0.93	0.46	0.2	-0.96	-0.69	-0.26	-0.09	-0.45	-0.64	-0.5	-0.05	0.02	0.66	-0.25	-0.53	-0.13	0.31	-1.03	1.11	0.71	0.92	-0.45	-0.43	0.23	0.23	0.23
AT1G06500	-0.05	-0.3	-0.34	-0.66	-0.4	-0.38	-0.55	-0.59	-0.48	-0.6	-0.39	-0.46	-0.33	-0.24	-0.31	-0.27	-0.39	-0.34	-0.27	-0.07	-0.11	-0.16	-0.22	-0.47	-0.73	-0.49	-0.21	0.16	0.19	-0.04	0.04	-0.17	-0.05	-0.11	-0.18	0.49	-0.07	-0.15	0.01	-0.09	0.12	-0.37	-0.55	-0.32	-0.41	-0.48	-0.76	-0.56	-1.08
AT1G04473	0.04	-0.67	-0.44	-0.76	-1.36	-2.13	-0.55	0.09	-0.22	-1.32	0.18	0.22	-0.26	-0.14	-0.03	0.04	-0.67	-0.41	-1.11	-0.33	0.04	-0.26	0.53	0.14	-0.71	0.06	-0.06	-0.08	-0.42	0.16	-1.02	-0.29	-0.09	-0.15	0.58	1.18	0.96	1.15	-0.57	0.31	0.11	0.24	-0.34	0.02	-0.14	-0.07	-0.9	-0.2	-1.3
AT1G06515	0.34	-0.25	-0.31	0.14	-0.5	-0.36	-0.45	-0.67	-0.78	-0.78	-0.59	-0.8	-0.55	-0.01	-0.9	-0.39	-0.82	-0.42	-0.55	-0.71	0.01	-0.33	-0.17	-0.75	-0.34	-0.73	-0.32	-0.17	0.14	-0.35	0.15	0.02	0.19	-0.31	-0.4	0.23	-0.22	-0.32	-0.35	-0.47	0.25	-0.6	-0.63	-0.38	0.12	0.03	-0.12	0.3	0.39
AT1G04477	-0.19	-0.46	0.01	0.03	-0.47	0.96	-0.77	-0.11	-0.87	-1.24	-1.04	-1.47	-1.11	-1.19	-1.46	-0.52	-0.67	-1.15	-0.77	-1.13	-0.26	-0.12	0.28	-0.53	-0.47	-0.41	-0.44	-0.92	0.25	-0.62	-0.61	-0.1	0.29	0.04	-0.53	0.49	-1.44	1.51	-0.09	-0.05	0.28	0.29	-0.5	-0.45	-0.31	-0.48	0.47	0.04	0.36
AT1G06510	-0.1	-0.22	-0.39	-0.17	-0.43	-0.22	-0.68	-0.64	-0.72	-0.5	-0.71	-0.79	-0.81	-0.26	-0.41	0.02	-0.58	-0.76	-0.25	-0.33	0.04	-0.02	0.04	-0.1	-0.26	-0.33	-0.68	-0.56	-0.12	-0.19	-0.16	-0.23	-0.1	-0.06	-0.16	0.33	-0.1	-0.41	-0.19	-0.01	0.23	0.05	0.18	0.2	0.1	0.18	0.3	0.16	-0.03
AT1G06520	0.15	0.46	1.23	0.16	-0.88	-0.11	-0.68	-0.06	-0.13	-0.65	-0.24	-0.04	0.58	0.21	-0.41	-0.65	-0.92	-1.08	-0.24	0.39	0.11	0.24	0.05	0.73	0.29	-0.53	-0.38	-0.9	0.32	0.13	0.61	0.22	-0.01	0.65	-0.47	3.23	-0.29	-0.62	-0.09	-0.02	-0.73	0.77	-0.38	-0.15	0.22	-0.81	-0.7	0.02	-0.89
AT1G06530	0.48	-0.52	0.46	0.8	0	0	0.47	0	0	0	0	0	0.53	0	0.94	-0.47	0	0	0	0.02	0	-0.12	0	0	0	0.1	0.12	0.28	0.11	0.13	0.12	0	0.22	0	0.1	0	-0.75	0	0	-0.12	0	0	0	0	0	0.1	0.1	0	0
AT1G06540	0.01	-0.65	-0.06	0.05	-1.24	-1.21	0.89	0.06	0.63	0.79	0.32	0	-1.16	-1.28	-1.5	0.24	-1.46	1.6	-1.5	-0.09	0.24	0.01	-0.44	-0.66	-0.12	0.14	-0.29	-0.36	0.43	-0.08	-0.17	-1.35	0.5	0.46	-0.62	-0.04	-0.36	-0.65	0.41	0.17	-0.58	-0.17	-0.45	-0.16	0.27	-0.11	0	0.48	-0.31
AT1G06550	0.49	-0.03	-0.69	0.03	-0.5	-0.08	-0.16	0.45	-0.12	-0.73	-0.47	-0.42	-0.3	-0.3	-0.86	-0.59	-0.58	-0.06	-0.28	-0.87	-0.04	-0.08	0.01	0.28	0.15	0.32	0.01	-0.17	-0.24	-0.1	-0.22	-0.95	-0.39	0.23	0.25	0	-0.21	-0.63	-0.02	0.04	-0.65	0.16	0.2	-0.03	-0.54	-0.78	-1.2	-1.25	-1.48
AT1G06560	0.09	-0.06	-0.43	0.02	-0.81	0.1	-0.45	-0.01	-0.57	-0.48	-0.78	-0.63	-0.37	-0.31	-0.6	-0.02	-0.92	-0.78	-0.34	-0.36	0	0	0.17	0.29	-0.23	-0.04	-0.39	-0.26	-0.42	-0.25	-0.28	-0.38	-0.36	0.17	0.26	0.2	-0.09	-0.93	-0.49	0.05	0.11	0.42	0.29	0.17	-0.34	-0.09	-0.08	-0.25	-0.12
AT1G04483	0.74	-0.04	0.46	-0.07	0.01	-0.56	0.47	-0.47	0.44	-1.02	0.47	0.74	0.53	0	0	0.01	0.45	0	-0.8	0.96	-0.02	-0.23	-0.09	0.06	-0.42	0.28	0.09	-0.18	0.04	-0.12	-0.12	-0.05	-0.24	-0.06	-0.58	0.94	-0.75	0	-0.99	-0.19	0.47	0.6	0.19	0.5	0.05	0.18	0.43	-0.05	-0.48
AT1G06570	-0.69	-0.22	0.18	-0.4	0.22	-0.43	-0.84	-0.45	-0.56	0.73	0.79	0.79	0.79	-0.1	1.99	0.95	1.4	-0.31	-0.05	-0.22	0.04	0.15	0.11	-0.19	-0.19	-0.14	-0.39	0.38	0.04	-0.02	-0.23	0.96	0.76	-0.47	-0.21	-0.02	-0.33	0.53	-0.08	0.22	0.11	-0.15	0.05	-0.02	-0.01	0.54	0.62	1.41	1.07
AT1G06580	0.1	-0.49	-0.33	-0.13	-0.61	-0.61	-0.1	-0.04	-0.29	0.11	-0.13	-0.11	-0.04	-0.22	0.21	0.2	-0.31	-0.4	0.22	-0.42	-0.11	0.17	-0.02	0.03	-0.21	-0.09	-0.51	0	-0.19	-0.26	-0.5	-0.04	-0.25	-0.16	0.23	0.22	-0.74	0.1	-0.1	0.29	-0.31	0.24	0.4	0.15	-0.22	0.21	-0.18	-0.32	-0.15
AT1G06590	0.62	0.02	-0.39	0.4	-0.24	0.2	0.1	0.28	-0.03	-0.88	-0.57	-0.31	-0.58	-0.3	-0.35	-0.35	-0.43	-0.06	-0.36	-0.43	0.02	-0.02	0.34	0.77	0.18	0.1	-0.71	-0.33	-0.24	-0.15	-0.32	-0.12	-0.05	0.08	0.19	0.43	0.07	-0.49	-0.21	-0.01	0.57	0.46	0.55	0.32	-0.16	0.37	0.47	0.36	0.45
AT1G06610	0	0	0	0	0	0	0	0	0	0	0	0	0	0	0	0	0	0	0	0	0.38	0	0	0.17	0.12	0	0	0	0	0	0	0	0	0	0	0.54	0	0	0	0	0	0	0	0	0	0.1	0	0	0
AT1G06620	2.43	3.3	3.26	3.72	4.19	3.17	3.65	4.43	4.45	2.62	3.62	3.49	4.39	3.93	3.89	3.58	4.03	4.78	3.95	1.68	2.81	2.94	2.91	2.99	2.86	2.8	2.2	2.78	2.39	3.09	2.48	2.88	4.34	2.27	2.61	2.9	5.1	2.63	2.61	0.41	0.58	1.36	1	0.54	1.14	1.55	1.44	2	1.05
AT1G06630	0.15	0.01	0.13	0.23	0.1	0.12	0.12	0.38	0.52	0.24	0.17	0.2	0.15	0.12	0.19	0.06	0.03	-0.12	0.06	-0.16	0.1	0.07	0.2	0.46	0.25	0.33	0.24	0.16	0.06	0.15	-0.06	0.17	-0.02	0.07	0.19	0.71	0.2	0.42	0.14	0.13	0.11	0.22	-0.26	-0.1	-0.34	-0.07	-0.16	-0.11	-0.19
AT1G06640	0.23	0.61	2.6	1.64	2.54	1.7	2.24	2.14	2.46	2.37	3.18	3.08	2.79	1.84	3.08	3.61	2.86	3.27	2.41	2.96	1.28	0.41	0.93	1.71	2.22	2.45	2.85	2.29	2.04	2.59	1.95	2.34	2.38	2.41	1.81	-0.03	2.56	2.44	2.73	0.09	-0.52	0.27	-0.3	-0.14	-0.24	-0.02	-0.42	-0.2	-1.1
AT1G06645	-0.55	-0.14	0	-0.51	-0.31	-0.56	-0.76	-1.08	-0.66	-0.1	-0.58	-0.51	-0.94	-0.44	-0.12	-0.39	-0.29	-0.67	-0.07	0.03	0.11	0.23	0.2	-0.45	-1	-0.42	-0.23	0	0.18	-0.05	-0.33	-0.45	-0.35	-0.18	-0.23	-0.35	-0.27	0.41	0.09	0.21	0.68	-0.59	-1.34	-0.62	-0.53	-0.37	-0.43	-0.78	-1.36
AT1G04487	0	0	0	0	0	0	0	0	0	0	0	0	0	0	0	0	0	0	0	0	0	0	0	0	0	0	0	0	0	0	0	0	0	0	0	0	0	0	0	0	0	0	0	0	0	0	0	0	0
AT1G06650	-0.5	0.07	0.31	-0.28	0.34	0.05	0.12	0.29	0.43	0.86	0.56	0.68	0.59	0.41	0.96	0.44	0.81	0.42	0.33	0.39	-0.03	0.12	-0.05	-0.11	-0.19	-0.18	0.11	0.36	0.54	0.26	0.24	0.43	0.32	-0.27	-0.43	1.15	0.25	0.3	-0.03	0.11	0.78	-0.12	-0.07	-0.05	0.25	0.35	0.32	0.22	-0.27
AT1G06660	0.76	0.56	-1.35	0.17	-1.09	0.22	-0.93	0.08	-0.24	-0.52	-0.21	-0.39	-0.76	0.09	-0.45	-1.23	-1.01	-0.01	-0.55	-0.83	0.36	0.07	-0.66	0.09	-0.57	-0.13	0.08	-0.1	0.39	-0.15	-0.11	0.32	-0.43	-0.47	-0.09	-0.34	-0.48	-0.41	-1.71	0.24	-0.8	0.49	0.02	0.33	0.6	-0.01	0.41	0.05	-0.24
AT1G06670	0.17	-0.2	-0.4	-0.15	-0.57	-0.23	0.09	-0.07	-0.77	-0.74	-0.56	-0.63	-0.64	-0.64	-0.63	-0.29	-0.55	-0.4	-0.57	0.19	-0.05	0.16	0.27	0.61	0.36	0.48	-0.5	-0.46	-0.59	-0.36	-0.43	-0.62	-0.26	0.14	0.36	-0.15	-0.17	-0.83	-0.34	0.14	0.1	0.48	0.82	0.19	-0.53	0.07	0.02	-0.21	0
AT1G06680	-0.21	0.14	-0.15	-0.3	0.14	-0.3	-0.36	-1.07	-0.64	-0.54	-0.65	-0.53	-0.72	-0.4	-0.27	-0.31	-0.36	-0.35	-0.14	-0.14	0.08	-0.11	-0.14	-0.25	-0.23	-0.14	0	-0.29	0.01	-0.24	0.23	-0.27	-0.39	0.24	0.04	-2.16	0	0.18	-0.03	-0.15	-0.61	-0.25	-0.4	0.02	-0.02	-0.55	-0.51	-0.8	-0.88
AT1G06690	-0.02	0.12	-0.55	-0.1	-0.36	-0.08	-0.05	0.67	-0.19	0.48	-0.69	-0.58	-0.22	0.12	-0.46	-0.72	0.02	-0.18	-0.22	-0.65	0.02	0.03	-0.04	0.06	-0.04	0.01	0.13	-0.1	-0.04	-0.03	0.08	-0.17	-0.17	0.17	0.03	-0.44	-0.07	0.01	-0.32	0.18	-0.09	0	-0.09	-0.25	0.13	0.02	-0.29	-0.46	-0.5
AT1G06700	0.03	-0.1	-0.42	-0.18	-0.32	-0.33	-0.43	-0.46	-0.28	-0.45	-0.19	-0.37	-0.3	-0.18	-0.43	-0.49	-0.53	-0.82	-0.42	-0.45	-0.09	0.02	-0.04	-0.07	-0.24	-0.38	-0.35	-0.07	-0.08	-0.05	-0.27	-0.15	-0.31	-0.17	-0.05	-0.06	-0.18	-0.07	-0.18	-0.01	0.16	0.03	-0.06	-0.09	-0.23	-0.04	-0.14	-0.11	-0.26
AT1G06710	0.08	-0.37	-0.43	-0.07	-0.95	-0.42	-0.31	0.16	-0.58	-0.46	-0.44	-0.37	-0.5	-0.76	-0.43	0.21	-0.56	-0.31	-0.7	-0.11	-0.07	0.2	0.7	0.5	-0.13	0.44	-0.71	-0.34	-0.79	-0.23	-0.75	-0.58	-0.55	0.23	0.64	0.22	0.08	-1.26	0	0.26	0.99	0.7	0.87	0.71	-0.44	0.13	0.3	-0.1	-0.01
AT1G04493	0	0	0	0	0	0	0	0	0.05	0	0	-0.55	0	0	0	0.47	-0.51	0	-0.31	-0.48	0	0	0	0	0	-0.11	-0.24	-0.1	-0.11	-0.35	0	0	0.03	0	-0.1	0	0	0	0	0	0	0.11	0.1	0.03	0.18	0.13	0	-0.35	0.11
AT1G04497	0	0	0	0	0	0	0	0	0	0	0	0	0	0	0	0	0	0	0	0	0	0	0	0	0	0	0	0	0	0	0	0	0	0	0	0	0	0	0	0	0	0	0	0	0	0	0	0	0
AT1G06720	0.03	-0.17	-0.24	-0.08	-0.64	0.21	0.31	0.59	-0.63	-0.97	-1.07	-0.94	-0.78	-0.45	-0.47	0.05	-0.92	-0.85	-0.52	0.24	-0.07	-0.11	0.56	0.67	0.19	0.72	-0.15	-0.35	-0.74	-0.53	-0.38	-0.46	-0.3	0.42	0.67	-0.06	0.12	-1.43	-0.35	-0.03	0.35	0.67	0.55	0.3	-0.23	0.33	0.21	0.04	0.27
AT1G06730	0.1	-0.22	-0.22	-0.3	-0.53	-0.22	-0.12	-0.36	-0.42	-0.61	-0.37	-0.53	-0.62	-0.13	-0.43	0.21	-0.31	-0.67	-0.56	0	-0.11	-0.01	0.12	0.25	0.11	0.06	-0.44	-0.46	-0.38	-0.02	-0.2	-0.49	-0.27	0.18	0.18	-0.27	0.07	-0.4	-0.09	-0.06	-0.15	0.24	0.31	0.12	-0.43	-0.25	-0.21	-0.32	-0.29
AT1G06740	0.06	-0.38	-0.4	-0.3	-0.85	-0.21	-0.22	-0.46	-0.56	-0.53	-0.58	-0.22	-0.28	-0.62	-0.4	0.01	-0.4	-0.19	-0.37	-0.21	0.09	0.39	0.22	0.24	-0.59	0.18	-0.76	-0.68	-0.65	-0.24	-0.96	-0.94	-0.55	0.14	0.64	-0.13	-0.69	-0.04	-0.47	0.5	0.1	0.64	0.31	0.13	-0.76	-0.23	-0.24	-0.58	-0.49
AT1G06750	0.07	-1.56	-0.69	0.27	0.3	-0.02	-1.2	-1.57	-1.08	0.41	0.78	-0.92	0.45	-1.47	0.28	-0.25	-0.97	0.58	0.68	-1.47	-0.19	0.27	0.15	-0.3	-0.03	0.68	0.18	0	0.11	0.02	-0.12	-0.02	0.53	-0.28	-0.2	0.18	-0.82	-0.65	-0.38	0.32	-0.5	-0.11	-0.5	0.41	-0.24	-0.29	-0.19	-0.49	0.08
AT1G06760	-0.03	-0.27	-0.85	-0.57	-0.45	-0.48	-0.84	-0.28	-0.05	0.11	-0.07	0.01	0.26	-0.57	-0.67	-0.18	-0.38	0.02	-0.1	-0.34	-0.05	-0.01	-0.04	-0.41	-0.5	-0.69	-0.36	0.29	0.17	0.24	-0.55	-0.27	0.12	-0.65	-0.29	-0.71	-0.61	-0.13	-0.55	-0.08	0.26	-0.31	-0.33	-0.27	-0.1	0.26	-0.22	0.03	-0.61
AT1G04503	0	0	0	0	0	0	0	0	0	0	0	0	0	0	0	0	0	0	0	0	0	0	0	0	0	0	0	0	0	0	0	0	0	0	0	0	0	0	0	0	0	0	0	0	0	0	0	0	0
AT1G06770	0.03	-0.18	-0.46	-0.08	-0.26	-0.22	-0.35	0.02	-0.48	-0.57	-0.25	-0.61	-0.46	-0.26	-0.45	0.11	-0.52	-0.63	-0.21	-0.23	-0.09	0.05	0.13	-0.08	-0.22	-0.37	-0.69	-0.15	-0.23	-0.18	-0.54	0.06	-0.29	-0.11	-0.04	0.4	-0.17	-0.64	-0.29	0.25	0.73	0.26	0.93	0.54	0.46	0.54	0.35	0.55	0.42
AT1G06780	0.52	-0.26	-0.34	0	-0.11	-0.45	-0.16	0.12	0.05	-0.84	-0.09	-0.36	0.13	-0.34	-0.55	-0.38	0	0.32	-0.35	-0.7	-0.05	0.29	0.12	-0.16	-0.05	-0.04	-0.5	-0.05	-0.4	-0.25	-0.6	0.03	0.22	-0.3	0.02	-0.22	0.09	-0.06	-0.05	0.21	0.74	0	0.17	-0.09	-0.15	0.37	0.23	0.43	0.28
AT1G06790	0.04	-0.3	-0.51	-0.41	-0.7	-0.13	-0.28	-0.17	-0.87	-1.09	-1.06	-0.98	-0.83	-0.13	-0.68	0.17	-0.78	-0.57	-0.65	0.29	0	-0.17	0.19	0.1	-0.36	-0.36	-0.72	-0.52	-0.22	-0.32	0.03	-0.49	-0.14	-0.09	-0.08	0.21	-0.3	-1.15	-0.33	-0.2	0.45	0.15	0.62	0.44	0.24	0.36	0.25	0.22	-0.07
AT1G04507	0	0	0	0	0	0	0	0	0	0	0	0	0	0	0	0	0	0	0	0	0	0	0	0	0	0	0	0	0	0	0	0	0	0	0	0	0	0	0	0	0	0	0	0	0	0	0	0	0
AT1G06800	0.37	0.93	0.45	0.84	1.23	0.94	1.16	1.34	0.82	0.74	0.67	0.66	0.47	0.33	0.04	-0.13	0.5	0.47	1.3	-0.01	0.17	0.33	0.44	0.49	0.34	0.91	-0.1	0.11	-0.27	0.3	-0.35	-0.11	0.34	0.42	0.59	0.14	0.77	0.94	0.44	0.36	-0.02	0.05	-0.27	-0.25	-0.27	0.15	0.04	0.64	0.39
AT1G04513	-0.57	-0.45	0	0.54	0	0	0.46	0	0	-1.02	0	0	0	0	0	-0.46	0	0.46	0	0	0	-0.12	-0.19	0.19	-0.01	0	-0.12	0.11	0.14	-0.12	-0.1	0	0.4	-0.22	0.11	0	0	0	0	-0.23	-0.07	-0.11	-0.11	0.25	-0.12	-0.11	0	-0.12	-0.1
AT1G06810	0.48	0	0.46	0	-0.96	-1.01	0.04	0	-0.45	0	-0.56	0	0	0.47	0.44	-0.93	-0.51	0.08	0.46	0	0.33	0.28	0.35	-0.39	-0.18	-0.21	0.34	0.23	0.13	0.21	-0.07	0.11	0.12	-0.15	-0.14	-0.59	0	0.71	-0.62	0.18	0.47	-0.5	-0.49	0.24	0.53	-0.27	-0.21	0.49	-0.07
AT1G06820	-0.13	-0.37	-0.29	-0.19	-0.44	-0.16	-0.25	-0.16	-0.55	-0.35	-0.46	-0.6	-0.59	-0.36	-0.48	-0.22	-0.37	-0.38	-0.21	-0.19	0.03	0.05	0.02	0.12	-0.07	0	-0.36	-0.42	-0.14	-0.12	-0.2	-0.37	-0.36	0.11	0.1	0.23	-0.18	-0.26	-0.02	0.11	-0.2	0.12	0.07	0.02	-0.32	-0.33	-0.33	-0.54	-0.74
AT1G06830	0.58	0.9	-0.08	-0.53	-1.23	-0.35	0.29	-0.17	-1.55	-2.37	-2.3	-2.19	-1.43	-1.04	-1.92	-0.4	-3.22	-2.55	-0.55	-0.76	-0.2	-0.15	-0.62	-0.42	0.13	-0.4	-0.37	-1.46	0.02	-0.11	0.87	-0.14	-0.36	0.43	0.01	-2.17	-0.07	-0.83	-0.14	-0.13	-0.74	-0.13	0.12	-0.13	0.38	-1.09	-1.34	-0.3	-0.28
AT1G06840	0.71	0.22	-0.54	-0.25	-0.69	-0.55	-0.55	-0.1	-0.39	-1.36	-0.69	-0.62	-0.41	-0.3	-0.58	-1.03	-0.64	-0.23	-0.55	-1.07	-0.02	0.13	-0.17	-0.68	-1.15	-1.31	-1.8	-1.03	-0.85	-0.53	-0.9	-0.79	-0.56	-0.16	0.33	-0.05	-0.88	-0.35	0.04	0.2	-0.41	0.16	0.26	-0.16	-0.79	-0.63	-0.75	-0.57	-0.29
AT1G06850	0.69	0.37	-0.47	-0.07	-0.33	-0.01	-0.65	-0.69	-0.18	-1.37	-0.69	-0.86	-0.71	-0.41	-0.98	-0.87	-0.9	-0.41	-0.15	-0.99	-0.03	-0.1	0.04	-0.46	0	-0.01	-0.26	-0.68	-0.03	0.04	-0.15	-0.28	-0.26	-0.1	-0.1	-0.06	0.04	-0.25	-0.05	-0.09	0.08	0.18	-0.14	0.32	0.13	-0.12	0.23	0.31	0.26
AT1G04517	0	0.44	0	1.46	0	-0.26	0.04	0.52	-0.77	-1.02	0	-0.49	0	-0.5	-0.44	0.47	0.46	1.3	-1.03	0	0	0	0.13	-0.11	-0.23	0	0	0.17	0	0.13	0.11	0	-0.1	0.11	-0.1	-2.09	0	0	-0.62	0.11	0	-0.11	-0.23	0	0.11	0	0	0.12	0.11
AT1G06860	0	0	0	-0.6	0	-0.45	0	-0.47	0	0	0	0	0	0	0	0	0	0.54	0	0	0	0	0	0	0	0	0	0	0	0	0	0	0	0	0	-0.55	0	0	0	0	0	0	0	0	0	0	0	0	0
AT1G04523	0	-0.73	0	0.54	0	-0.56	0.47	0	0	-1.02	0	-0.49	0	0	0.5	-0.75	0	0.46	0	0.5	0	0	0	0	0	0	0	0	0	0	0	0	0	0	0.11	-0.28	0	0	0	0	0	0	0	0	0	0	0	0	0
AT1G06870	0.22	-0.07	-0.12	0.03	-0.24	-0.14	-0.11	0.2	0.06	-0.44	-0.35	-0.2	-0.09	0.01	-0.22	-0.34	-0.21	0.09	-0.29	-0.57	0.02	0.04	0.05	-0.2	0.24	0.04	-0.13	-0.13	-0.1	-0.12	-0.07	0.15	0.25	-0.3	-0.15	-0.02	-0.13	-0.31	-0.35	0.1	0.48	0.68	0.81	0.51	0.51	0.68	0.73	0.77	0.9
AT1G04527	0	0	0	0	0	0	-0.43	0	0	0	0	0	0	0	-0.44	-0.47	0	0	0	0	-0.31	0	-0.23	-0.23	-0.01	-0.11	-0.12	-0.1	0	0.12	0.31	0	-0.02	0	-0.14	-0.55	0	0	0.79	0	-0.23	-0.23	-0.01	0.03	-0.12	-0.1	0.11	0	0.2
AT1G06880	0	0	0	0	0	0	0	0	0	0	0	0	0	0	0	0	0	0	0	0	0	0	0	0	0	0	0	0	0	0	0	0	0	0	0	0	0	0	0	0	0	0	0	0	0	0	0	0	0
AT1G06890	0.36	-0.11	-0.14	0.12	-0.27	-0.18	-0.11	-0.17	-0.3	-0.62	-0.28	-0.52	-0.3	-0.03	-0.16	-0.05	-0.07	-0.27	-0.26	-0.46	-0.08	0.12	0.09	-0.19	-0.44	-0.28	-0.39	-0.1	0	-0.07	-0.14	-0.07	0.09	-0.23	-0.24	-0.2	-0.13	-0.06	-0.12	0.01	0.54	0.08	-0.24	-0.03	-0.03	0.39	0.5	0.55	0.4
AT1G06900	0.14	-0.16	-0.35	-0.13	-0.52	-0.19	-0.11	-0.25	-0.75	-0.69	-0.7	-0.66	-0.66	-0.56	-0.52	-0.46	-0.83	-0.92	-0.65	-0.05	-0.07	0.03	0.17	0.45	0.47	0.42	-0.25	-0.29	-0.41	-0.25	-0.23	-0.3	-0.47	0.27	0.3	-0.22	0.15	-0.51	-0.24	0.02	-0.32	0.47	0.35	0.18	-0.4	-0.12	-0.08	-0.27	-0.14
AT1G06910	-0.03	-0.23	-0.53	-0.31	-0.4	-0.51	-0.58	-0.88	-0.84	-0.79	-0.52	-0.75	-0.79	-0.44	-0.54	-0.24	-0.37	-0.23	-0.32	-0.32	-0.35	0.08	0.21	0	-0.73	-0.3	-0.83	-0.44	-0.31	0.03	-0.5	-0.75	-0.18	-0.02	0.05	0.18	-0.49	-0.27	-0.41	0.08	0.02	-0.02	0.16	-0.11	-0.75	-0.46	-0.49	-0.61	-0.89
AT1G06920	-0.54	0	0.49	0	-0.96	0	-0.43	-0.44	-1.41	0	-0.56	-0.49	-0.44	0.75	0	0.48	-0.05	-0.74	-0.86	0.77	0	-0.11	0.01	0	0	-0.19	-0.42	-0.11	0.11	-0.12	-0.38	-0.11	0	-0.19	-0.42	-0.03	0	0	0	-0.11	0.34	0.11	0	-0.19	-0.31	-0.22	0	-0.12	-0.27
AT1G06923	0.93	0.43	0.65	0.39	-0.6	0.64	0.81	1.51	1.66	-0.41	0.66	0.17	2.05	0.66	1.1	0.14	1.45	0.69	-0.23	-2.07	-0.34	0	0	0	0	0	-0.13	0	0	-0.12	0	0	0	0	-0.14	-0.05	0	0	0	0	0	0	0	0	-0.23	0.1	0	-0.12	0
AT1G04533	-0.06	0	0	0	0	0	0	0	0	0	-0.56	0	0	0	-0.44	0	0	-0.55	0	0	0	0	0	0	-0.11	0	0.11	0	0	0	0	0	0.12	0.11	0	-0.41	0	0	0	0	0	0	-0.11	0	0.11	0	0	0	0
AT1G06925	-0.06	0	-1.01	-0.6	0	0	-0.43	0.45	0	-1.02	-0.57	0	0	0	0	0	0	0	0	0	0	-0.11	0.12	0	-0.12	0	0	0	0	0	0	-0.12	0.22	0	0	0	0	0	0	-0.11	0	0	-0.12	0	0	0	0	0	0
AT1G06930	0.72	0.81	-1.31	0.47	-1.86	-0.71	0.47	0.75	0.67	-1.81	-0.25	0.17	0.06	0.53	0.23	-2.64	-0.84	0.48	-1.28	-2.18	0	-0.12	0	-0.11	0	0	-0.11	0	-0.11	-0.25	0	0	-0.01	0	0	-2.2	0	0.79	0	-0.01	0	-0.11	0	0	-0.11	0	-0.01	-0.25	0
AT1G06950	-0.06	-0.24	-0.58	-0.18	-0.75	0.12	-0.36	-0.06	-0.78	-0.68	-1.25	-1.16	-1.15	-0.66	-0.88	-0.39	-0.84	-0.71	-0.38	0.05	-0.04	-0.11	0.46	0.62	0.23	0.1	-0.8	-0.96	-0.52	-0.35	-0.55	-0.79	-0.54	0.33	0.32	-0.34	-0.16	-0.78	-0.44	-0.05	-0.25	0.65	0.64	0.23	-0.57	-0.4	-0.11	-0.46	-0.32
AT1G06960	-0.05	-0.13	-0.38	-0.22	-0.42	-0.32	-0.31	-0.35	-0.38	-0.35	-0.64	-0.62	-0.57	-0.23	-0.58	-0.32	-0.77	-0.73	-0.55	-0.16	-0.09	-0.3	-0.07	-0.19	-0.18	-0.24	-0.22	-0.14	-0.05	-0.16	-0.01	-0.19	-0.18	0.11	0.03	0.57	-0.35	-0.45	-0.26	-0.23	-0.17	-0.15	-0.18	-0.01	-0.11	-0.13	-0.38	-0.32	-0.45
AT1G06970	0.16	0.06	-0.06	1.52	-0.97	-0.8	0.63	0.06	-0.48	0.5	0.82	0.65	0.56	-1.43	0.06	0.52	-0.16	0	0.59	0.32	0.41	-0.12	0.16	0.28	0.84	0.91	-0.29	0.14	-0.05	0.11	0.18	0.08	0.06	0.11	0.37	-0.59	0.67	-0.68	0.42	-0.63	-0.37	-0.45	0.21	-0.54	-0.2	0.13	-0.28	0.02	0.06
AT1G06980	-1.25	-1.26	-1.91	-1.82	-2.45	-2.88	-3.07	-4.53	-4.06	-3.89	-3.82	-4.99	-3.49	-2.4	-4.54	-2.7	-3.38	-4.63	-3.47	-2.2	-1.15	-0.37	-0.98	-2.26	-0.96	-1.64	-0.93	-1.36	-0.75	-1.5	-1.17	-2.34	-1.01	-0.19	-0.24	-1.27	-1.81	-1.32	-1.6	0.11	0.05	-1.25	-2.19	-0.83	-1.82	-2.02	-2.13	-2.73	-2.71
AT1G06990	0.52	0	0	0	0	0	0	0.45	0	0	0	0	0	0	0	0	0	0	0.98	0	0.63	-0.11	0	0	0	0	0	0	0	0	0	0	0	0	0	-0.26	0	0	0	-0.11	0.12	0	0.11	0	0	0	0	0	0
AT1G07000	1.03	0.61	-0.17	0.02	0.01	-0.56	-0.59	-0.15	0.06	-1.53	-0.34	-0.32	-0.46	0.07	-1.44	-1.17	-0.53	-0.59	-0.16	-1.74	0.01	0.26	-0.25	-0.65	-0.86	-1.33	-1.87	-0.4	-0.34	-0.19	-0.48	0.18	0.24	-0.96	-0.46	-0.4	-0.87	0.29	0.34	0.49	0.8	0.99	1.24	0.8	1.31	1.24	1.8	1.71	1.61
AT1G07010	-0.47	-0.14	-0.71	-0.44	-0.4	-0.32	-0.22	0.12	-0.48	0.3	-0.43	-0.26	-0.32	-0.51	-0.35	-0.15	-0.18	-0.52	-0.15	-0.11	-0.09	0.09	-0.02	0.02	-0.32	-0.09	-0.46	-0.34	-0.15	-0.02	-0.47	-0.65	-0.25	0.25	0.15	-0.56	-0.31	0.15	-0.07	0.09	0.1	-0.07	-0.11	-0.21	-0.43	-0.08	-0.54	-0.71	-1.41
AT1G04537	0	0	0	0	0	0	0	0	0	0	0	0	0	0	0	0	0	0	0	0	0	0	0	0	0	0	0	0	0	0	0	0	0	0	0	0	0	0	0	0	0	0	0	0	0	0	0	0	0
AT1G07020	0.31	0.08	-0.12	0.57	-0.6	-0.09	-0.58	-0.38	-0.25	-1.51	-0.65	-0.86	-0.21	0.31	-0.64	-0.57	-0.02	-0.14	-0.18	-1.21	-0.27	-0.02	-0.13	-0.88	-0.35	-0.62	-0.66	0.1	0.15	-0.23	0.22	0.48	0.26	-0.55	-0.41	0.03	0.02	0.01	-0.34	-0.11	0.94	0.37	0.67	0.96	0.86	1.02	1.21	1.03	0.98
AT1G04547	0	0	-0.51	-0.6	-0.47	0.47	0	-0.44	0	0	-0.56	0	0.51	-0.5	-0.44	0	0.91	0	-0.02	0	-0.34	0.12	0	0	-0.12	-0.12	0	0	-0.11	0.13	0	0	-0.21	0.2	-0.12	-0.73	0	0	0	0	0	0	0.09	-0.12	0.11	0.22	-0.01	0	0.23
AT1G07025	0	0	0	0	0	0	0	0	0	0	0	0	0	0	0	0	0	0.46	-0.5	0	0	0	0.03	0	0	-0.01	0	0.2	-0.1	-0.13	0	0.1	0	0	0	0	0	0	0	0.12	-0.1	0	0	-0.11	0.23	0	0.19	0	0.41
AT1G07030	-0.13	-0.19	-0.05	0.31	0.04	-0.09	-0.17	-0.15	-0.26	-0.53	-0.46	-0.56	-0.42	0.35	-0.26	0.17	-0.36	-0.18	-0.21	-0.2	-0.12	0.04	0.06	-0.01	0.38	0.17	-0.54	-0.31	-0.3	-0.26	-0.04	-0.01	0.25	-0.43	-0.02	0.04	0.13	-0.38	-0.29	0.07	0.64	0.55	1.42	0.85	0.94	1.13	0.83	1.16	1.19
AT1G07040	-0.27	-0.43	0.12	-0.25	0.45	-0.58	-0.26	-0.41	0.34	0.31	0.75	0.33	0.5	-0.31	1.09	0.82	0.98	0.22	-0.12	-0.24	0.15	0.15	0.05	-0.26	-0.54	-0.28	0.12	0.69	0.26	0.29	0.03	0.38	0.36	-0.56	-0.31	0.25	-0.08	0.71	0.22	0.08	1.2	-0.19	-0.21	-0.08	0.02	0.23	0.13	0.24	-0.15
AT1G07050	0.64	0.4	0.46	-0.5	0.12	-0.12	0.47	0.07	1.74	-0.46	-0.18	-0.48	-0.07	0.02	0.92	0.5	0.41	0.22	0.49	-1.17	1.77	-0.11	0.17	-0.24	-0.58	-0.56	2.23	0.94	0.27	0.24	0.2	0.55	-0.18	0.36	-0.29	1.58	0.44	0.78	0.23	0.31	-0.02	-0.34	-1.45	-1.4	-0.06	-0.13	-0.42	-0.59	-1.29
AT1G07051	0	0	-0.5	-0.54	0	0	0	-0.44	1.26	-1.53	1.61	0.13	1.19	-0.32	0.5	-0.46	-0.55	-0.55	0	0	0	0	-0.23	-0.13	-0.01	0.05	0.23	0.2	-0.03	-0.53	0.29	0.41	-0.03	0.2	0.1	0	0	0	0	0	-0.23	-0.25	-0.01	-0.19	-0.27	-0.3	-0.55	-0.9	-0.37
AT1G07060	-0.05	-0.33	-0.74	0.55	0.3	1.14	0.53	0.29	1.96	0.28	0.12	0.33	-0.18	-0.94	0.28	-0.04	0.06	0.42	0.2	-1.29	-0.47	-0.2	-0.1	-0.44	-0.46	-0.55	-0.45	0.57	-0.08	-0.17	-0.06	0.05	0.3	-0.3	0.29	0.14	0	-1.09	-0.67	-0.01	0.19	-0.05	0.07	-0.5	-0.05	0.86	0.37	0.68	1.59
AT1G04557	0	0	0	0	0	0	0	0	0	0	-0.57	0	0	0	0	0	0	0	0	0	0	0	0	0	0	0	0	0.11	-0.11	0.12	0	0.23	0	0	0	0	0	0	0	0	0	0	0	0	0	0	-0.11	0	0
AT1G07070	0.27	0.11	-0.79	-0.4	-0.92	-0.12	-0.13	-0.61	-1.08	-1.33	-1.2	-1.54	-1.2	-0.3	-1.19	-0.34	-1.29	-0.99	-1.1	0.03	-0.06	-0.33	0.04	0.06	0.48	-0.01	-0.22	-0.69	-0.23	-0.51	0.44	-0.48	-0.25	0.44	-0.02	-0.2	0.01	-1.25	-0.76	-0.42	-0.63	0.05	0.44	0.4	0.29	-0.15	-0.32	-0.36	-0.21
AT1G07080	-0.16	-0.07	-0.17	-0.34	0.11	-0.24	-0.13	-0.57	-0.16	-0.14	-0.22	-0.36	-0.6	-0.31	-0.43	0.2	-0.07	-0.08	-0.03	-0.2	0.1	0.05	-0.01	-0.21	-0.27	-0.11	0.02	0.27	0.08	-0.03	-0.18	-0.09	-0.01	-0.26	-0.17	0.27	-0.13	0.07	0.13	-0.01	0.43	-0.33	-0.14	-0.19	-0.13	-0.04	-0.1	0.08	-0.17
AT1G07090	0.36	0.34	-0.07	-0.25	0.12	-0.31	-0.62	-0.75	0.1	-0.88	-0.34	-0.76	-0.69	-0.14	-0.61	-0.57	-0.82	-0.51	-0.16	-0.86	0.04	0.28	-0.15	-0.81	-0.19	-0.26	-0.12	-0.3	-0.14	-0.22	-0.23	-0.64	0.22	-0.03	-0.04	0.04	0.26	0.22	0.33	0.13	1.21	-0.42	0.04	0.28	0.26	0.33	-0.22	0.14	-0.18
AT1G07100	0	0	0	0	0	0	0	0	0	0	0	0	0	0	0	0	0	0	0	0	0	0	0	0	0	0	0	0	0	0	0	0	0	0	0	0	0	0	0	0	0	0	0	0	0	0	0	0.12	0
AT1G07110	-0.27	-0.17	-0.27	-0.48	-0.55	-0.52	-0.47	-0.55	-0.92	-0.5	-0.85	-0.7	-0.75	-0.65	-0.12	-0.24	-0.22	-0.8	-0.48	-0.24	-0.01	0.08	0.11	0.15	-0.13	-0.17	-0.43	-0.57	-0.11	-0.11	-0.21	-0.43	-0.33	0.35	0.05	-0.19	-0.3	0.01	0	0.15	-0.07	0.05	-0.01	-0.34	-0.54	-0.66	-0.86	-0.98	-1.14
AT1G07119	-0.08	-0.68	-0.76	-0.74	-0.83	0.4	-2.29	-0.17	-1	-1.65	-0.27	-0.87	-0.89	-1.23	-1.43	-0.09	-0.47	-0.14	-0.85	-0.33	-0.35	-0.07	-0.08	0.8	-0.37	0.03	-0.63	-0.45	-1.07	-0.4	-0.36	-0.56	-0.34	0.09	0.36	-0.73	0.79	-3.2	-1.18	0.36	-0.07	0.4	0.13	-0.77	-0.71	-0.33	-0.05	-0.26	-0.23
AT1G07120	-1.1	-0.5	-0.51	0.32	-0.77	-1.32	-0.11	0.08	0.76	-0.01	0	-0.43	-1.24	-0.78	-0.97	0.78	-0.85	-0.01	0.68	0.13	-0.67	-0.34	0.38	-0.34	-0.33	-0.1	-0.09	0.29	-0.62	-0.84	0.06	0.05	-0.2	-0.27	-0.28	0.59	0.34	0	-0.62	-0.11	0.11	-0.22	-0.33	-0.2	0.22	-0.29	-0.63	-0.33	0.17
AT1G04563	0.18	0.32	-0.26	0.8	-0.27	-1.2	-0.23	0.72	-1.86	0	-0.58	-0.09	-0.62	-0.02	-0.27	-0.46	-0.59	-0.34	-0.05	1.43	-0.15	-0.08	0.19	0.49	-0.54	-0.36	-0.31	0.08	0.15	-0.25	0.25	-0.07	0.12	0.2	0.38	0.87	0	0.71	-1.6	-0.08	0.13	0.71	-0.56	0.11	-0.11	-0.09	0.35	-0.39	0.23
AT1G07128	1.08	-0.54	-0.39	0.13	1.45	0.02	0.32	0.54	-1.26	0	0.31	-0.86	-1.27	0.96	0.52	-1.22	0.87	1.25	-1.51	-0.54	-0.83	-0.2	-0.24	-1.01	0	-1.59	-0.42	0.8	0.42	-0.32	0.33	1.1	0.66	-0.24	-0.19	1.14	0	0	1.15	-0.12	0.49	-0.5	-0.84	-0.84	1.06	0.82	-0.36	0.73	0.6
AT1G07130	0	0	0	0	0	0	0	0	0	0	0	0	0	0	0	0	0	0	0	0	0	0	0	0	0	0	0	0	0	0	0	0	0	0	0	0	0	0	0	0	0	0	0	0	0	0	0	0	0
AT1G07135	3.45	0.94	-0.03	-0.09	0.63	-0.46	-1.1	-0.4	0.18	-1.92	-1.21	-1.71	-0.11	0.41	-1.08	-1.32	-0.76	1.26	0.7	-0.7	-0.11	-0.58	-0.75	-0.93	-0.95	-1.83	-0.24	0.17	0.53	-0.2	-0.31	0.66	0.48	-0.13	-0.56	-0.4	0.6	-0.25	0.41	-0.3	-0.36	0.09	-1.13	-0.87	1.63	-0.21	0.45	1.99	2.5
AT1G07140	0.08	0.07	-0.19	0.01	-0.34	-0.06	-0.08	-0.1	-0.26	-0.69	-0.49	-0.64	-0.41	0.18	-0.45	-0.2	-0.39	-0.48	-0.3	-0.3	-0.01	-0.03	0.06	-0.13	0.01	-0.22	-0.46	-0.45	-0.29	-0.2	-0.13	-0.06	0.08	-0.16	-0.11	-0.51	-0.08	-0.42	-0.26	-0.1	0.36	0.13	0.34	0.25	0.47	0.65	0.82	0.93	0.95
AT1G07150	0.65	1.45	0.15	0.28	0.29	-0.28	-0.22	0.72	0.07	0.21	-0.74	0.74	0.19	0	1.08	0.08	0.57	0.45	-0.26	-0.22	1.14	0.42	0.64	1.1	0.42	-1.19	-0.62	-0.47	0.46	0.19	0.76	-0.09	0.09	1.42	-0.1	-0.3	-0.53	-0.25	0.85	-0.12	-0.45	0.01	-0.19	-0.27	0.64	0.69	-0.1	1.1	0.95
AT1G07160	0.72	-0.58	-1.26	-0.58	-1.2	-0.41	-1.18	0.42	-1.34	-2.13	-0.8	0.31	-0.45	1.96	0.57	-1.93	-0.33	0.38	-0.16	-0.54	-0.66	-1.88	-1.12	-0.57	-2.04	-2.75	-1.84	0.49	-1.48	-2.35	0.03	0.85	0.78	0.29	-0.66	-0.99	0.01	0.38	-0.2	-1.44	-1.93	0.51	-1.12	-0.83	1.01	0.15	-1.48	0.84	2.9
AT1G07170	0.14	-0.03	-0.46	0.13	-0.18	0.05	-0.15	-0.3	-0.17	-0.54	-0.53	-0.35	-0.64	0.31	-0.12	-0.3	-0.32	-0.56	0.17	-0.39	-0.23	-0.12	-0.06	-0.2	-0.17	-0.44	-0.14	0.02	0.01	-0.19	0.08	0.04	-0.05	0.03	-0.04	0.32	-0.42	-0.52	0.06	-0.1	0.48	-0.29	-0.57	-0.49	-0.11	-0.1	-0.35	0.08	-0.04
AT1G07175	1.95	0.52	-0.51	-0.23	-0.96	-0.87	-0.98	0.09	-0.86	-0.52	-1.09	0	-0.12	-1.44	0.15	0.78	-0.92	-1.29	-0.27	-1.62	0	0.01	-0.12	0.17	0	-0.08	-0.18	-0.27	-0.08	-0.03	0.86	0	-0.18	0.11	-0.12	-2.34	-0.29	-0.05	0	-0.11	-0.23	0	0	0.06	-0.24	-0.36	-0.33	0.29	0.2
AT1G07180	-0.49	-0.04	-0.65	-0.25	0	0.11	0.12	0.54	-0.4	-0.03	-0.69	-0.49	0.32	-1.21	-1.57	-0.06	0.07	-0.74	-0.21	-0.2	-0.01	0.02	-0.04	0.11	0.08	0.27	-0.21	0.01	-0.31	-0.79	0.46	0.42	0.65	0.95	0.36	-5.22	-0.18	-0.34	-1.08	0.12	-0.4	-0.07	-0.03	-0.18	-0.41	-0.47	-0.49	-0.44	0.24
AT1G07190	0	0	0	0	0	0	0	0	0	0	0	0	0	0	0	0	-0.51	-0.46	-0.5	0	0	0	-0.12	0	0	0	0	0.11	0	0	0	0.01	0.11	0.11	0	0	0	0	0	0	-0.12	0	0	0	0	0	0	0	0.1
AT1G07200	-0.17	-0.5	-0.49	-0.34	-0.47	-0.54	-0.64	0.08	-0.45	-0.56	-0.4	-0.47	-0.75	-0.98	0.25	0.36	-0.4	-1.04	-0.68	-0.35	-0.22	0.41	0.56	0.22	-0.08	0.19	-0.83	-0.13	-0.53	-0.29	-0.83	-0.41	-0.67	0.08	0.23	0.43	-0.13	-0.23	0.15	0.24	0.24	0.54	0.61	0.45	-0.4	0.65	0.56	0.25	-0.22
AT1G07210	0.19	-0.26	-0.48	0.01	-0.36	0.02	-0.2	0.24	-0.06	-0.68	-0.62	-0.54	-0.45	0	-0.51	0.05	-0.56	-0.39	-0.27	-0.29	-0.09	-0.09	0.19	-0.18	-0.2	-0.19	-0.04	0.15	-0.09	-0.28	-0.17	-0.29	0.04	0	0.06	-0.2	0.1	-0.86	-0.42	-0.11	0.52	-0.2	-0.46	-0.36	-0.19	0.14	0.11	0.1	-0.02
AT1G07220	0.17	0.17	-0.02	-0.08	-0.15	-0.24	-0.33	0.05	-0.15	-0.58	-0.3	-0.44	-0.25	-0.03	-0.6	-0.12	0.09	0.06	-0.24	-0.31	-0.03	0.01	-0.3	-0.31	-0.34	-0.33	-1.02	0.01	0.21	0.16	0.05	0.28	0.28	-0.29	-0.14	0.53	-0.36	-0.29	-0.02	0.15	0.25	0.81	1.73	1.43	1.3	1.38	1.58	1.33	0.87
AT1G04567	-1.17	0.37	1	0.02	1.53	1.06	-0.74	0.13	-0.38	-0.01	-0.58	0.39	-0.41	-0.22	-1.14	-0.98	0.61	-0.02	1.18	-0.09	-0.35	-0.11	-0.16	-0.73	-0.5	0.04	-0.9	-0.22	0.48	0.03	-0.84	0.14	-0.14	-0.94	0.51	0.13	0.64	-0.06	0.88	0.2	0.3	0.73	1.89	1.13	0.83	1.53	2.17	1.34	1.44
AT1G07230	0.16	0	-0.44	-0.19	-0.08	-0.6	-0.46	-0.69	-0.25	-0.6	-0.41	-0.32	-0.4	-0.32	-0.03	-0.06	-0.02	-0.02	-0.15	-0.53	0	0.18	0.12	-0.5	-0.68	-0.54	-0.6	0.23	-0.05	-0.03	-0.43	-0.06	-0.1	-0.29	0.01	0.12	-0.4	0.36	0.36	0.24	0.53	0.07	0.01	0.17	-0.09	0.27	0.26	0.28	-0.05
AT1G07240	0.33	0.14	0.32	0.51	0.09	-0.21	-0.51	-0.53	-0.27	-0.87	-0.37	-0.61	-0.57	0.15	-0.26	-0.46	-0.12	-0.42	-0.12	-0.66	0.08	0.14	-0.1	-0.51	-0.16	-0.46	-0.53	-0.2	-0.22	-0.24	-0.15	0.09	0.11	0.12	0.19	0.5	-0.05	0.34	0.42	0.1	0.38	-0.48	-0.4	-0.14	0.19	0.03	-0.32	0.28	0.41
AT1G07250	-0.39	-0.15	-0.18	-0.41	-0.03	-0.61	-0.66	-0.63	-0.45	0.04	-0.29	-0.34	-0.24	-0.39	-0.02	-0.01	-0.06	-0.6	-0.43	-0.63	0	0.09	0.07	-0.37	-0.19	-0.02	0.12	0.13	-0.19	-0.06	-0.09	-0.13	-0.07	-0.19	-0.1	-0.42	-0.31	0.08	0.03	0.1	0.04	-0.76	-0.69	-0.33	-0.52	-0.3	-0.5	-0.25	-0.45
AT1G07260	0.89	0.27	-0.04	0.78	0.85	0.64	0.63	1.18	1.12	-0.91	0.33	-0.01	0.21	0.68	0.56	-0.57	-0.11	0.29	-0.2	-1.02	0	0.22	0.98	1.2	0.25	0.05	-2.01	-0.91	-0.73	-0.93	-0.98	-0.3	0.85	1.44	2.48	-0.12	1.14	-0.28	0.3	0.02	0.44	-0.17	-0.72	-1.47	-2.35	-2.28	-2.52	-1.96	-2.26
AT1G07270	-0.06	-0.85	-0.8	-0.27	-0.34	-0.21	-0.61	-0.45	-0.74	-1.34	-0.68	-0.68	-0.57	-0.71	-0.81	-0.28	-0.61	-0.17	-0.61	-0.25	-0.09	-0.29	-0.12	0.45	0.41	0.12	-0.52	-0.49	0.27	-0.13	0.05	0.24	-0.25	-0.24	0.35	-0.3	-0.61	-1.55	-1.39	-0.06	-0.18	0.58	0.3	0.62	0.06	0.07	2.07	1.04	1.38
AT1G07280	-0.46	-0.4	-0.83	-1.12	-0.79	-1.17	-1.33	-1.82	-0.92	-1.04	-0.82	-0.9	-0.68	-1.07	0.04	-0.3	-0.29	-0.58	-0.92	-0.84	-0.15	0.22	0.19	-0.33	-1	-0.44	0.27	0.51	-0.12	0.03	-0.14	-0.43	-0.1	0.12	0.01	-0.89	-0.43	0.42	0.16	0.28	0.23	-0.54	-0.34	-0.04	-0.26	0.1	-0.45	-0.57	-1.1
AT1G04573	0	0	0	0	0	0	0	0	0	0	0	0	0	0	0	-0.46	0	0	0	0	0	0	0	0.13	0.11	0.11	0	0	0	0	0	0	0	0	0	0	0	0	0	0	0	0	0	0	0	0	0	0	0
AT1G07290	0.02	-0.51	-0.35	-0.15	-1.06	-0.6	-0.2	-0.87	-0.66	-1.19	-0.98	-0.96	-0.46	-0.38	-1.08	-0.26	-1.17	-0.5	-0.65	-1.03	-0.06	0.25	-0.09	-0.04	-0.4	-0.54	-0.53	-0.24	-0.36	-0.45	-0.54	-0.35	0.14	-0.25	0.13	-0.35	-0.62	-1.53	-0.51	0.13	0.65	-0.51	-0.4	-0.19	-0.6	0.08	-0.15	-0.09	-0.51
AT1G07300	0.33	-0.21	-0.39	-0.36	-0.4	-0.4	-0.62	-0.7	-0.33	-0.79	-0.27	0.01	-0.23	-0.41	-0.2	-0.28	-0.11	-0.18	-0.3	-1.09	-0.22	-0.02	-0.27	-0.47	-0.43	-0.7	-0.05	0	-0.06	-0.21	0.14	0.08	0.34	-0.05	-0.2	0.52	-1.1	-0.06	0.04	0.14	0.72	-0.38	-0.54	-0.77	-0.08	0.01	-0.69	-0.56	-0.68
AT1G07310	0.04	0.1	-0.06	-0.01	-0.05	-0.23	-0.08	-0.37	-0.03	-0.03	0.06	0.24	-0.03	-0.16	0.16	0.1	0.07	-0.05	-0.2	-0.5	0.09	0.03	-0.09	-0.52	-0.24	-0.31	-0.12	0.19	-0.07	0.05	-0.05	0.23	0.15	-0.29	-0.15	-0.43	-0.35	0.08	0.15	-0.04	0.33	0.01	-0.03	0.17	0.15	0.23	0.18	0.41	0.21
AT1G07320	-0.05	0.04	-0.65	-0.25	-0.55	0.08	-0.47	-0.56	-0.66	-0.6	-1.11	-1.14	-1.38	-0.37	-0.85	-0.93	-1.18	-1.33	-0.47	-0.58	0.01	-0.22	0.07	0.06	0.17	-0.07	-0.34	-1.02	-0.18	-0.21	0.07	-0.57	-0.62	0.48	0.04	-1.55	-0.11	-0.41	-0.33	-0.16	-0.7	0.03	0.13	0.19	-0.01	-0.61	-0.43	-0.73	-0.8
AT1G07330	0.01	0.75	0.61	0.22	0.16	-0.5	0.56	1.35	0.53	-0.59	0.56	0.53	1.71	-0.36	2.26	-0.63	1.16	1.09	-0.94	-0.39	0.22	0.41	0.41	1.04	0.52	0.9	0.35	-0.34	0.35	0.68	0.28	0.5	-0.1	0.81	0.7	0.15	1.56	0.18	-0.94	0.03	-0.96	0.69	0.38	0.08	-0.77	-0.93	-0.81	-1.14	-1.12
AT1G07340	-0.54	0	0.46	0.37	0	0.48	0	0	0	0	0	0	0	0	0	0	0	0.54	0	0	0	0.12	-0.11	0	-0.11	0	-0.01	0	0	0	-0.07	0	0.11	0	-0.1	0	0	0	0	0.1	0	0.11	-0.11	0	0	0	0	0	-0.19
AT1G07350	0.62	0.3	-0.3	0.29	0.53	0.16	0.28	-0.47	0.03	-0.32	-0.55	0.4	-0.55	-0.21	0.62	0.25	0.36	0.49	0.5	0.43	0.11	0.14	0.01	-0.05	0.34	0.53	-0.38	-0.48	-0.36	-0.29	0.27	0.6	0.42	-0.14	0.11	0.7	0.08	0.03	0.09	0.15	0.23	-0.54	-0.3	0.07	0.41	0.45	0.45	0.76	0.65
AT1G07360	-0.05	-0.06	-0.37	0.02	-0.28	-0.1	-0.01	0.02	-0.36	-0.21	-0.4	-0.41	-0.09	-0.31	-0.29	-0.19	-0.11	0.01	-0.31	-0.2	0.02	-0.04	0.06	-0.2	0.04	-0.1	-0.04	-0.11	-0.08	-0.24	0.04	0.15	0.16	-0.01	-0.13	-0.17	-0.06	-0.41	-0.1	-0.02	0.36	-0.32	-0.22	-0.19	0.02	0.22	0.06	0.27	0.28
AT1G07370	-0.04	0.15	-0.66	-0.47	-0.47	0.17	-0.4	-0.79	-0.91	-1.15	-1.16	-1.04	-0.8	-0.28	-0.72	-0.26	-0.79	-0.3	-0.66	-0.32	-0.02	-0.3	0.08	0.02	0.34	-0.06	-0.5	-0.52	0.42	-0.52	0.51	0.28	-0.06	0.07	0	-0.35	-0.94	-1.49	-0.64	-0.49	-0.4	0.26	0.53	0.63	0.68	0.43	2.14	0.97	1.65
AT1G07380	0.38	-0.14	-0.79	-0.45	-0.17	-0.65	-0.69	-0.57	-0.48	-0.99	-0.55	-0.47	-0.31	-0.58	-0.26	-0.33	-0.12	0.07	-0.45	-0.79	-0.06	0.4	0.09	-0.04	-0.84	-0.95	-1.31	-0.27	-0.36	-0.12	-0.85	-0.67	-0.24	-0.55	-0.01	0.4	-0.42	0.06	-0.18	0.31	0.96	0.34	0.17	-0.12	-0.41	0.04	-0.13	-0.04	-0.36
AT1G07390	-0.43	-0.46	-0.82	-0.63	-0.73	-1.05	-1.29	-0.69	-1.29	-0.7	-0.93	-0.85	-1	-0.59	-0.83	-0.96	-0.36	-1.03	-0.95	-0.58	-0.28	0.59	0.15	0.33	-1.27	-2.02	-2.19	-0.96	-0.65	-0.26	-0.36	-0.35	-0.37	-0.02	0.16	0.1	-0.78	-0.92	-0.84	0.64	1.08	0.44	0.59	0.02	-0.09	0.52	0.17	0.53	0.56
AT1G07400	0.08	-0.06	0.32	0.88	0.23	-0.17	-1.19	-1.54	0.24	0.07	0.26	1.05	-0.22	0.86	1.36	0.15	1.49	-0.14	0.79	0.79	-0.59	0.91	0.45	-0.64	-0.14	-0.53	-0.05	0.27	-0.06	-1.41	0.03	2.94	2.06	-0.22	-0.59	0.24	0.01	0.21	-0.34	-0.47	2.58	0	0.33	0.01	2.25	1.69	2.15	2.83	4.21
AT1G07410	0.49	-0.06	-0.28	0.03	-0.15	0.02	-0.6	-0.12	-0.89	-0.99	-0.06	-0.38	-0.25	0.42	-0.49	-0.28	-0.18	-0.25	-0.28	-0.38	-0.24	0.11	-0.24	0.27	0.06	-0.19	-0.15	-0.21	0.09	-0.02	0.26	-0.06	0.15	0.03	0.15	-0.41	0.26	0.97	0.68	-0.2	0.17	0.04	-0.35	-0.2	0.05	-0.09	0.07	0.27	0.37
AT1G07420	0.26	-0.22	-0.21	-0.07	-0.18	-0.36	-0.3	-0.7	-0.58	-0.69	-0.54	-0.8	-0.11	-0.08	-0.39	-0.4	-0.17	-0.28	-0.49	-0.69	-0.08	-0.09	-0.12	-0.38	-0.2	-0.36	-0.27	-0.12	-0.08	0.08	-0.09	-0.13	0.14	-0.12	-0.21	-0.13	-0.52	-0.21	-0.01	-0.17	-0.33	-0.33	-0.68	-0.66	-0.67	-0.19	-0.36	-0.16	-0.5
AT1G07430	-2.09	-1.79	-0.63	-2.02	0.32	-0.9	1.75	1.13	-0.54	3.18	1.88	0.79	0.79	-1.68	-1.2	0.98	1.2	1.32	-0.12	0.52	-0.6	0.29	-0.45	0.38	0.69	1.41	0.72	0.72	-0.88	-0.25	-0.89	0.32	0.87	-0.92	-0.74	2.23	1.39	0.51	0.12	0.65	1.23	-0.76	0.44	-0.82	-0.53	0.66	-0.07	1.91	1.35
AT1G07440	-0.47	-0.24	-0.52	-1.03	-0.92	-0.86	-1.03	-1.4	-1.37	-0.7	-1.04	-0.95	-1.13	-0.3	-1	-0.94	-0.93	-1.5	-0.58	-0.34	-0.15	0.23	-0.19	-0.43	-0.99	-1.17	-0.95	-0.52	0.1	-0.19	0.09	-0.3	-0.26	0.33	0.15	-0.79	-0.65	0.14	0.03	0.37	0.45	-0.44	-0.92	-1.38	-1.29	-1.31	-1.97	-1.69	-2.07
AT1G07450	-0.44	-0.48	-0.68	-0.99	-0.36	-0.46	-0.31	0.17	-1.56	-0.25	-1.15	-1.11	-0.45	-1	-0.55	-0.92	0.42	-1.28	-0.29	0.14	0.02	-0.62	-0.28	-0.18	-0.78	-0.35	-0.67	-1.38	-0.45	-0.88	0.58	-0.66	-0.57	0.02	-0.17	-1.89	-0.88	-0.46	-0.29	-0.34	-1.29	-0.43	-0.76	-0.96	-1.05	-1.74	-2.71	-1.51	-0.94
AT1G07460	0	0	0	0	-0.47	-0.45	0.46	-0.75	0	0	-0.57	0	0	0	0	-0.47	-0.51	-0.55	0.46	0	0	0	0	0	0	0	0	0	0.11	0	0	0	0	0	0	-0.25	0	0	0	0	0	0	0	0	0	0.12	0.26	0.11	0
AT1G07470	-0.17	-0.02	-0.17	0.05	-0.13	-0.23	-0.08	-0.23	-0.11	-0.28	-0.43	-0.12	-0.19	-0.06	0.07	0.19	0.03	-0.15	-0.29	-0.02	0.04	0.02	0.08	-0.21	-0.34	-0.39	-0.22	0.12	0	-0.02	-0.15	0.26	0.13	-0.15	-0.23	0.3	-0.37	-0.5	-0.35	0.05	0.55	0.02	-0.2	-0.16	0.05	0.35	0.11	0.51	0.31
AT1G04577	-0.11	-0.49	-0.46	1.41	-0.76	0.66	-0.55	-0.45	-0.23	-1.61	0.22	-0.32	-0.12	0.96	0.79	0.01	-1.27	-0.5	0.15	-0.02	0.74	0.06	0.13	-0.44	-0.38	0.06	-0.09	0.2	-0.06	-0.38	-0.42	0.09	-0.43	-0.13	-0.08	0.11	-1.11	0.71	0.54	0.29	0.07	0.06	0.04	-0.18	0.32	0.8	0.38	0.79	0.07
AT1G07473	-0.84	0	0.04	-0.6	0.48	0.48	-0.98	0.02	-0.48	-1.61	0	-1.04	-0.88	0.98	-0.2	0.01	0.31	-0.55	0.94	0.97	0.34	-0.09	0.03	0.28	-0.11	-0.48	-0.48	-0.15	0.13	0.04	-0.06	-0.22	0.14	-0.67	0.16	0.54	0	-0.76	0	-0.02	0.45	0.01	-0.14	-0.45	-0.55	0.32	-0.54	-0.42	-0.44
AT1G04583	0	0	0	0	0	0	0	0	0	0	0	0	0	0	0	0	0	0	0	0	0	0	0	0	0	0	0	0	0	0	0	0	0	0	0	0	0	0	0	0	0	0	0	0	0	0	0	0	0
AT1G07476	0	0	0	0.37	0	0	0	-0.44	0	0	0	-0.49	0	0	0.5	0.48	1.1	-0.55	0	-0.48	-0.57	0	0.12	0.07	-0.12	-0.23	0.12	-0.11	0.14	0	-0.1	-0.12	-0.11	0	-0.1	-0.55	0	0	0	0	0	-0.11	-0.12	-0.11	0.19	-0.11	0.1	0.23	0
AT1G07480	-0.28	0.16	-0.26	-0.28	0.14	-0.34	-0.22	-0.14	-0.2	-0.48	-0.24	-0.38	0.1	0.08	0.07	-0.1	0.17	-0.13	-0.27	-0.04	-0.01	0.05	-0.06	-0.33	-0.31	-0.41	-0.01	0.25	0.18	-0.07	0.02	0.18	-0.03	-0.17	-0.15	0.35	-0.02	0.19	0.04	0.1	0.21	-0.24	-0.54	-0.47	0.08	0.24	-0.04	0.18	0.11
AT1G04587	1.13	-0.74	0.49	1	0.47	-0.4	-0.9	-0.55	-0.24	-0.93	-0.34	-0.13	-1.25	0.22	-0.08	0.09	-0.1	0.31	-0.17	0.63	0.54	-0.12	0.47	-0.17	-0.1	0.13	-0.02	-0.37	-0.54	0.11	-0.42	-0.2	0.02	-0.12	-0.06	-0.04	-0.53	0.13	0.44	0.08	0.38	-0.36	-0.35	-0.24	-0.1	0.01	-0.23	0.2	-0.18
AT1G07485	-0.58	-1.02	-0.34	-0.31	-0.84	-0.58	-0.57	-1.37	-1.5	0.5	-1.13	-0.09	-0.88	-0.49	-0.91	-0.46	-0.37	-1.49	0.14	-0.1	0.03	-0.13	-0.13	-0.21	-0.29	-0.36	-0.95	-0.62	0.26	0.15	-0.56	0.11	-0.55	0.25	-0.58	-0.59	-2.2	-0.05	0	-0.12	-0.06	-0.44	-0.36	-0.06	-0.83	-0.51	-0.57	-0.4	-0.76
AT1G07490	-0.02	-0.73	-2.02	-0.07	-1.19	-0.22	-1.35	-1.87	-0.13	-1.6	-2.19	-1.39	-2.01	-0.67	-1.47	-1.41	-2.73	-2.74	-0.34	0.07	-0.88	-0.44	-0.24	-0.01	-0.87	-1.02	-0.85	-0.76	-0.23	0.09	0.05	-0.54	-1.03	-0.34	0.73	0	-0.7	0.3	-1.57	-1.01	-0.17	-0.51	-1.27	-1.15	-0.92	-1.21	-0.98	-0.64	-0.21
AT1G07510	0.25	0.39	0.01	0.08	0.29	0.11	0.22	0.61	0.33	0.07	0.12	0.18	0.18	-0.05	0.06	0.15	0.3	0.59	0.27	-0.19	0.07	0.5	0.59	0.68	0.44	0.54	0.04	0.35	-0.09	0.02	-0.17	0.19	0.25	-0.01	0.35	-0.39	0.03	0.11	0.06	0.46	-0.08	0.13	-0.12	-0.34	-0.49	0.17	0.03	0.08	-0.03
AT1G07500	0	0	0	0	0	0	0	0	0	0	0	0	0	0	0	0	0	0	0	0	0	0	0	0	0	0	0	0	0	0	0	0	0	0	0	0	0	0	0	0	0	0	0	0	0	0	0	0	0
AT1G07520	0	0	0	0	0	0	0	0	0	0	0	0	0	0	0	0	0	0	0	0	0	0	0	0	0	0	0	0	0	0	0	0	0	0	0	0	0	0	0	0	0	0	0	0	0	0	0	0	0
AT1G07530	-0.04	-0.31	-0.47	-0.27	-0.17	-0.69	-0.75	-0.44	-0.43	-0.54	-0.42	-0.35	-0.43	-0.58	0.01	-0.09	-0.07	-0.17	-0.3	-0.39	-0.15	0.35	0.01	-0.16	-0.16	-0.2	-0.65	-0.23	-0.56	-0.16	-0.8	-0.17	-0.04	-0.17	0.18	0.05	-0.41	0.02	-0.05	0.51	0.68	-0.17	0.03	-0.19	-0.37	0.18	-0.04	0.09	0.09
AT1G07540	-0.62	0	0	0	0	-0.45	0	-0.44	0	-1.02	0	-0.49	0	-0.5	-0.71	0.48	-0.06	-0.46	-0.07	0.75	0.29	0.12	0	-0.11	0	0.1	0	0	0	0	0.11	-0.01	-0.01	-0.07	0.02	0.54	0	0.79	-0.94	0	0.18	-0.23	0.1	0	-0.12	0.1	0.11	0.36	0.29
AT1G04593	0	0	-0.51	0	0	0	0	0	0	0.5	0	0	0	0	0	0.48	0	0	0	0	0	-0.11	0	-0.11	-0.11	-0.13	0	-0.1	0	-0.11	0	0	0	0	-0.12	0	0	0	0	-0.11	0	-0.11	-0.11	-0.23	0	-0.1	0	0.01	0
AT1G07550	2.5	-1.51	0.07	0.57	-2.15	-0.88	-0.51	-1.07	0.16	0.38	-2.19	-0.72	-1.27	-1.32	-1.07	0.78	-1.88	-1.24	-0.26	-0.24	0	0	0	0	0	0	0	0	0	0	0	0	0	0	0	-3.37	0	-0.76	0	0.1	0	0	0	0	0	0	0.1	0.26	0.22
AT1G07560	1.4	-0.27	-0.42	-0.06	-1.7	-1.33	0.1	-0.14	-0.08	-0.68	0.09	-0.49	-0.14	-0.76	0	-0.36	-1.33	-0.82	-1.12	-2.85	-0.34	-0.32	0.13	-0.25	0.11	-0.21	0.12	0	-0.22	0.12	0	0	0	-0.17	-0.12	-0.53	0	0	0	-0.43	0.3	-0.09	-0.11	-0.08	0	0.5	0.1	0.89	0.1
AT1G07570	-0.31	-0.29	-0.48	-0.27	-0.85	-0.87	-1	-1.07	-1.03	-1.13	-0.66	-0.96	-1.25	-0.62	-0.49	-0.35	-1.28	-1.48	-0.83	-0.46	-0.39	-0.22	-0.46	-1.1	-0.87	-1	-0.78	0.8	0.18	0.23	0.35	0.35	0.34	-0.14	-0.22	-0.69	-0.44	-0.43	-0.27	-0.2	-0.26	-0.18	0.11	0.12	0.08	0.63	0.29	0.44	0.18
AT1G04597	0	0	0	0	0	0	0	0	0	0	0	0	0	0	0	0	0	0	0	-0.48	0	0	0	0	0	0	0	0	0	0	0	0	0	0	0	0	0	0	0	0	0.1	0	0	0.14	0.11	0.12	0.11	0.23	0
AT1G07580	0	0	0	0	0	0	0	0	0	0	0	0	0	0	0	0	0	0	0	0	0	0	0	0	0	0	0	0	-0.11	0	0	0	0	0	0	0.54	0	0	0	0	0	0	0	0	0.11	0	-0.11	0	0.11
AT1G07590	0.42	-0.16	-0.37	0.31	0.04	-0.45	0.06	0.21	0.06	-0.09	0.14	0.2	0.72	0.77	0.48	-0.14	0.27	0.72	0.27	-0.31	0.04	-0.06	-0.35	0.06	0.18	-0.05	0.63	1.12	0.48	0.38	0.73	0.86	0.84	0.14	-0.03	1.14	-0.5	-0.13	-0.01	-0.12	0.21	-0.12	-0.35	-0.42	0.44	0.31	-0.04	0.42	0.26
AT1G07600	0	0	0	0	0	0	0	0	0	0	0	0	0	0	0	0	0	0	0	0	0	0	0	0	0	0	0	0	0	0	0	0	0	0	0	0	0	0	0	0	0	0	0	0	0	0	0	0	0
AT1G04603	0	0	0	0	0	0	0	0	0	0	0	0	0	0	0	0	0	0.46	0	0.47	0	0	0	0	0.24	0	0	0	0	0	0	0	0	0	0	0	0	0	0	0	0	0	0	0	0	0	0	0	0.1
AT1G07610	1.02	-0.04	-0.79	0.05	-0.45	-1.03	-0.82	-0.45	-0.41	-0.95	-0.12	-0.18	0.99	0.43	-0.4	-0.4	-0.28	0.55	-0.03	-1.2	-0.08	0.03	-0.27	0.21	0.73	0.42	1.15	1.25	0.47	0.44	0.7	0.33	0.57	0.63	-0.18	0.65	-0.34	-0.25	0.09	-0.29	-0.27	-0.15	0.07	-0.45	-0.15	-0.07	-0.04	0.11	-0.13
AT1G07615	-0.05	-0.14	-0.3	0.31	-0.5	-0.02	-0.32	0.34	-0.03	-0.53	-0.61	-0.73	-0.3	-0.09	-0.49	0.17	-0.55	-0.59	-0.29	-0.32	-0.15	0.04	0.41	0.36	-0.07	-0.11	-0.29	-0.06	-0.35	-0.35	-0.28	-0.23	-0.18	0.2	0.18	0.28	-0.12	-0.65	-0.17	-0.02	0.86	0.24	-0.11	-0.28	-0.09	0.2	0.16	-0.03	-0.06
AT1G07620	-0.25	-0.32	0.24	-0.76	-0.31	-0.69	-0.89	-0.52	-0.3	-1.19	-0.1	-0.97	-0.82	0.19	-1.17	-0.75	-0.36	-0.4	-0.74	-0.38	-0.39	0.33	-0.13	-1.03	-2.03	-1.55	-3.41	-0.2	-0.49	-1.01	-0.8	-0.09	0.59	-0.72	-0.21	1.94	-1.77	0.56	0.14	0.39	1.3	1.25	1.84	1.34	1.15	1.57	1.73	1.83	1.29
AT1G04607	0	0	0	0	0	0	0	0	0	0	0	0	0	0	0	0	0	0	0	0	0	-0.11	0	0	-0.12	0	0	0	0	0	-0.11	0	0	0	0	0	0	0	0	-0.11	0	0.14	-0.12	0	0	0	0	0	-0.11
AT1G07630	0.4	-0.07	-0.35	-0.07	0.06	-0.68	-0.83	-0.5	-0.27	-0.89	-0.02	-0.36	-0.35	-0.32	-0.44	-0.31	-0.15	0.04	-0.38	-0.9	-0.33	0.2	-0.19	-0.77	-0.75	-0.75	-1.29	-0.01	-0.25	-0.05	-0.43	0.16	0.38	-0.62	-0.14	0.2	-1.02	-0.16	0.37	0.4	0.83	1.26	1.64	1.14	0.83	1.13	1.19	1.22	0.95
AT1G07640	0.3	-0.17	-0.23	0.11	-0.32	-0.22	-0.19	0.22	0.37	0.28	0.04	0.07	0.08	0.03	-0.45	-0.41	-0.29	0.1	0.07	-0.56	-0.11	0.02	-0.04	-0.07	-0.28	-0.05	-0.15	0.35	0.05	0.29	-0.3	0.16	0.15	-0.46	0.06	1.56	-0.3	0.04	0.09	0.27	0.52	0.15	0.31	0.15	0.45	0.87	0.61	0.75	0.19
AT1G07650	0.07	-0.06	-0.43	0.04	-0.77	-0.58	-0.75	-0.82	-1.03	-1.64	-1.12	-1.11	-1.34	-0.62	-1.52	-0.94	-0.96	-1.27	-0.73	-0.85	-0.14	0.14	-0.08	-0.36	-0.48	-0.94	-1.82	-0.63	-0.54	-0.14	-0.54	-0.32	-0.04	-0.57	-0.17	-0.51	-0.74	-0.21	-0.1	0.14	0.39	0.65	1.1	1.07	0.24	0.9	0.99	0.91	0.92
AT1G07645	0	0	0	0	0	0	0	0	0	0	0	0	0.8	0	-0.44	0	-0.06	0	0	0	0	0.11	0	0	-0.11	0	0	0	0	-0.12	0	0	-0.11	0	0	0.28	0	0	0	0	0	0	-0.11	0	0	0	0	-0.01	0
AT1G07660	0.14	-0.06	-0.66	-0.06	-0.52	-0.29	-0.61	-0.31	-0.41	-0.72	-0.56	-0.65	-0.29	-0.24	-0.61	-0.28	-0.78	-0.47	-0.16	-0.35	-0.1	-0.18	-0.27	-0.52	-0.16	-0.37	-0.08	0	-0.1	-0.16	-0.15	0.07	0.08	-0.2	-0.02	0.05	-0.13	-0.68	0.07	-0.1	0.14	-0.5	-0.43	-0.51	0.01	-0.1	-0.28	-0.05	-0.08
AT1G07670	0.46	0	-0.04	0.19	-0.13	-0.18	-0.04	0.08	0.2	-0.23	-0.14	0.26	0.14	-0.19	-0.05	-0.24	-0.04	0.25	-0.19	-0.21	-0.06	0.2	0.01	0.1	0.1	0.25	-0.52	-0.19	-0.11	0.15	-0.2	0.02	0.03	-0.42	-0.1	-0.68	0.13	0.2	0.02	0.19	0.65	0.05	0.12	-0.1	-0.16	0.79	1.14	1.04	0.7
AT1G07680	0.48	0	1.59	-0.6	0	0	0	-0.47	0	0.5	0	0.93	0.53	1.11	0.56	0.49	0.74	0.46	0.73	0	0	0	-0.13	0.02	-0.11	0	0	0	0	-0.12	0	0.13	0	0.11	0	-0.75	0.63	0	0	0	0.07	0.27	0	0.14	0	0	0	-0.01	0
AT1G07690	-0.57	0	-0.5	0	-0.01	-0.45	-0.98	0	-0.45	0	0	-0.49	-0.44	0.98	0.5	0	0	0	0.49	0	0	0	0	0	0	0	0	0	0	0	-0.1	0	-0.11	0	0	-2.62	0	0	0	0.1	0	0.12	0.11	0.12	0.11	0.1	0	0	0
AT1G07700	-0.32	-0.08	-0.04	-0.25	0.26	-0.3	-0.14	-0.38	-0.29	0.18	-0.08	-0.3	-0.05	-0.16	-0.09	0.48	0.4	-0.07	-0.02	0.19	-0.06	-0.01	-0.15	-0.27	-0.16	-0.29	-0.21	0.02	0.14	-0.06	0.04	0.02	0.06	0.04	-0.03	0.48	-0.19	0.24	0.31	-0.01	0.31	-0.12	0.13	0.08	0.29	0.37	0.18	0.13	-0.27
AT1G07705	0.15	-0.17	-0.24	-0.02	-0.34	-0.29	-0.35	-0.16	-0.31	-0.56	-0.42	-0.47	-0.32	-0.24	-0.37	-0.15	-0.2	-0.01	-0.26	-0.28	-0.09	0.09	0.14	0.02	-0.4	-0.24	-0.63	-0.3	-0.23	-0.27	-0.24	-0.2	-0.09	-0.14	-0.04	0.03	-0.01	-0.51	-0.29	0.02	0.63	0.07	0.26	0.12	-0.14	0.21	0.3	0.21	0.2
AT1G07702	0	0	0	0	0	0	0	0	0	0	0	0	0	0	0	0	0	0	0	0	0	0	0	0	0	0	0	0	0	0	0	0	0	0	0	0	0	0	0	0	0	0	0	0	0	0	0	0	0
AT1G07710	0.53	-0.3	-0.73	-0.4	0.13	-0.44	-0.78	0.24	0	-0.36	-0.66	0.55	-0.13	0.21	0.8	-0.69	0.27	0.13	-0.73	-0.69	0.22	0.1	-0.3	-0.17	0.1	-0.44	-0.83	-0.38	0.17	-0.38	-0.37	-0.52	-0.46	-0.51	-0.27	0.63	0.46	-0.33	-1.94	-0.1	-1.05	0.19	0.27	0.48	-0.36	-0.28	0.14	-0.01	-0.04
AT1G07720	0.1	-0.53	-0.89	-0.77	-1.1	-0.73	-0.68	-1.2	-1.34	-0.41	-0.53	-1.52	-1.42	-1.07	-2.23	-0.49	-0.84	-0.92	-0.71	-0.3	-0.48	-0.18	-0.39	-1.27	-0.61	-0.37	-0.27	-0.94	-1.35	-0.97	-1.01	-1.26	-0.49	-0.37	0.04	0.21	-0.48	-0.11	-0.2	-0.1	-0.06	-0.32	0.57	0.01	-1.02	-1.63	-0.98	-0.64	-0.69
AT1G04623	0	0	0	0	0	0	0	0	0	0	0	0	0	0	0	0	0	0	0	0	0	-0.01	-0.21	0	0	0.11	0	0	0	0	0	-0.12	0	0	0	0	0	0	0	-0.11	-0.01	0.14	0.11	0	0	0	0	0	0
AT1G07725	0	0	0	0	0	0	0	0	0	0	0	0	0	0	0	0	0	0	0	0	0	0	0	0	0	0	0	0	0	0	0	0	0	0	0	0	0	0	0	0	0	0	0	0	0	0	0	0	0
AT1G07728	-0.72	0.28	-0.32	-0.82	-0.43	0.41	-0.33	-1	0.06	-0.6	-0.05	-0.63	-1.35	-0.94	0.01	0.12	1.55	-1.36	-0.11	-0.61	0.68	0.03	-0.31	-0.02	-0.12	-0.17	0.43	0.07	0.16	0.37	0.02	0	0.54	-0.17	-0.18	0.76	0.6	-0.33	1.15	-0.07	-0.06	-1.04	-0.93	-0.54	0.61	0.12	-0.26	0.49	-0.4
AT1G07740	-0.27	0.04	-0.23	0.42	-0.41	-0.01	0.04	-0.11	0.03	0.08	-0.32	-0.5	-0.22	-0.41	0.07	0.06	-0.06	-0.25	-0.15	-0.06	-0.09	0.27	0.15	0.49	0.03	0.05	-0.58	-0.18	-0.52	0.12	-0.65	-0.4	-0.38	0.23	0.49	-0.25	0.36	-0.61	-0.49	0.15	0.16	0.72	1.01	0.58	-0.32	0.02	-0.24	-0.25	-0.26
AT1G07730	-0.09	0	0	0	-0.49	0	0	0	0	-1.02	0	0	0	0	0	-0.47	0	0	-0.5	0	0	-0.22	0	0	-0.12	0.1	0.12	0.1	0	0	-0.12	0	0.12	0.11	0	0.54	0	0	0	-0.22	0	0	-0.12	0	0	0.01	0	0	-0.12
AT1G07745	-0.28	-0.44	1.16	-0.11	0.61	0.48	0.48	1.44	1.37	2.43	1.93	2.41	1.76	0.84	1.68	1.35	1.12	0.54	1.01	1.49	-0.17	-0.04	0.06	-0.03	-0.14	0	0.3	0.08	0.1	-0.14	0.03	0.06	-0.07	0.02	-0.02	0.7	-0.29	-0.3	0.12	0.02	0.08	-0.23	-0.4	-0.35	-0.52	-0.32	-0.44	-0.53	-0.54
AT1G07747	0	0	3.06	0.8	2.36	3.09	3.32	4.78	4.82	6.1	5.17	5.84	5.55	2.68	4.74	4.27	5.01	4.23	4.23	4.77	0	0	0	0.17	0.19	0.98	0.99	0.47	0.24	0	0	0.68	0.11	-0.11	0	0	0	0	0	0	0	0	0	0	0	-0.26	0.36	0	0.22
AT1G07750	0.43	0.24	1.61	1.09	1.78	1.42	1.9	2.63	2.76	2.78	3.02	3.19	2.82	1.58	2.55	2.18	2.88	3	1.99	1.5	-0.03	0.15	0.34	0.84	0.79	1.55	2.13	1.74	0.47	0.86	0.13	0.97	0.9	0.36	0.03	-0.02	1.54	0.96	1.35	0.18	0.31	-0.02	-0.36	-0.58	-0.37	-0.25	-0.58	-0.26	-0.72
AT1G07760	0	0	0	0	0	0	0	0	0	0	0	0	0	0	0	0	0	0	0	0	0	0	0	0	0	0	0	0.1	-0.11	0	0	0	0	0	0	0	0	0	0	0	0	0	0	0	0	0	-0.11	0	0
AT1G07770	-0.03	0.04	-0.08	-0.02	-0.12	0.25	0.21	0.2	0.19	0.3	-0.02	-0.14	0.05	0.32	-0.06	0.15	-0.15	-0.1	0.05	0.05	-0.01	-0.3	0.07	0.07	0.36	0.14	0.4	0	0.25	-0.07	0.23	0.21	0.11	0.32	-0.13	0.03	0.02	-0.71	-0.18	-0.18	-0.33	-0.04	-0.05	-0.15	0.25	0.1	0.07	0.11	0.1
AT1G07780	-0.09	0.06	-0.48	-0.3	-0.46	0.17	0.1	-0.12	-0.21	-0.26	-0.67	-0.91	-0.65	-0.23	-0.8	-0.06	-0.68	-0.65	-0.22	-0.1	0.01	-0.26	0.18	0.3	0.41	0.28	-0.1	-0.36	-0.18	-0.44	-0.27	-0.37	-0.32	0.32	0.19	0.53	-0.21	-1.15	-0.7	-0.1	-0.24	0.26	0.28	0.09	-0.22	-0.13	-0.04	-0.39	-0.17
AT1G07790	0.19	-0.33	-0.24	-0.19	-0.53	0.06	-0.19	-0.01	-0.25	-0.57	-0.56	-0.59	-0.41	-0.4	-0.62	-0.09	-0.45	0	-0.35	-0.21	-0.02	-0.21	-0.01	-0.22	0.1	0.13	0.3	0.1	0.19	-0.01	0.32	-0.22	0.14	0.09	-0.1	-0.24	-0.18	-1.17	-0.56	-0.35	-0.03	-0.64	-0.55	-0.48	-0.24	-0.25	-0.32	-0.22	-0.1
AT1G07795	1.28	0.03	1.29	1.37	1.26	0.16	1.3	2.04	2.05	1.7	1.74	1.71	1.6	1.33	1	-0.45	0.4	1.65	1.4	0.64	0.29	-0.11	0.11	-0.24	0.28	0.7	0.66	0.73	0.03	0.35	-0.15	0.48	0.34	0.19	-0.1	-0.37	-0.75	0.71	0	0.07	0.18	-0.31	-0.13	0.14	-0.1	-0.1	0.07	0	-0.38
AT1G07810	0.06	-0.15	-0.28	0.05	-0.08	-0.09	-0.12	-0.16	-0.14	-0.5	-0.18	-0.15	-0.15	-0.46	-0.11	0.05	0.01	-0.03	-0.23	-0.5	-0.02	0.35	0.25	0.13	0.06	0.2	-0.56	-0.17	-0.37	-0.12	-0.43	-0.12	-0.04	-0.18	0.11	-0.34	0.02	-0.01	-0.04	0.27	0.72	0.05	0.21	0.05	-0.41	0.32	0.43	0.56	0.6
AT1G07820	0.27	-0.1	-0.75	-0.23	-0.51	-0.06	-0.53	-0.49	-0.42	-0.58	-0.7	-0.64	-0.38	-0.37	-0.88	-0.25	-0.77	-0.43	-0.29	-0.2	-0.12	-0.15	-0.07	-0.2	-0.14	-0.26	-0.13	0.02	0.19	0.13	-0.09	-0.42	-0.17	-0.35	-0.31	-0.09	-0.34	-1.14	-0.58	-0.21	0.26	-0.09	-0.04	-0.28	-0.26	-0.23	0.01	0.14	0.13
AT1G07830	0.19	0.03	-0.23	0.04	-0.46	-0.1	-0.05	-0.01	-0.12	-0.68	-0.62	-0.59	-0.54	0.23	-0.41	0.15	-0.47	-0.62	-0.39	-0.42	-0.16	-0.13	0.03	0.03	-0.21	-0.05	0.07	-0.09	-0.12	-0.24	0.07	-0.16	-0.08	0.15	0.02	0.28	-0.26	-0.9	-0.17	-0.12	0.37	0.03	-0.43	-0.38	-0.01	0.07	-0.2	0	-0.12
AT1G07840	0.04	-0.17	-0.26	0	-0.2	-0.1	-0.13	-0.36	-0.73	-0.79	-0.43	-0.98	-0.6	-0.12	-0.88	-0.15	-0.31	-0.6	-0.52	0.21	-0.06	-0.11	0.03	0.36	0.13	0.22	-0.46	-0.48	-0.27	-0.38	-0.07	-0.38	-0.04	0.21	0.15	0.06	-0.11	-0.7	-0.14	-0.06	0.09	0.05	0.24	-0.05	-0.25	-0.02	-0.17	-0.28	-0.22
AT1G07850	-0.06	-0.26	-0.51	-1.07	0.5	0.94	-0.55	0.52	0.2	-0.5	0.56	-0.31	0.59	0	0	0.02	0.45	0.54	-0.5	-0.27	-0.27	-0.06	-0.08	0.01	0.32	-0.13	-0.18	0.12	0.16	0.03	0.15	-0.2	0.3	-0.38	-0.52	-0.28	0.75	0.79	0	-0.4	-0.21	0.23	-0.02	-0.24	0.05	-0.02	-0.05	0.22	0.01
AT1G07870	0.86	0.04	-0.27	0.33	0.36	-0.24	0.42	0.42	0.5	-0.58	0.03	0.07	0.15	0.23	-0.42	-0.16	0.26	0.41	-0.01	-0.31	-0.09	0.12	-0.47	-0.01	0.22	0.6	0.39	-0.03	-0.28	0	-0.69	0.12	0.42	-0.69	-0.39	0.62	0.12	-0.11	0.59	0.08	0.18	0.27	0.45	-0.7	-0.82	0.47	0.72	0.95	0.45
AT1G07860	0	0	0	0	0	0	0	0	0	0	0	0	0	0	-0.44	0	0	0	0	0	0	0.12	0	0	0	0	0	0	-0.1	0	0	0	0	-0.17	-0.26	0	0	0	0	0	0.12	0	0	0	0	0	-0.1	0	0.11
AT1G07880	0.75	0.03	-0.91	-0.14	-0.78	-0.11	-0.41	-0.08	-0.41	-0.98	-0.47	-0.77	-0.82	-0.39	-1.35	-1.04	-1.25	-0.98	-0.45	-1.11	-0.08	-0.31	-0.63	-0.22	0.32	-0.01	-0.12	-0.31	0.04	0.05	0.15	-0.21	-0.37	-0.29	-0.01	-0.68	-0.54	-0.54	-0.36	-0.29	-0.87	0.12	-0.3	-0.4	-0.35	-0.34	-0.53	-0.69	-0.98
AT1G07885	0.96	-0.12	-1.09	0.48	-0.7	-0.53	0.13	-1.02	0.95	-1.39	0.34	-1.2	-1.44	-0.9	-1.47	-1.7	-2.05	-1.65	0.03	-1.94	0.01	-0.4	0.11	-0.39	0.47	0.32	-0.48	-0.2	-0.01	0.02	-0.33	-0.54	-0.12	-0.61	0.62	-2.49	0.26	-0.23	1.01	0.08	-0.33	-0.05	-0.04	-0.4	-0.55	-0.51	-0.62	-1.34	-0.76
AT1G07890	0.68	-0.06	0.09	0.43	0.28	0.57	-0.34	-0.76	0.33	-0.42	0.47	-0.09	-1.49	0.04	-0.36	0.23	-0.38	0.25	-0.25	-0.13	0.1	0.11	-0.17	-0.24	0.15	-0.13	0.19	-0.01	-0.07	0.01	-0.1	0.22	0.77	-0.69	-0.16	-1.22	0.22	0.12	0.42	0.07	0.31	-0.35	-0.71	-0.78	-0.14	0.34	0.19	0.32	-0.16
AT1G07900	0.35	-0.64	-1.87	-1.31	-1.44	-1.05	-1.56	-3.13	-1.47	-0.89	0.18	-2.72	-2.03	-2.3	-3.29	-1.43	-0.56	-3.13	-0.99	-2.81	-0.76	-0.57	-1.08	-1.81	-1.39	-3.04	-3.85	-1.77	-1.01	-1.26	-2.87	-1.38	-0.75	-2.7	-1.45	1.49	-1.96	0.86	-0.38	0.64	3.15	1.77	1.97	-2.68	-1.77	-0.07	0.48	0.66	-0.26
AT1G07902	0.23	-0.11	-0.14	-0.07	-0.79	-0.56	-0.96	-0.51	-0.09	-0.17	-0.05	-0.13	-0.07	-0.06	-0.07	-0.28	-0.11	-0.31	0.11	-0.4	-0.24	0.18	-0.36	-0.6	-0.66	-0.87	-0.17	0.06	0.04	-0.12	0.05	-0.06	-0.1	-0.17	-0.13	0.31	-1.26	0.11	-0.46	0.02	0.73	-0.16	-0.19	-0.25	0.1	-0.22	-0.38	-0.59	-0.68
AT1G07901	-1.29	0.1	-0.54	0.47	-1.12	-0.95	0.19	-0.46	-0.39	-0.78	-0.93	-0.7	-0.62	-0.6	-0.45	-0.09	-0.12	-0.84	-0.04	0.01	-0.62	0.02	-0.15	-0.46	-0.48	-0.61	-0.71	-0.6	-0.41	-0.32	-0.31	0.13	-0.22	-0.29	0.16	0.01	-0.99	1.05	-0.56	0.03	0.51	-0.6	-0.31	-0.57	-0.1	-0.1	-0.47	-0.65	-0.72
AT1G07910	0.35	-0.12	-0.43	-0.2	-0.35	-0.15	-0.32	-0.6	-0.98	-0.99	-0.63	-0.97	-0.83	-0.51	-0.59	-0.34	-0.35	-0.29	-0.67	-0.28	-0.04	0.19	0.36	0.69	0.16	0.31	-1.17	-0.93	-0.74	-0.36	-0.62	-0.95	-0.31	-0.02	0.24	0.29	0.19	-0.55	-0.09	0.1	0.41	0.39	0.68	0.53	-0.42	-0.16	-0.12	-0.35	-0.18
AT1G07920	-0.06	0.06	-0.47	-0.2	-0.42	-0.08	0	-0.15	-0.4	-0.19	-0.78	-0.62	-0.58	-0.15	-0.58	-0.06	-0.52	-0.32	-0.27	0.05	0.05	-0.3	0.04	-0.09	0.07	-0.11	0.03	0.06	0.07	-0.4	-0.02	-0.07	0.19	0.02	-0.19	-0.43	0.2	-0.47	-0.5	-0.23	0.41	-0.21	-0.14	-0.16	0.1	0.2	0.11	0.2	0.19
AT1G07930	-0.1	0.04	-0.33	-0.18	-0.41	0.03	0.04	-0.04	-0.54	-0.44	-0.92	-0.74	-0.72	-0.15	-0.63	0.02	-0.59	-0.39	-0.32	0.19	0.02	-0.22	0.18	0.11	0.25	0.1	-0.14	-0.3	-0.2	-0.45	-0.03	-0.19	0.04	0.14	0.04	-0.56	-0.13	-1.25	-0.55	-0.2	0.24	-0.01	0.03	-0.06	-0.07	0.15	0.12	0.13	0.23
AT1G07940	-0.01	-0.04	-0.33	-0.19	-0.44	-0.09	0.02	-0.09	-0.41	-0.26	-0.79	-0.61	-0.53	-0.15	-0.58	-0.08	-0.53	-0.27	-0.3	0.07	0.03	-0.26	0.1	0.01	0.09	-0.05	0.03	0.07	0.08	-0.32	0.02	-0.09	0.19	-0.01	-0.13	-0.3	-0.17	-1.11	-0.45	-0.2	0.42	-0.07	-0.11	-0.2	0.06	0.15	0.11	0.22	0.2
AT1G07950	0.12	-0.21	-0.41	0.03	-0.2	-0.2	-0.35	-0.55	-0.55	-0.46	-0.43	-0.45	-0.65	-0.09	-0.31	-0.2	-0.49	-0.38	-0.26	-0.57	0.01	-0.05	-0.03	-0.53	-0.25	-0.55	-0.28	-0.12	0.01	-0.15	0.09	0.05	0.08	-0.17	-0.19	0.06	-0.2	-0.38	-0.28	-0.11	0.59	-0.38	-0.46	-0.26	0.11	0.3	0.02	0.18	-0.04
AT1G07960	0	-0.07	-0.24	0.13	-0.25	-0.08	-0.23	-0.17	-0.01	-0.77	-0.28	-0.39	-0.28	0.21	-0.33	0	-0.08	-0.01	-0.2	-0.17	-0.1	-0.07	-0.07	-0.17	-0.09	-0.28	-0.21	-0.05	0.03	-0.1	-0.04	0.09	0.23	-0.17	-0.13	0.48	-0.27	-0.32	-0.06	-0.04	0.37	-0.15	-0.17	-0.27	0.01	0.3	0.26	0.43	0.21
AT1G07970	-0.06	-0.17	-0.56	-0.11	-0.39	-0.1	-0.21	-0.17	-0.37	-0.6	-0.75	-0.71	-0.43	-0.28	-0.32	-0.15	-0.67	-0.72	-0.38	-0.21	-0.07	0.07	0.22	0.13	-0.25	-0.05	-0.51	-0.24	-0.24	-0.19	-0.24	-0.33	-0.35	0.08	0.21	0.04	-0.1	-0.86	-0.23	0.16	0.09	0.14	0.24	0.14	-0.29	0.07	0.14	-0.11	-0.17
AT1G07980	0.02	0.11	-0.34	-0.17	-0.19	-0.03	-0.33	-0.36	-0.3	-0.59	-0.44	-0.5	-0.31	-0.17	-0.31	0.05	-0.31	-0.23	0.08	-0.22	-0.03	-0.11	0.01	-0.23	-0.21	-0.2	-0.4	-0.15	0.03	-0.05	0.04	-0.14	0.16	-0.3	-0.11	0.32	-0.39	-0.16	-0.01	-0.09	0.37	-0.26	-0.02	-0.13	-0.02	0.3	0.07	0.25	-0.02
AT1G07985	-0.32	0.01	0.25	0.35	1.89	0.61	0.64	1.11	1.59	0.72	0.78	1.7	2.71	2.18	2.9	1.25	2.88	2.77	0.75	0.63	0.91	0	0.03	0.39	-0.12	0.76	-0.05	1.18	0.3	0.93	0.65	1.81	0.86	0.8	0.28	1.46	0.51	-0.29	0.66	0.11	-0.43	0.2	0.4	0.34	0.04	0.17	0.25	0.82	0.76
AT1G07990	0.13	-0.22	-0.29	-0.15	-0.3	-0.44	-0.37	-0.37	-0.37	-0.37	-0.23	-0.28	-0.26	-0.46	-0.14	-0.24	-0.12	0.06	-0.18	-0.33	-0.12	0.35	0.16	-0.06	-0.43	-0.2	-0.64	-0.21	-0.34	-0.1	-0.7	-0.19	-0.09	-0.37	0.08	0.06	-0.2	0.1	0.05	0.38	0.73	0.17	0.06	-0.08	-0.16	0.35	0.29	0.38	0.25
AT1G08000	-0.2	-0.07	-0.25	-0.19	-0.59	-0.12	-0.14	-0.04	-0.35	-0.49	-0.23	-0.56	-0.42	-0.18	-0.62	0.08	-0.15	-0.07	-0.19	0	-0.09	-0.13	0	-0.17	0.11	0.13	-0.11	-0.01	0.03	-0.04	0.31	0.09	0.03	0.18	0.02	0.05	-0.27	-0.67	0.03	-0.14	-0.03	0.34	0.67	0.64	0.44	0.42	0.34	0.44	0.35
AT1G08005	0	0	0	0	0	0	0	0	0	0	0	0	0	0	0	0	0	0	0	0	0	0	0	0	0	0	0	0	0	0	0	0	0	0	0	0	0	0	0	0	0	0	0	0	0	0	0	0	0
AT1G08010	0.1	-0.05	-0.23	-0.03	-0.24	-0.03	0.02	-0.14	-0.18	-0.42	-0.33	-0.23	-0.22	-0.16	-0.22	-0.22	-0.52	-0.18	-0.29	-0.19	0.02	-0.14	-0.04	-0.01	0.41	0.39	0.31	-0.17	-0.12	0.01	0.04	-0.08	-0.13	0.09	0.07	-0.36	0.17	-0.02	-0.14	-0.11	-0.11	-0.03	-0.16	-0.17	-0.15	-0.13	-0.35	-0.21	-0.18
AT1G08030	0.12	-0.33	-0.09	-0.25	-0.23	-0.24	-0.47	-0.37	-0.52	-0.58	-0.37	-0.56	-0.43	-0.3	-0.41	-0.05	-0.15	-0.23	-0.27	-0.22	0.02	0.1	-0.15	-0.03	-0.33	-0.25	-0.45	-0.07	-0.1	0.01	-0.36	-0.32	-0.03	-0.09	0.12	0.14	-0.24	-0.2	0.1	0.14	0.12	0	-0.06	-0.09	-0.29	0.01	-0.34	-0.12	-0.44
AT1G08035	-0.05	-1.52	-0.84	0.5	-1.26	-0.06	1.15	-0.89	-1.14	-1.31	-0.38	-0.54	-1.17	-0.92	-1.12	-1.38	0.12	-0.41	0.52	-1.48	-0.46	0.07	-0.32	-0.42	-0.26	-0.23	-0.5	-0.36	-0.05	-0.22	-0.07	-0.71	-0.16	-0.21	-0.01	0.39	-0.83	-0.88	-1.28	-0.01	0.2	-0.03	0.03	0	0	-0.33	-0.62	-0.42	-0.75
AT1G08040	0.11	-0.15	-0.44	-0.24	0.08	-0.11	-0.17	-0.53	-0.23	-0.34	-0.16	-0.37	-0.4	-0.45	-0.45	0.18	0.13	0.14	-0.04	-0.33	-0.15	0.19	-0.11	0.16	-0.14	0.4	0.23	0.07	-0.09	0.05	-0.26	-0.24	-0.15	0.05	0.03	0.26	-0.38	0.15	0.04	0.08	0.02	0.13	-0.24	-0.34	-0.96	-0.86	-0.78	-0.93	-1.29
AT1G08050	0.79	0.34	-0.5	0.32	0.44	-0.28	-0.54	0.07	0.4	-1.51	-0.82	-0.53	-0.22	0.46	-0.07	-1.23	-0.06	0.45	0.07	-1.75	-0.08	0.4	0.55	0.17	-0.76	-1.42	-1.92	-0.52	-0.04	-0.56	-0.75	0.56	1.07	-1.25	-0.84	-0.68	-0.62	0.95	0.39	0.27	2.96	2.06	3.52	2.44	2.89	2.64	3.21	3.31	2.76
AT1G08060	0.1	-0.29	-0.16	-0.09	-0.38	-0.37	0.03	-0.08	-0.23	-0.23	-0.09	-0.12	-0.37	-0.85	-0.06	-0.18	-0.2	0	-0.44	-0.15	-0.09	0.25	0.22	0.26	-0.3	0.21	-0.51	-0.1	-0.33	-0.09	-0.61	-0.3	-0.24	-0.06	0.25	0.01	-0.18	-0.16	0.01	0.27	0.43	0.38	0.21	0.25	-0.55	0.11	0.18	-0.02	-0.03
AT1G08065	-0.54	0	0	0	0	0	0	0	0	0	0	1.22	0	0	0	0	0	0	0	0	0	0	0	0	0	0	0	0	0	0	0	0	0	0	0	0	0	0	0	0	0	0	0	0	0	0	0	0	0
AT1G08070	-0.23	-0.48	-0.21	-0.07	-0.56	0.42	-0.47	-0.07	-0.08	-0.14	-0.52	-0.15	-0.24	-0.28	-0.19	0.21	-0.44	-1.02	-0.03	0.61	0.14	0.07	0.21	0.82	-0.14	0.29	-0.16	-0.09	-0.3	0.1	-0.31	-0.08	-0.31	0.02	0.32	0.61	-1.05	-0.61	0.17	-0.06	0.52	0.5	0.16	0.08	-0.12	-0.23	-0.35	-0.13	-0.23
AT1G08080	0.23	1.21	-0.59	-0.54	-1.61	-0.27	-0.56	0.01	-1.9	-1.02	-2.24	0.46	-1.15	-1.26	-2.27	-1.57	-1.38	0.64	0.04	-0.5	0.1	0.41	-0.2	0.32	-0.21	-0.11	0.07	-0.11	-0.59	-0.19	-0.72	-0.21	-0.43	-0.2	-0.23	6.25	0	0	0	0.25	-0.54	0.82	-0.21	0.03	0.08	0	-0.59	-0.18	-0.47
AT1G08090	3.33	0.9	-2.17	-0.64	-0.77	-0.9	-2.02	-2.65	0.18	-4.29	-2.16	-0.22	-1.07	-1.11	-1.44	-1.44	-3.8	-0.2	-2.22	-3.4	0.9	0.61	-0.19	0.6	2.17	0.34	0.6	0.16	0.49	1.02	0.11	0.13	-0.31	0.63	-0.26	-3.82	0.65	-0.7	0.1	0.86	0	-0.41	0.81	-1.02	0.61	-0.98	-1.58	-1.16	-0.57
AT1G08100	0	0	0	0	0	0	0	0	0.53	0	0	0	0	0	0	0	0	0	-0.52	0	0	0	0	0	-0.11	0	-0.11	0	0	0.12	0.19	-0.11	0	0	0	-0.98	0	0	0	0	0	0	-0.11	0	-0.11	0	0	0	0
AT1G08110	-0.07	-0.14	-0.17	-0.18	-0.12	-0.19	-0.18	-0.46	-0.43	-0.33	-0.38	-0.37	-0.47	-0.18	-0.31	0.04	0	-0.15	0.08	-0.13	-0.04	0.02	-0.03	-0.09	-0.2	-0.22	-0.42	-0.39	-0.25	-0.08	-0.24	-0.38	-0.23	-0.02	0.1	0.12	-0.2	0.01	-0.02	0.06	0.16	-0.19	-0.13	-0.24	-0.37	-0.42	-0.66	-0.63	-0.93
AT1G08115	-0.11	-1.11	-0.09	-0.83	0.29	-0.82	-0.09	-0.9	1.2	0.29	-0.05	0.62	-0.65	-0.65	-1.37	-0.52	0.49	1.6	0.43	0.16	-1.35	0.03	-0.27	0.04	-1.36	-0.5	0.07	-0.25	-0.04	-0.8	-0.21	0.09	0.05	-0.34	-0.7	0.02	-1.79	0.47	0.17	-0.55	-0.89	-0.52	-0.71	-0.01	-0.22	-0.78	-0.37	-0.98	0.04
AT1G08120	0	0	-0.51	0	0	0	0	0	0	-1.02	-0.57	0	0	0	0	-0.46	-0.51	0	0	0	0	0	-0.1	0	0.12	0	-0.11	-0.11	0	0	0	0	0.11	0	-0.1	0.54	0	0	0	0.21	-0.1	0	0	0.14	0.11	-0.11	0	0.37	0
AT1G04643	0	0	0	0	0	0	0	0	0	0	0	0	0	0	0	0	0	0	0	0	0	0	0	0	0	0	0	0	0	0	0	0	0	0	0	0	0	0	0	0	0	0	0	0	0	0	0	0	0
AT1G08125	-0.04	-0.11	-0.3	-0.18	-0.2	-0.11	-0.04	-0.41	-0.35	-0.45	-0.37	-0.4	-0.41	-0.32	-0.36	-0.08	-0.26	-0.4	-0.32	-0.26	0.04	0.05	0.05	0	-0.38	-0.29	-0.29	-0.06	-0.07	-0.11	-0.15	-0.17	-0.02	-0.2	-0.15	0.32	-0.46	-0.16	-0.14	0.01	0.5	-0.03	-0.27	-0.18	-0.34	-0.09	-0.07	-0.06	-0.29
AT1G08130	-0.11	-0.3	-0.43	-0.12	-0.6	-0.09	-0.03	0.06	-0.83	-0.79	-0.91	-0.82	-0.82	-0.86	-0.73	-0.22	-0.77	-0.39	-0.55	0.01	-0.01	-0.06	0.28	0.25	0.1	0.16	-0.28	0.04	-0.46	-0.45	-0.26	-0.34	-0.1	0.25	0.48	-0.2	0.03	-1.14	-0.43	0.07	0	0.22	0.16	-0.08	-0.28	0.03	-0.1	-0.17	0.16
AT1G08135	0	0	0	0	0	0	0	0	0	0	0	0	0	0	0	0	0	0	0	0	0	0	0	0	0	0	0	0.1	-0.11	0	0	0	0.11	-0.07	0	0.54	0	0.71	0	0	0	0	0	0	0	0	-0.11	0	0.1
AT1G08140	0	0.53	0.54	0.37	0.48	0.47	0	0	0	-1.02	0	0	0	0	0.5	-0.93	0.46	0	-0.5	0	-0.01	0	0.1	0	0.19	0	-0.01	0.11	0	0	0	0	0	-0.22	-0.24	-0.02	0	0.71	0	0.09	-0.03	0	-0.12	0.12	-0.12	0.1	0.1	-0.11	0
AT1G08150	0	0	0	0	0	0	0	0	0.44	0	0	0	0	0	0	0	0	0	0	0	-0.31	0	0	0	0.11	0	0	-0.22	0.11	-0.11	-0.1	0	0	0	0	0	0	0	0	0	0	0.19	0	-0.11	0	-0.12	0	-0.11	-0.1
AT1G08160	0.23	0.19	-0.27	0.02	-0.44	-0.1	-0.14	-0.08	-0.16	-0.26	-0.1	-0.32	-0.07	0.11	0.09	-0.04	-0.1	-0.04	-0.29	-0.19	0.03	-0.24	-0.33	0.13	0.18	-0.44	-0.46	-0.4	0.22	0.16	0.41	-0.3	-0.01	-0.21	-0.4	-0.58	-0.32	-0.03	0	-0.09	-1	0.16	-0.27	0.04	-0.06	-0.54	-0.17	0.19	0.07
AT1G08165	-0.13	-0.68	0.14	-0.94	-0.32	-0.24	0.25	-0.4	-0.67	-0.16	0.16	-0.26	-0.79	0.23	-0.9	0.54	-0.13	0.27	-0.36	-0.28	-0.6	-0.16	-0.63	-0.18	-0.74	-0.53	0	0.14	0.01	0.11	0.34	0.24	-0.13	0.17	-0.26	0.74	-0.47	-1.31	-0.33	-0.22	-0.66	-0.02	-0.33	-0.09	0.12	-0.57	-0.94	-0.46	-0.49
AT1G08170	0.42	0.31	-0.3	-0.54	0.71	-0.25	0.29	-0.65	-0.01	0.51	-0.89	-1.04	0.51	-1.3	0.13	1.66	-0.58	-0.01	-0.36	0.16	0.57	0.4	0.13	0.22	-0.24	0.53	-0.11	-0.16	-0.26	0.54	0.12	0.23	0.13	-0.25	0.2	0	-0.71	0.71	0	0.33	0.09	-0.27	-0.35	0.1	-0.16	-0.14	-0.5	-0.64	-0.7
AT1G08180	0.06	-0.59	-0.58	-0.44	-0.06	-0.88	-1.42	-0.43	-0.97	-1.24	-1.28	-1.16	-1.46	-0.49	-0.41	-0.79	-0.39	-0.73	-0.69	-0.99	-0.17	-0.19	0.01	-0.74	-1.12	-1.29	-0.46	-0.2	-0.19	-0.27	-0.22	-0.44	-0.18	-0.3	-0.11	-0.53	0.34	-0.63	-0.87	-0.05	0.98	-1.29	-2.23	-1.58	-1.04	-1.1	-1.27	-0.59	-1.09
AT1G08190	0.06	-0.11	-0.41	-0.13	-0.19	-0.21	-0.15	-0.31	-0.46	-0.49	-0.45	-0.57	-0.67	-0.57	-0.76	-0.27	-0.18	-0.1	-0.31	-0.41	-0.06	0.29	0.22	0.41	0.09	0.31	-0.69	-0.54	-0.6	-0.12	-0.72	-0.71	-0.32	0.02	0.26	-0.58	-0.13	-0.09	0.07	0.15	-0.09	0.42	0.46	0.18	-0.83	-0.51	-0.25	-0.46	-0.6
AT1G08200	0.12	0.35	1.25	1.24	1.16	1.28	1.82	1.53	1.25	1.31	1.36	1.23	0.93	0.83	0.86	0.95	0.82	1.05	1.06	1.12	0.43	0.21	0.5	1.28	1.55	1.76	1.84	0.48	0.58	0.91	0.67	0.56	0.45	0.85	0.42	-0.32	1.13	0.31	0.37	0.07	-0.38	0.13	-0.17	-0.19	-0.42	-0.46	-0.22	-0.44	-0.71
AT1G08210	0	-0.09	0	0.16	0	0.11	0.14	0	-0.05	-0.15	0.07	0.02	-0.33	-0.25	0.03	-0.02	-0.25	-0.51	-0.23	-0.1	0.11	-0.01	-0.08	0.52	0.36	0.26	0.13	-0.05	0.08	-0.06	-0.04	-0.16	-0.14	0.04	0.04	0.98	0.48	-0.16	0.06	-0.04	0.22	0.05	-0.01	-0.05	-0.1	-0.17	-0.04	0.02	0.08
AT1G08220	0.06	-0.28	-0.2	0.2	-0.35	0.02	0.23	0.75	0.1	-0.55	-0.7	-0.69	0.13	-0.05	-0.34	0.21	-0.41	-0.02	-0.29	-0.04	-0.09	0.05	0.14	0.12	0.16	0.12	0.21	0.01	-0.2	-0.44	0.1	-0.02	0.27	0.08	0.25	-0.11	-0.06	-1.2	-0.27	-0.02	0.34	-0.03	-0.17	-0.22	0.21	0.32	0.08	0.14	0.16
AT1G08230	-0.59	-0.03	0.24	-0.17	0.21	-0.42	0.11	-0.31	0.24	0.63	0.84	0.01	0.13	-0.02	-0.26	0.53	0.26	-0.12	0.24	0.64	-0.16	0.27	0.15	0.57	0.6	0.76	1.04	1.74	0.46	0.67	0.15	0.42	0.53	0.13	0.35	1.19	0.73	0.78	0.69	0.59	0.76	-0.11	-0.21	-0.42	-0.39	-0.4	-0.82	-0.03	-0.61
AT1G08240	0	0	0	0	0	0	0	0	0	0	0	0	0	0	0	0	0	0	0	0	0	0	0	0	0	0	0	0	0	0	0	0	0	0	0	0	0	0	0	0	0	0	0	0	0	0	0	0	0
AT1G08250	0.48	0	0	0	0	0	0	-0.9	0	0	0	0	0	0	0	0	0	0	0	0	0	-0.11	0.25	0	0	0.11	0	0.1	-0.1	0.12	0.12	0	0	0	0	0	0	0	0	-0.09	0	0	0	0	0	0	-0.1	0.12	0
AT1G08260	0.41	-0.09	-0.61	-0.15	-0.68	-0.17	-0.21	-0.18	-0.68	-0.98	-0.94	-0.8	-0.62	-1.28	-0.73	-0.75	-0.72	-0.25	-0.74	-0.33	0.03	0.3	0.44	0.75	-0.02	0.23	-1.18	-0.82	-0.76	-0.21	-1.05	-0.64	-0.71	-0.18	0.64	-0.45	-0.32	-1.21	-0.54	0.47	0.05	1.22	1.2	0.63	-0.31	0.34	1.33	0.36	1.03
AT1G08270	0.45	-0.31	-1.13	0.22	-0.61	-0.54	-0.57	-0.02	-0.24	-0.66	-0.21	-0.48	-0.4	-0.51	-0.57	-0.83	-0.75	0.62	-0.1	-0.2	-0.47	-0.36	-0.25	-0.25	-0.06	-0.26	-0.22	0.18	0.01	-0.06	0.04	0.41	0.24	-0.42	-0.16	0.98	0.55	0.65	-0.49	-0.1	0.2	-0.42	-0.13	-0.24	-0.23	0.08	-0.26	0.29	0.14
AT1G08280	0.61	-0.39	-0.55	-0.28	-0.85	-0.34	-0.35	-0.37	-0.97	-0.97	-0.65	-1.09	-0.92	-0.34	-1.28	-0.64	-1.18	-0.8	-0.71	-0.57	-0.2	-0.05	0.05	0.05	-0.18	0.08	-0.51	-0.49	-0.44	-0.38	-0.39	-0.76	-0.29	0.53	0.5	0.02	-0.37	-0.38	-0.22	-0.1	-0.35	-0.11	-0.08	0.18	-0.45	-0.67	-0.86	-1.13	-0.95
AT1G08290	0.14	0.34	-0.18	-0.09	0.03	0.13	0.31	0.93	-0.07	-0.9	-0.58	-0.03	0.38	-0.17	-1.4	-0.42	-0.29	0.41	0.03	-0.82	-0.11	0.53	-0.19	0.98	1.27	0.88	0.5	0.5	-0.21	0.11	-0.55	0.05	0.22	-0.39	-0.34	3.83	-0.24	-1.12	0.44	0.25	0.41	0.52	0.66	0.08	0.45	0.75	1.04	1.6	1.39
AT1G08300	-0.11	0.1	-0.01	0.54	-0.53	-0.09	-0.11	0.35	-0.09	-0.25	-0.19	-0.34	-0.58	0.17	0.01	0.29	-0.64	-0.67	0.03	0	-0.2	0.06	-0.16	0.3	0.37	0.68	0.47	0.16	-0.52	-0.28	-0.02	0.23	-0.39	0.57	0.56	0.4	-0.01	-0.48	0.34	-0.01	0.2	0.11	-0.09	0.08	-0.19	-0.05	-0.49	-0.4	-0.1
AT1G08310	0.64	0.27	-1.11	0.3	-0.38	-0.9	-1.28	-0.94	-1.19	-2.14	-0.45	-1.02	-0.26	-0.2	-1.27	-0.89	-0.44	-0.1	-0.29	-2.2	-1.53	0.44	0.66	0.44	0.03	0.21	-0.05	-0.25	-0.01	-0.51	-0.65	-0.08	0.31	-0.09	-0.29	-0.8	0.47	0.14	-2.37	1.25	0.7	0.99	0.47	-0.24	-0.11	0.05	-0.2	-0.18	-0.28
AT1G08315	0	0	0	0	0	0	0	0	0	0	0	0	0	0	0	0	0	0	0	0	0	0	0	0	0	0	0	0	0	0	0	0	0	0	0	0.54	0	0	0	0	0	0	0	0	0	0	0	0	0
AT1G04647	0	0	0	0	0	0	0	0	0	0	0	0	0	0	0	0	0	0	0	0	-0.52	0	0	0	0	0	0	0.1	0	-0.11	0	-0.01	0.09	0	0.12	0	0	0	0	0	0	0	0	0	0	0	0	-0.11	0.11
AT1G08320	1.41	0.1	-0.92	0.57	-0.42	-0.75	0.34	1.07	0.68	-1.04	-0.24	0.46	0.8	0.15	0.6	-0.83	-0.17	0.95	-0.27	-1.89	0.55	0.37	0.02	-0.07	-0.2	-0.28	-0.66	0.47	-0.24	-0.03	-0.84	1	-0.27	-1.4	0.29	-0.19	0.26	-1.08	1.28	-0.04	0.56	-0.05	-0.39	-0.16	-0.42	0.23	-0.17	0.7	-0.49
AT1G04653	0	0	0	0	0	0	0	0	0	0	0	0	0	0	0	0	0	0	0	0	0	0	0	0	0	0	0	0	0	0	0	0	0	0	0	0	0	0	0	0	0	0	0	0	0	0	0	0	0
AT1G08340	0.83	0.06	-0.23	-0.28	0.16	-0.33	-0.44	0.36	0.06	-0.73	0.11	0.13	0.55	0.12	0.12	-0.12	0.18	0.58	-0.15	-0.54	-0.09	-0.09	-0.45	0.58	0.09	-0.3	-0.64	-0.42	-0.08	0.19	-0.16	0.11	0.17	-0.04	-0.24	-0.26	0.06	-0.2	-0.72	-0.19	-0.75	0.65	0.08	0.06	0.42	-0.58	0.19	0.44	-0.12
AT1G08350	0.51	-0.09	-0.52	0.22	-0.44	-0.12	-0.29	-0.37	-0.3	-1.09	-0.67	-0.64	-0.73	-0.28	-0.35	-0.3	-0.38	-0.14	-0.47	-0.91	0.05	0.07	-0.01	-0.34	-0.82	-0.73	-0.98	-0.35	-0.02	-0.02	-0.19	-0.19	-0.17	-0.22	0.02	-0.01	-0.61	-0.07	-0.28	-0.01	0.33	0.34	0.56	0.49	0.18	0.22	0.38	0.16	0.06
AT1G08360	-0.05	-0.09	-0.46	-0.2	-0.58	-0.02	-0.17	-0.01	-0.48	-0.69	-0.93	-0.93	-0.8	-0.06	-0.64	-0.22	-0.8	-0.66	-0.44	-0.11	-0.08	-0.35	0.07	0.02	0.23	-0.05	-0.01	-0.26	-0.14	-0.45	0.09	-0.17	-0.12	0.17	-0.05	-0.18	-0.09	-1.21	-0.45	-0.31	-0.14	0.03	0.02	-0.06	0.06	0.11	0.04	0.05	0.09
AT1G08370	0.1	-0.11	-0.32	0.01	-0.22	-0.23	-0.19	-0.12	-0.17	-0.53	-0.16	-0.12	-0.08	-0.14	-0.09	0.04	-0.08	0.02	0	-0.39	-0.03	-0.04	-0.08	-0.31	-0.1	-0.16	-0.17	0.18	0.09	-0.17	0.02	0.23	0.28	-0.27	-0.31	-0.08	-0.31	-0.37	-0.11	-0.04	0.37	-0.33	-0.33	-0.26	0.06	0.35	0.22	0.42	0.26
AT1G08380	-0.11	0.11	-0.2	-0.32	0.1	-0.37	-0.41	-1.14	-0.56	-0.52	-0.63	-0.54	-0.26	-0.28	-0.44	-0.24	-0.66	-0.52	-0.2	-0.2	-0.1	-0.16	-0.24	-0.45	-0.37	-0.28	0.19	-0.03	0.19	-0.18	0.23	-0.02	-0.3	0.04	0.01	-2.97	-0.03	0.13	-0.05	-0.23	-0.68	-0.41	-0.61	-0.13	0.06	-0.45	-0.49	-0.59	-0.6
AT1G08390	-0.15	0.29	-0.77	0.1	-0.13	-0.23	-0.73	-1.02	-0.49	-0.46	-0.61	-0.44	-0.72	-0.04	-0.26	0.13	-0.6	-0.23	-0.17	0.41	-0.32	-0.25	-0.28	-0.39	-0.12	0.26	0.33	-0.21	-0.04	-0.07	0.21	-0.14	-0.39	-0.16	-0.04	-0.28	-0.14	0.07	-0.44	-0.36	-0.65	-1.09	-1.04	-0.28	-0.53	-0.98	-0.92	-0.7	-0.79
AT1G08400	0.1	-0.3	-0.59	0	-0.16	-0.43	-0.51	-0.22	-0.51	-0.55	-0.3	-0.76	-0.38	-0.57	-0.7	-0.25	-0.2	-0.44	-0.54	-0.47	-0.13	0.12	0.05	0.03	-0.14	0.05	-0.75	-0.49	-0.52	-0.32	-0.54	-0.45	0.02	-0.2	0.25	0.37	-0.23	-0.59	-0.01	0.1	0.71	-0.18	0.31	0.09	-0.14	0.34	0.23	-0.03	0.05
AT1G08410	-0.18	-0.21	-0.18	-0.08	-0.33	0.21	0.26	0.32	-0.46	-0.72	-0.62	-0.75	-0.42	-0.03	-0.56	0.05	-0.11	-0.27	-0.39	0.32	0.05	-0.13	0.21	0.39	0.42	0.43	-0.16	-0.13	-0.5	-0.45	-0.1	-0.14	0.12	0.26	0.37	-0.03	-0.04	-0.9	-0.44	0.06	0.25	0.18	0.4	0.14	-0.01	0.26	0.09	0.15	0.39
AT1G08420	0.06	-0.13	-0.13	-0.06	-0.25	-0.15	0	-0.15	-0.22	-0.28	-0.25	-0.31	-0.32	-0.46	-0.33	-0.27	-0.07	-0.09	-0.24	-0.2	0.01	0.32	0.19	0.29	0.11	0.2	-0.62	-0.46	-0.47	-0.03	-0.77	-0.5	-0.21	-0.29	0.2	-0.24	-0.28	0	-0.01	0.25	0.3	0.42	0.4	0.06	-0.37	0.22	0.43	0.33	0.11
AT1G08430	1.86	-0.2	-2.1	0.79	-0.71	-1.2	-1.46	1.31	0.8	-2.09	-1.37	-0.56	0.56	0.27	-1.29	-3.04	-0.69	0.53	-1.25	-3.45	-0.03	-0.12	-0.14	0.07	0	0	0	-0.1	0.12	0.22	0.03	-0.1	0.17	0.11	-0.02	4.25	0	-1.04	0	-0.43	-0.14	0.38	0	0	0	0.01	-0.1	0	-0.19
AT1G08440	-1.03	-0.54	0.51	-0.28	1.71	-0.59	-0.17	1.13	-0.21	0.95	1.78	-0.07	-0.8	-0.85	-0.21	-1.21	-0.6	1.69	0.36	-0.25	-0.77	0	0	0	0	0.4	0	-0.11	0	-0.06	0.01	0.61	0.09	0	0.18	0.13	0.97	-1.32	0.65	0	0.18	0	0	0	0	0.02	0	-0.2	-0.21
AT1G08450	0.02	0.22	-0.31	-0.09	-0.12	-0.17	-0.44	-0.71	-0.68	-1.32	-1.49	-0.79	-1.18	-0.24	-1.51	-0.85	-0.44	-0.63	-0.21	-0.87	-0.16	0.47	0.28	-0.78	-1.31	-1.63	-2.85	-1.09	-0.25	-0.26	-0.82	-0.21	0.13	-1.46	-1.03	0.11	-0.57	-0.06	-0.23	0.27	2.98	0.65	1.56	0.91	0.81	1.22	2.18	1.77	0.87
AT1G08460	-0.19	-0.08	-0.41	-0.53	-0.16	-0.55	-0.93	-1.36	-0.66	-0.54	-0.65	-0.59	-0.92	-0.57	-0.41	0.09	-0.24	-0.5	-0.35	-0.26	-0.02	0.06	0.02	-0.35	-0.86	-0.79	-0.91	-0.21	0.09	0.02	-0.2	0.01	0.02	-0.32	-0.17	0.06	-0.6	0.29	0.1	0.21	1.04	-0.23	-0.01	-0.05	0.05	-0.02	-0.04	-0.1	-0.57
AT1G08465	0.08	-0.09	-0.54	-0.45	-0.52	-0.61	-0.57	-0.74	-0.7	-0.86	-0.75	-0.79	-0.81	-0.4	-0.79	-0.6	-0.46	-0.5	-0.44	-0.48	-0.26	0.23	-0.12	-0.15	-0.8	-1.14	-0.53	-0.6	0.04	-0.06	-0.1	-0.28	0.06	-0.28	-0.34	-3.95	-0.71	-0.4	-0.41	0.04	-0.02	0.6	-0.38	-0.21	-0.23	-0.21	-0.21	0.08	-0.06
AT1G08470	0.18	-0.14	-0.51	-0.56	-0.4	-0.37	-0.35	-0.59	-0.71	-0.99	-0.67	-1.02	-1	-0.58	-1.09	-0.37	-0.6	-0.74	-0.4	-0.46	-0.14	-0.1	-0.04	-0.1	-0.56	-0.26	-0.22	-0.49	-0.01	-0.12	-0.02	-0.53	-0.12	0.14	-0.08	-0.43	-0.42	0.12	0.04	-0.15	-0.37	0	-0.15	0.05	-0.13	-0.36	-0.1	-0.23	-0.37
AT1G08480	0.28	0.14	-0.34	0.04	0.15	-0.1	-0.16	-0.19	0.02	-0.51	-0.03	-0.15	-0.02	0.23	-0.26	0.15	0.08	0.35	0.09	-0.2	0.03	-0.06	-0.14	-0.22	-0.24	-0.39	-0.04	0.04	0.24	0.01	0.14	0.08	0.22	-0.22	-0.25	0.07	-0.19	-0.04	0.02	-0.12	0.39	-0.26	-0.4	-0.32	0.04	-0.06	-0.16	0.02	-0.28
AT1G08490	-0.13	0.03	0.03	0.08	-0.07	-0.04	-0.17	0.25	-0.05	-0.04	-0.31	-0.38	-0.52	0.03	-0.1	0.01	-0.01	-0.08	0.03	0.01	0.07	0.08	0.1	0.1	-0.04	-0.07	-0.31	-0.21	-0.07	-0.12	-0.1	-0.08	-0.09	0.17	-0.04	0.13	-0.11	0.13	-0.07	0.04	-0.05	0.1	0.13	0.03	0.01	0.01	0.04	-0.08	-0.09
AT1G08500	0.39	-0.13	-0.92	-0.41	-0.51	-0.6	0.12	-0.2	0.27	-1.4	-0.55	-1.8	-0.44	-0.59	-0.68	-0.92	-1.02	-0.96	-0.52	-1.54	0.36	-0.25	-0.65	0.22	0.23	-0.26	-0.73	-0.88	-0.62	-1.09	-0.46	-0.78	-0.87	-0.78	-0.34	-1.99	0.48	-0.09	-0.43	-0.04	-0.9	0	-0.13	-0.04	0.11	-0.84	-0.21	-0.09	0.17
AT1G08510	0.14	-0.16	-0.01	-0.04	-0.16	0.04	0.03	-0.03	-0.07	-0.32	-0.15	-0.33	-0.18	-0.32	-0.28	-0.19	-0.14	-0.21	-0.09	0.05	0.04	-0.04	-0.06	-0.24	0.08	0.28	0.38	-0.06	-0.04	-0.1	-0.08	-0.06	0.04	0.04	-0.07	-0.63	-0.1	0.05	-0.14	-0.13	-0.09	-0.36	-0.39	-0.44	-0.43	-0.36	-0.02	0.17	0.27
AT1G08520	0	-0.1	-0.45	-0.09	-0.38	-0.08	-0.37	-0.58	-0.65	-0.66	-0.95	-0.79	-1.05	-0.63	-0.57	-0.61	-0.73	-0.62	-0.35	-0.26	0	-0.08	0.15	0.22	0.1	0.03	-0.47	-0.81	-0.31	-0.27	-0.26	-0.58	-0.65	0.28	0.14	-0.32	0.01	-0.19	-0.22	-0.1	-0.55	0.24	0.25	0.39	-0.28	-0.49	-0.2	-0.59	-0.56
AT1G08530	0.32	-0.15	-0.26	-0.12	-0.14	-0.09	-0.21	-0.35	-0.1	-0.82	-0.51	-0.56	-0.59	0.03	-0.38	-0.01	-0.05	0.11	-0.19	-0.4	-0.14	0	-0.12	-0.09	-0.14	-0.27	-0.39	-0.13	0.09	-0.11	0.05	-0.18	0	-0.17	-0.22	0.4	-0.22	0.1	0.24	-0.08	0.04	0.09	0.14	0.22	0.14	0.29	0.31	0.08	-0.1
AT1G08540	-0.29	-0.13	-0.5	-0.51	-0.47	-0.34	-0.62	-0.95	-1.1	-0.66	-1.16	-1.03	-1.14	-0.7	-0.56	-0.3	-0.59	-0.53	-0.38	-0.27	0.01	-0.01	0.06	0.09	-0.18	-0.22	-0.57	-0.75	-0.15	-0.23	-0.19	-0.5	-0.47	0.26	-0.03	-0.48	-0.07	-0.22	-0.16	0.04	-0.52	0.19	0.11	0.16	-0.37	-0.69	-0.53	-0.89	-1.04
AT1G08550	-0.32	-0.32	-0.18	-0.83	-0.5	-0.72	-1.37	-1.24	-0.9	-0.55	-0.95	-1.01	-0.68	-0.47	-0.31	-0.37	-0.56	-1.15	-0.76	0.3	-0.05	0.13	0.06	0.02	-0.56	-0.66	-0.7	-0.48	-0.32	-0.23	-0.31	-0.49	-0.66	0.21	0.01	-1.02	-0.28	-0.01	-0.22	0.04	-0.45	0.06	-0.46	-0.42	-0.88	-0.76	-0.73	-0.97	-1.01
AT1G08560	0.78	-0.02	-0.69	-0.47	-0.41	0.18	-0.66	-0.27	-0.3	-0.58	-0.34	-0.63	-0.55	-0.38	-1.01	-0.94	-1.09	-0.3	-0.45	-0.65	0.01	-0.27	-0.28	0.09	0.27	-0.04	-0.52	-1.01	-0.08	-0.02	-0.13	-0.2	-0.49	0.15	0	-0.74	-0.31	-1.27	-1.48	-0.29	-1.26	0.38	0.28	0.22	0.13	-0.42	0.38	-0.35	-0.36
AT1G08570	-0.53	-0.34	-0.81	-0.98	-0.37	-1.04	-1.28	0.02	-0.46	-0.28	-1.11	-1.15	-0.9	-0.24	0.23	-0.25	-0.27	-0.62	-0.94	-0.6	-0.27	0.09	0.05	-0.9	-1	-1.07	-0.31	-0.2	-0.46	-0.55	-0.81	-0.28	-0.69	-0.22	-0.24	-0.02	-0.81	-0.07	-0.33	0.33	0.16	-0.95	-1.29	-1.14	-0.92	-0.69	-0.77	-0.94	-0.88
AT1G08580	-0.13	-0.17	-0.24	-0.19	-0.55	0.18	0.28	0.57	-0.45	-0.61	-0.65	-0.86	-0.2	0.3	-0.59	0.35	-0.34	-0.22	-0.34	0.44	-0.06	-0.39	0.05	-0.06	0.36	0.41	0.49	0.14	-0.06	-0.4	0.4	0.1	0.31	0.25	0.15	0.12	0.12	-1.48	-0.57	-0.3	0.03	-0.14	-0.02	-0.03	0.33	0.33	0.06	0.15	0.34
AT1G08590	1.47	0.78	-1.65	-0.63	-1.4	-0.83	0.17	-0.47	1.01	-0.81	-2.27	-0.64	0.44	-0.17	0.09	-1.92	-1.15	0.02	-0.97	-1.05	-0.31	0.22	-0.2	-0.18	0	0	0.11	-0.11	-0.17	-0.12	0	0	0	0.08	0.1	-0.79	-0.75	0	0	0.26	-0.22	-0.3	0	0	0.11	-0.11	-0.3	-0.12	-0.12
AT1G08592	0	0	0	0	0	0	0	0	0	0	0	0	0	0	0	0	0	0	0	0	0	0	0	0	0	0	0	0	0	0	0	0	0	0	0	0	0	0	0	0	0	0	0	0	0	0	0	0	0
AT1G08600	0.2	-0.2	-0.39	-0.22	-0.45	-0.4	-0.34	-0.07	-0.49	-0.7	-0.32	-0.38	-0.36	-0.75	-0.34	-0.4	-0.21	0.13	-0.49	-0.46	-0.14	0.38	0.2	0.42	-0.53	0	-0.95	-0.51	-0.48	0.02	-0.75	-0.66	-0.31	-0.27	0.16	-0.29	-0.38	-0.3	-0.13	0.44	0.72	0.52	0.63	0.3	-0.5	0.1	0.18	-0.01	-0.19
AT1G08610	-0.22	-0.16	-0.97	-0.14	-1.28	-0.22	-0.23	-0.13	-1.53	-1.42	-1.71	-1.71	-1.44	-0.45	-0.76	0.21	-1.69	-0.76	-0.94	0.7	-0.17	-0.33	0.45	0.2	0.12	0.29	-0.16	-0.24	-0.75	-0.54	-0.32	-0.72	-0.29	0.36	0.65	-0.36	-0.27	-1.47	-0.6	-0.06	-0.51	0.3	-0.17	-0.52	-0.95	-0.44	-0.71	-0.67	-0.51
AT1G04657	0	-0.45	0	0	0	0	0	0	0	0	0	0	0	0	0	0	0	0	0	0	0	0	0	0	0	0	0	0	0	0	0	0	0	0	0	0	0	0	0	0	0	0	0	0	0	0	0	0	0
AT1G08620	0.03	-0.19	-0.31	0.01	-0.29	-0.3	-0.15	0.13	-0.29	-0.22	-0.17	-0.24	-0.28	-0.6	-0.22	-0.45	-0.08	0.06	-0.23	-0.36	-0.07	0.28	0.24	0.22	0.1	0.24	-0.57	-0.27	-0.27	-0.13	-0.7	-0.19	-0.17	-0.17	0.14	0.06	-0.29	-0.24	-0.15	0.32	0.45	0.3	0.28	0.07	-0.5	0.18	0.36	0.18	0.15
AT1G08630	-1.5	-0.68	-0.64	-1.26	0.29	0.03	-0.76	-1.4	-0.28	1.4	1.48	0.4	0.94	-0.21	-0.05	0.02	0.39	-1.79	-0.81	-0.78	0.45	0.3	0.08	-0.53	-2.22	-1.5	-1.16	-1.06	0.3	-1.92	-1.07	1.29	0.56	-1.67	-0.43	-2.63	-0.07	0.84	-2.86	-0.12	1.51	-0.22	-1.89	-1.46	-0.14	-0.78	1.52	2.58	4.16
AT1G08640	-0.19	-0.32	-0.45	-0.16	-0.5	0.04	-0.23	-0.22	-0.79	-0.52	-0.97	-1.1	-1.16	-0.55	-1.21	-0.19	-0.7	-0.51	-0.24	0.22	0.01	-0.22	0.12	0.2	0.21	0.05	-0.37	-0.62	-0.29	-0.24	-0.24	-0.7	-0.31	0.16	0.14	0.49	-0.07	-0.66	-0.47	-0.16	-0.22	0.14	0.19	0.04	-0.3	-0.26	-0.28	-0.44	-0.45
AT1G08645	0	0	0	0	0	0	0	0	0	0	0	0	0	0	0	0	0	0	0	0	0	0	0	0.11	0	0.12	0	0	0	-0.01	0	0	0	0	-0.14	0	0	0	0	0	0	0	0	0	0	0	0	0	0
AT1G08650	1.11	-0.07	0.19	-0.05	0.44	-0.62	-0.2	-0.68	-0.54	-1.76	-0.61	-1.39	-0.75	0.27	-0.46	-0.42	-0.1	0.95	-0.86	-0.43	0.11	0.67	0.23	-0.31	0.23	-0.49	-0.98	-0.62	-0.19	0.01	-0.08	0.12	0.64	0.22	-0.52	0.6	-0.52	-0.2	0.33	0.1	-0.29	-0.34	0.57	0.21	0.65	1.08	0.51	0.65	0.71
AT1G08660	0.47	0.12	0.11	0.32	0.06	0.17	0.31	-0.09	-0.03	-0.45	-0.47	-0.11	-0.21	0.09	0.1	-0.19	-0.43	-0.31	-0.12	-0.14	0.04	0.01	0.21	0.2	-0.07	0.21	-0.12	-0.56	0	-0.06	-0.13	-0.49	-0.16	0.09	0.13	0.57	0.32	0.04	0.04	-0.03	0	-0.11	-0.82	-0.38	-0.74	-0.79	-0.57	-0.7	-0.78
AT1G08670	1.2	0.14	-0.99	0.65	0.06	-0.92	0.68	1.11	1.49	-1.4	0.31	0.04	2.11	0.57	1.13	-1.86	0.06	1.46	-1.02	-2.45	0	0	0	0.19	0	0	0	0	0.33	0.21	0	0	0	0	0	-0.03	-0.12	-0.76	0.17	0	0	0	0	0	0	0	0	0	0
AT1G08680	0.15	-0.1	0.03	-0.09	-0.06	0.02	-0.02	0.11	0.09	0	0.21	0.08	0.08	-0.44	0.25	0.14	0.17	0.15	-0.06	-0.11	0.04	0.11	0.13	0.23	0.03	0.31	-0.08	-0.09	0.01	0.05	-0.2	-0.08	-0.18	0.09	0.03	0.28	0.03	0.14	-0.05	0.12	0.32	0.18	0.21	0	-0.52	-0.22	-0.04	-0.19	-0.32
AT1G08695	0	0	0	0	0	0	0	0	0	0	0	0	0	0	0	0	0	0	0	0	0	0	0	0	0	0	0	0.11	0	0	0	0.11	0	0	0	0	0	0	0	0	0.12	0	0	0	0	0	0.1	0	0
AT1G08700	0.05	0.02	-0.64	-0.23	-0.18	-0.33	-0.52	-0.63	-0.55	-1.11	-0.72	-0.71	-0.54	-0.34	-0.58	-0.21	-0.37	-0.4	-0.39	-0.41	-0.04	0.07	0.09	-0.27	-0.5	-0.53	-0.76	-0.15	-0.26	-0.06	-0.27	-0.09	-0.04	-0.27	-0.06	-0.28	-0.43	-0.24	-0.22	0.19	0.41	0.63	1.01	0.81	0.43	0.68	0.8	0.78	0.47
AT1G08710	0.04	-0.16	-0.46	-0.01	-0.34	-0.23	-0.18	-0.11	-0.43	-0.4	-0.24	-0.34	-0.16	-0.04	-0.4	-0.02	-0.03	-0.7	-0.12	-0.12	-0.06	0.04	0.07	-0.21	-0.08	0.02	-0.23	-0.16	-0.19	-0.01	-0.15	-0.07	0.04	-0.14	0.06	0.36	-0.37	-0.04	-0.11	0.04	0.71	-0.15	0.01	-0.04	-0.25	0.25	-0.09	0.2	0.04
AT1G08720	0.23	0.03	-0.22	-0.13	-0.09	-0.42	-0.32	-0.31	-0.13	-0.6	-0.37	-0.2	-0.34	-0.25	0.03	-0.07	0.05	0.14	0.02	-0.53	-0.01	0.36	-0.03	-0.11	-0.5	-0.38	-0.78	-0.11	-0.27	0.02	-0.61	-0.22	-0.19	-0.4	-0.01	0.32	-0.03	0.26	0.14	0.41	0.33	0.52	0.56	0.35	-0.18	0.26	0.47	0.38	0.1
AT1G08730	0.14	-0.73	-0.73	-0.21	-0.97	-0.64	-0.52	-1.43	-1.2	-1.31	-0.27	-1.56	-1.01	-1.13	-0.55	-0.54	-1.17	-1	-2.16	-0.38	0.06	-0.04	0.01	0.12	-0.46	0.03	-1.07	-0.72	-0.53	-0.29	-0.33	-1.01	-0.83	0.33	0.51	-0.46	-0.55	0.04	0.04	-0.06	-0.84	-0.14	0.38	-0.32	-0.96	-0.93	-0.98	-1.34	-0.95
AT1G08750	0.04	-0.18	-0.12	0	-0.29	-0.05	-0.17	-0.25	-0.4	-0.55	-0.38	-0.57	-0.36	-0.15	-0.29	-0.04	-0.28	-0.22	-0.3	-0.24	-0.02	-0.01	-0.06	-0.2	-0.4	-0.4	-0.19	0.02	0.03	-0.11	-0.06	-0.12	0.08	-0.1	-0.07	0.2	-0.17	-0.23	0.07	-0.11	0.17	-0.16	-0.26	-0.3	-0.26	-0.12	-0.06	0	-0.25
AT1G08760	0.1	-0.23	-0.26	-0.42	-0.34	-0.29	-0.38	-0.24	-0.3	-0.41	-0.04	-0.24	-0.2	-0.37	-0.13	-0.22	-0.23	-0.11	-0.35	-0.35	-0.26	0.1	0.08	-0.17	-0.31	-0.02	-0.14	0.14	-0.13	0.05	-0.32	-0.33	0.14	-0.37	-0.18	-0.34	-0.33	0.08	0.06	0.09	0.47	0.04	0.04	-0.01	-0.46	0.15	0.26	0.35	0.1
AT1G08770	-0.19	0.12	0.07	0.09	-0.11	-0.39	0.07	-0.33	0.03	-0.3	-0.33	-0.17	-0.27	0.1	0.02	0.19	0.01	-0.04	-0.02	-0.28	0.13	0.02	0.03	-0.08	0.1	0.08	0.09	0	0.01	0.05	-0.01	0.12	0.01	-0.15	-0.1	0.12	0.14	0.15	-0.03	-0.04	0.33	-0.37	-0.39	-0.09	0.13	0.25	0.08	0.26	0.07
AT1G08780	0.01	-0.04	-0.18	-0.03	-0.27	-0.1	-0.22	-0.22	-0.3	-0.17	-0.44	-0.56	-0.17	-0.07	-0.43	0.07	-0.29	-0.34	-0.24	-0.04	-0.11	-0.14	0	-0.3	-0.16	-0.31	-0.2	-0.07	0.04	-0.08	0.07	0	0.14	-0.12	-0.19	-0.14	-0.13	-0.83	-0.08	-0.19	0.13	-0.28	-0.41	-0.42	0.01	0	-0.09	0.14	-0.05
AT1G08790	0	0	0	0	0	0	0	0	0	0	0	0	0	0	0	0	0	0	0	0	0	0	0	0	0	0	0	0	0	0	0	0	0	-0.11	0	-1.26	0	0	0	0	0	0	0	0	0.11	0	0	0	0
AT1G08800	0.21	-0.23	0.32	0.6	0.11	-0.01	0.16	0.97	0.28	-0.07	0.42	0.2	0.81	0.33	0.58	-0.06	0.43	0.6	0.28	-0.2	-0.08	0.55	0.2	2.21	1.65	0.96	0.17	0.16	-0.16	0.32	-0.32	-0.07	0.09	0.36	0.6	-0.11	1.18	0.52	0.36	0.63	0.53	0.76	0.65	0.37	0.14	0.45	0.56	0.92	0.79
AT1G08810	-0.44	-0.09	0.04	-0.3	-0.37	-0.51	-0.3	-0.34	-0.56	-0.11	-0.32	-0.29	-0.35	-0.2	-0.37	0.16	-0.54	-0.29	0.08	-0.44	-0.35	0.07	-0.24	-0.19	-0.01	-0.09	0.18	-0.3	0.07	0.03	-0.05	-0.29	-0.2	0.4	-0.23	-1.89	-0.2	0.24	-0.14	0.13	-0.21	-0.06	-0.33	-0.18	-0.36	-0.7	-1.03	-1	-1.32
AT1G08820	0.18	-0.05	-0.18	0.21	0.04	-0.02	0.24	0.24	0.17	0.08	0.16	0.11	0.2	-0.19	-0.18	-0.02	-0.02	-0.13	0.02	-0.18	0.02	0.31	0.06	-0.01	0.14	0.31	0.2	0.03	-0.24	0.17	-0.53	-0.13	0.14	-0.35	0.01	-0.27	0.06	-0.06	-0.07	0.39	0.72	0.09	-0.26	-0.28	-0.42	0.11	0.35	0.52	0.07
AT1G04667	0	0	0	0	0	0	0	0	0	0	0	0	0	0	0	0	0	0	0	0	0.38	0	0	0	0	0	0	0	0	0	-0.1	0	0	0	0	0	0	0	0	0	0	0	0	0	0	0	0	0	0
AT1G08830	0.9	0.44	-0.03	0.46	0.73	0.38	0.96	1.38	0.83	0.78	0.59	0.59	0.91	0.65	0.33	-0.09	0.6	0.79	0.94	-0.53	0.04	0.14	0	0	0.5	0.18	0.18	-0.31	0.19	0.08	-0.41	0.49	0.46	-0.5	-0.4	0.09	0.39	-0.21	-0.08	0.17	0.64	-0.54	-0.25	-0.39	0.59	0.22	0.47	0.79	0.22
AT1G08840	0.58	-0.14	-0.85	-0.21	-1.24	-0.61	-0.6	-0.22	-0.92	-1.1	-1.49	-1.15	-1.42	-0.77	-1.18	-1.02	-1.22	-1.04	-1.03	-0.78	-0.17	0.02	-0.02	0.12	-0.62	-0.65	-1.39	-0.71	-0.58	-0.58	-0.35	-0.87	-0.64	0.41	0.22	0.08	-0.47	-1.47	-0.42	0.07	-0.31	0.38	0.26	0.1	-0.43	-0.19	-0.23	-0.57	-0.06
AT1G08845	-0.06	-0.06	-0.44	0.37	-0.69	0.02	-0.45	-0.11	-0.28	-0.41	-0.5	-0.67	-0.38	0.27	-0.19	-0.01	-0.41	-0.4	-0.46	0.33	-0.05	-0.24	0.09	-0.05	0	-0.09	0.08	0.04	0	-0.26	0.09	0.21	0.07	0.14	0.08	0.16	-0.04	-0.9	-0.4	-0.23	0.11	-0.24	-0.32	-0.18	0.02	0.02	-0.09	-0.08	0.09
AT1G08860	1.3	0.66	-0.65	0.32	1.95	0.29	-0.53	2.98	1.06	-1.02	-0.75	-0.14	-0.9	0.91	1.61	-1.59	0.07	1.44	-0.03	-1.93	0.32	0.46	-0.54	0.11	-0.25	-0.33	-0.49	0.45	1.03	-0.93	-1.34	1.75	1.69	-0.82	-1	0.38	0.7	1.3	1.82	-0.37	1.29	-0.33	-0.13	-0.84	0.96	0.86	2.18	2.44	3.25
AT1G08870	0	0	0	0	0	0	0	0	0	0	0	0	0	0	0	0	0	0	0	0	0	0	0	0	0	0	0	0	0	0	0	0	0	0	0	0	0	0	0	0	0	0	0	0	0	0	0	0	0
AT1G08880	-0.07	-0.1	-0.69	-0.43	-0.57	-0.44	-0.49	-0.51	-0.59	-0.91	-0.76	-1.07	-0.59	-0.32	-0.7	-0.24	-0.59	-0.28	-0.39	-0.25	-0.08	-0.09	-0.11	-0.57	-0.16	-0.27	-0.17	-0.04	-0.12	-0.24	-0.08	-0.19	0.13	-0.39	-0.32	0.08	-0.39	-1.1	-0.66	-0.09	0.43	-0.58	-0.5	-0.46	-0.16	0.02	-0.23	-0.07	-0.06
AT1G08890	0.32	-0.4	-1.02	-0.47	-0.41	-0.63	-0.49	-1.34	-1.26	-1.35	-1.18	-2.08	-0.97	-0.68	-1.1	-0.63	-0.56	-0.85	-0.44	-0.63	-0.4	0.44	0.05	-0.29	0.3	-0.16	-0.95	-0.32	-1.06	-0.59	-0.54	-1.02	-0.43	-0.49	-0.31	0.11	-0.78	-0.09	-0.73	0.13	1.12	0.23	0.5	0.03	-1.31	-1.27	-1.19	-1.03	-0.59
AT1G08900	-0.12	-0.02	-0.6	-0.48	-0.63	-0.89	-1.53	-1.49	-1.17	-1.48	-1.82	-1.5	-1.31	-0.67	-0.97	-0.73	-0.67	-0.93	-0.33	-0.45	-0.15	0.09	-0.1	-0.32	-1.15	-1.2	-1.63	-0.56	-0.17	-0.15	-0.4	0.09	-0.39	-0.18	-0.13	-0.03	-0.45	0.17	-0.11	0.15	0.83	-0.21	-0.08	0.04	0.04	-0.11	-0.19	-0.21	-0.16
AT1G08910	0.13	-0.13	-0.29	-0.01	-0.19	-0.14	0.05	-0.19	-0.29	-0.45	-0.44	-0.29	-0.58	-0.72	-0.24	-0.24	-0.43	-0.26	-0.45	-0.25	-0.02	0.14	0.09	0.53	-0.19	-0.04	-0.55	-0.35	-0.37	-0.26	-0.51	-0.42	-0.35	0.11	0.09	1.27	0.02	-0.56	-0.01	0.11	0.23	0.24	0.01	-0.19	-0.73	-0.45	-0.41	-0.52	-0.53
AT1G04673	0.76	0	-0.5	0.62	0	0.47	0.76	0.97	0	0	0.56	0	0	0.47	0	0	0	0.46	0.49	0	-0.31	0	-0.11	0	0.12	0.1	0.23	0	0	-0.11	0	0	0	0	0	0.93	0	0.71	0	0	-0.01	0.11	0	0	0	0	0	-0.11	0
AT1G04677	-0.09	1	-0.71	1.08	0.48	0.47	-0.7	0.61	0.73	0	0.51	0.18	0.36	1.26	0.35	-0.46	0.73	2.15	-0.07	0	0.34	0	0.11	0	0	-0.25	0.12	0.28	-0.3	-0.12	-0.1	0.13	0.28	-0.54	-0.15	0	0	0	0	0.1	0.1	0	0	-0.35	0.22	-0.36	-0.06	0.69	0.42
AT1G04683	0.48	-0.45	-1.01	-0.07	0	0.38	0.47	1.04	0.05	0.51	-0.76	0.65	0.39	0	-0.14	-1.49	0.4	0.26	0.49	-0.81	0.04	0.1	0	-0.19	0.11	0	-0.12	-0.19	-0.23	-0.23	0	-0.09	0	-0.11	-0.24	0.68	0	0	0	0.1	0.1	-0.19	0.1	0	-0.12	-0.19	0.13	0	0.1
AT1G08920	1.27	2.1	2.15	3.19	3.01	2.65	3.77	3.8	3.09	2.53	2.55	2.67	3.02	2.53	2.07	1.39	2.38	2.81	2.8	1.35	1.16	0.84	1.82	2.44	2.31	3.05	1.21	0.62	0.21	0.96	0.62	0.94	0.8	0.68	0.86	3.08	3.28	1.13	1.41	0.14	-0.41	0.09	-0.62	-1.12	-1.09	-0.64	-0.89	-0.25	-0.05
AT1G08930	1.13	0.4	0.21	0.26	-0.26	-0.47	-0.52	-0.06	-0.48	-1.7	-0.85	-1.23	-0.59	0.37	-1.57	-1.17	-0.66	-0.68	-0.1	-0.94	0.04	-0.29	-0.54	-0.77	-0.7	-1.55	-2.14	-0.51	-0.01	-0.38	-0.5	-0.1	-0.06	-0.12	0.05	-0.33	-0.74	0.03	0.2	-0.29	-0.27	0.02	0.09	-0.06	1.19	0.72	0.64	1.15	1.56
AT1G08940	0.62	0.2	-0.42	0.39	0.47	-0.29	-0.16	0.6	0.32	-1.06	-0.16	-0.5	0.19	0.5	-0.23	-0.8	-0.45	-0.14	0.32	-0.91	0.13	-0.22	-0.19	-0.37	-0.24	-1.1	-1.48	-0.01	-0.02	-0.64	-0.44	0.75	0.65	-0.65	-0.46	-0.04	0.06	0.19	0.09	-0.08	1	-0.33	-0.15	-0.44	1.04	0.39	0.54	1.47	1.69
AT1G08950	0	0	0	0	0	0	0	0	0.53	0	0	0	0	0	0	0	0	0	0	0	0	0	0	0	-0.12	-0.11	0	0	-0.11	0	-0.1	0.2	0	0	0	0	0	0	0	0	0	0	0.06	0.01	0	0.1	-0.11	0.12	-0.1
AT1G08960	0.01	-0.15	-0.18	0.19	-0.32	-0.24	-0.29	-0.44	-0.71	-0.71	-0.54	-0.63	-0.54	-0.41	-0.48	0.01	-0.58	-0.4	-0.56	-0.28	0.03	0	0.22	-0.13	0.28	0	-0.53	-0.49	-0.36	0.06	-0.19	-0.64	-0.18	0.02	0.28	-0.24	0.03	-0.39	-0.02	-0.04	0.12	0.01	0.14	0.18	-0.43	-0.14	-0.12	-0.21	-0.2
AT1G08970	-0.03	-0.02	-0.27	-0.08	-0.08	-0.35	-0.16	-0.18	-0.16	-0.13	-0.25	-0.08	-0.11	-0.06	-0.24	-0.01	-0.13	0.15	-0.08	-0.19	-0.07	-0.03	-0.06	-0.22	-0.25	-0.17	0.04	0.24	0.03	-0.03	-0.1	0.1	0.12	-0.23	-0.16	0.23	-0.03	-0.29	-0.22	-0.02	0.39	-0.16	-0.1	-0.08	-0.1	0	-0.08	0.15	-0.06
AT1G08980	-0.05	0.16	-0.22	-0.22	-0.21	-0.53	-1.13	-1.3	-0.33	-0.31	-0.61	-0.51	-0.51	-0.38	-0.26	-0.33	-0.59	-1.07	-0.35	0.12	-0.1	0.05	-0.09	-0.3	-0.42	-0.69	-0.17	0.24	0.08	0.08	-0.11	-0.09	-0.5	0.18	-0.12	0.12	-0.19	0.16	0	0.02	-0.01	-0.18	-0.58	-0.63	-1.53	-1.43	-1.15	-1.23	-1.37
AT1G08985	0	-0.45	0	0	0	0	0	0	0	0	0	0	0	0	0	0	-0.52	0	0	0	0	0.12	0	0	0	0	0	0	0	0	0	0	0	0	0	0	0	0	0	0.11	0	0	0	0.25	0	0	0	0	0
AT1G08990	0.96	-0.16	-0.75	-0.85	-0.54	-1.12	-0.21	-0.36	-0.13	-1.34	-0.21	-0.04	0.05	-0.99	0.2	-0.82	-0.51	0.26	-0.86	-1.65	0.39	0	-0.13	0	0	0	-0.2	0	0	0	-0.11	0	0	-0.19	-0.24	-0.33	-0.16	1.51	0.54	0	-0.02	0.12	0	0	-0.09	0.41	0.48	0	0
AT1G09000	0.84	-0.14	-0.76	-0.15	-0.24	-0.48	-0.13	-0.23	-0.4	-1.23	-0.34	-0.7	-0.54	-0.73	-0.63	-0.52	-0.6	0.02	-0.63	-1.06	0.03	0.14	0.21	0.52	0	-0.23	-0.88	-0.31	-0.37	-0.31	-0.3	-0.19	-0.12	-0.11	0.38	0.04	-0.33	-0.71	-0.77	0.33	0.15	0.59	0.4	0.47	0.82	1.31	1.52	1.24	1.63
AT1G09010	-0.02	-0.16	-0.15	-0.17	0.1	-0.08	-0.16	0.02	-0.23	-0.06	-0.3	-0.15	-0.24	-0.26	0.4	-0.07	-0.07	-0.15	0.04	0.05	0.02	0.22	0.22	0.44	-0.13	0.28	-0.04	-0.17	-0.02	0.09	-0.32	-0.18	-0.41	0.13	0.14	0.12	0.09	0.26	0.07	0.28	0.24	0.23	-0.39	-0.39	-0.91	-0.78	-0.67	-0.87	-0.98
AT1G09020	0.15	-0.13	-0.2	0.04	-0.22	-0.13	-0.17	-0.1	-0.27	-0.42	-0.34	-0.32	-0.24	-0.34	-0.21	0.04	0.01	0.06	-0.28	-0.23	0	0.08	0.09	-0.04	-0.18	-0.06	-0.3	-0.09	-0.08	-0.13	-0.23	-0.02	0.15	-0.26	0	-0.47	-0.1	-0.2	-0.12	0.03	0.32	0.06	0.18	0.12	-0.04	0.36	0.46	0.46	0.27
AT1G09030	0	0	0	-0.6	0	0	0	0	0	0	0	0	0.51	-0.5	0	0	0	0	0	0	0	0	0	0	0	0	0	0	0	0	0	0	0	0	0	0	0	0	0	0	0	0	0	0	0	0	0	0	0
AT1G09040	-0.39	-0.2	-0.48	-0.27	-0.33	-0.57	-0.79	-0.25	-0.93	-0.8	-0.4	-0.92	-0.5	-0.93	-0.75	0	-0.59	-0.45	-0.64	-0.33	-0.21	-0.05	0.25	-0.12	-0.78	-0.38	-1.13	-0.09	-0.56	-0.2	-0.45	-0.19	-0.07	-0.25	0.01	-0.38	-0.63	-0.7	0.25	0.28	0.9	1.01	1.79	1.24	0.61	0.88	0.48	0.28	0.37
AT1G09050	-0.19	-0.25	-0.5	-0.42	-0.21	-0.6	-0.35	-0.52	-0.66	-0.51	-0.36	-0.36	-0.5	-0.5	-0.44	0.08	-0.48	-0.54	-0.27	-0.42	0.02	0.17	0.17	-0.35	-0.33	-0.22	-1.08	-0.04	-0.36	-0.2	-0.52	-0.02	-0.23	-0.23	-0.04	0.02	-0.1	-0.74	-0.1	0.31	0.73	0.97	1.74	1	0.27	0.79	0.58	0.43	0.38
AT1G09060	0.11	0.05	-0.32	-0.25	-0.38	-0.44	-0.55	-0.27	-0.41	-0.28	-0.33	-0.35	-0.41	-0.61	-0.3	-0.19	-0.23	-0.13	-0.36	-0.29	-0.08	0.35	0.05	-0.07	-0.35	-0.2	-0.56	-0.2	-0.27	-0.04	-0.51	-0.09	-0.24	-0.16	0.03	0.18	-0.3	-0.16	-0.03	0.43	-0.28	0.47	0.18	0.09	-0.27	0.14	0.27	0.22	0.27
AT1G09070	0.81	0.63	-0.24	-0.21	-0.16	-0.6	-0.84	-0.58	-0.25	-0.18	-0.2	0.03	0.1	0.19	-0.14	-0.48	0.01	0.2	0.32	-0.5	0.05	0.33	-0.44	-0.46	-0.02	-0.88	-0.55	-0.17	-0.04	-0.01	-0.13	0.47	0.68	-0.37	-0.57	0.39	-0.29	0.03	-0.01	0.52	-0.14	0.04	-0.27	-0.57	0.41	0.11	0.1	0.9	1.02
AT1G09080	-0.74	0.91	-0.53	2	1.69	2.37	1.36	0.43	-0.05	-0.49	-0.24	1.32	0.98	2.4	-0.35	-1.48	1.75	0.61	0.63	-1.12	-0.3	1.54	1.35	0.55	0.37	-0.26	-3.65	-1.47	0.67	0.17	-2.44	-0.94	1.01	-2.25	-1.69	1.59	1.1	2.44	-0.21	-0.15	5.91	1.1	2.49	-0.61	-0.19	0.4	3.94	2.59	0
AT1G09090	2.11	1.79	0.85	2.27	1.39	1.59	1.95	1.95	2.68	0.45	1.17	1.65	2.57	1.6	2.22	0.54	1.31	2.26	1.72	-1.14	-0.25	0	0	0	0	0	0	0.43	0.11	0	0.12	0.01	0.17	0.11	0.11	1.45	0.32	-0.41	-2.15	0	0	0	0.11	0.14	-0.01	0	-0.11	0.29	0.29
AT1G09100	0.1	-0.16	-0.33	-0.29	-0.28	-0.4	-0.36	-0.27	-0.3	-0.52	-0.3	-0.43	-0.12	-0.08	-0.11	0.44	0.18	0.31	-0.08	-0.39	-0.08	0.14	0	-0.03	-0.53	-0.5	-1.04	0.07	0.15	-0.21	-0.37	-0.04	0.29	-0.33	-0.28	0.04	-0.09	-0.18	-0.05	0.04	0.95	0.04	0.1	-0.34	-0.62	-0.12	0.16	0.22	-0.05
AT1G09110	0	0	0	0	0	0	0	-0.44	0	0	0	0	0	0	0	0	0	0	0	0	-0.31	0	-0.1	0	-0.11	-0.19	0	0	0	0	0	0	0	0	0.12	0	0	0	0	0.12	-0.1	0.11	-0.11	-0.19	0	0	0	0	0
AT1G09130	-0.18	-0.07	-0.08	-0.11	0.05	0	-0.12	-0.15	-0.23	0.17	-0.24	-0.17	-0.16	-0.13	-0.05	0.15	0.2	0.31	0.31	0.14	-0.01	0.06	0.02	-0.01	-0.07	0.01	-0.04	0.02	0.01	-0.02	-0.05	-0.12	0.01	-0.05	-0.07	0.26	-0.02	-0.09	-0.17	0.05	0.17	0.02	-0.01	-0.05	-0.04	0.11	-0.07	-0.02	-0.2
AT1G09140	-0.04	-0.12	-0.24	0.19	-0.05	-0.28	-0.26	-0.59	-0.1	-0.25	-0.17	0.11	-0.16	-0.16	0.06	0.09	0.35	0	0.1	-0.13	-0.02	0.17	-0.03	-0.21	-0.25	-0.21	-0.34	-0.06	-0.14	-0.08	-0.2	0.06	-0.07	-0.18	0.06	0.58	-0.38	0.05	0.36	0.22	0.64	-0.16	-0.19	-0.23	-0.22	0.26	-0.09	0.29	0.14
AT1G09150	-0.1	-0.03	-0.33	-0.11	-0.36	-0.21	-0.17	-0.41	-0.39	-0.6	-0.61	-0.61	-0.5	-0.16	-0.54	-0.11	-0.4	-0.23	-0.52	-0.26	-0.11	-0.11	-0.11	-0.07	-0.26	-0.39	-0.18	-0.15	0.03	-0.25	0	-0.18	-0.05	-0.09	-0.12	-0.13	-0.2	-0.58	-0.36	-0.08	0.15	-0.09	-0.38	-0.24	-0.31	-0.2	-0.33	-0.36	-0.41
AT1G09155	1.05	-0.68	1.23	-0.01	0.48	1.66	3.33	3	4.7	3.22	3.69	4.54	2.96	0.34	4.17	0.6	0.68	2.2	0.91	1.41	1.62	0.6	0.63	3.94	2.09	2.35	2.5	0.33	-0.11	0.36	-0.88	0.12	-0.58	-1.32	-0.99	0.15	0.86	0.41	-0.48	1.02	0.18	0.36	0.09	-0.24	-0.2	-0.48	-0.69	-0.16	-1.24
AT1G09157	1.22	-1.25	1.89	0.55	1.57	0.66	1.68	1.78	3.05	3.83	2.63	4.18	2.62	1.96	3.71	1.45	0.46	0.54	0.39	3.46	0.33	0.11	0.16	1.79	1.16	1.16	1.44	0.11	-0.12	0.8	0.31	0.38	-0.07	0.25	0.14	0.23	-0.41	0.49	-0.62	0.27	-0.32	0.56	-0.09	-0.12	-0.44	-0.22	-0.59	-0.1	-0.08
AT1G09160	0.34	-0.01	-0.26	-0.14	-0.64	-0.22	-0.23	-0.5	-0.66	-0.79	-0.7	-0.71	-0.82	-0.39	-1.12	-0.32	-0.89	-0.71	-0.46	-0.36	-0.03	-0.12	-0.21	-0.02	0.22	-0.16	-0.37	-0.45	-0.36	-0.13	-0.26	-0.55	-0.24	0.14	0.15	-0.22	-0.23	-0.32	-0.16	-0.23	-0.61	0.14	0.02	-0.14	-0.59	-0.58	-0.45	-0.54	-0.24
AT1G09170	1.08	-0.43	-1.06	-0.27	-0.55	-0.4	-0.43	-0.76	-0.6	-1.53	-0.44	0.02	-0.48	-0.47	-0.28	-0.9	-0.63	0.59	-0.65	-1.5	-0.16	0.06	-0.03	0.27	-0.55	-0.55	-1.39	-1.08	-1.02	-0.72	-1.01	-0.59	-0.47	-0.03	0.44	-0.57	-0.3	0.23	0.46	0	-0.24	0.02	-0.28	-0.81	-1.19	-0.77	-1.5	-1.3	-1.47
AT1G09176	0.17	-0.23	0.1	-0.18	2.7	2.39	2.52	2.18	1.82	0.92	0.88	1.59	2.63	-0.03	1.9	0.01	0.34	0.92	1.92	0.81	-0.71	-0.26	0.14	0.38	1.11	1.61	1.33	0.73	0.58	0.55	-0.43	-0.07	0.3	-0.34	0.62	-0.98	2.32	0.71	-0.99	-0.15	0.19	-0.9	-0.61	-0.84	-0.53	0.14	-0.25	0.03	-0.56
AT1G09180	-0.47	0.86	1.75	1.6	3.1	2.66	2.46	1.93	1.27	1.85	1.51	1.36	1.86	1.25	2.24	2.96	2.91	3.44	2.65	2.08	0.64	0.56	1.01	1.8	1.51	2.45	1.14	0.84	0.63	1.23	0.85	0.78	1.95	1.41	1.7	0.84	2.38	1.48	0.38	-0.15	0.24	-0.29	-0.64	-1.48	-1.46	-0.54	-0.61	-0.12	-0.99
AT1G09190	0.1	-0.32	-0.32	-0.12	-0.66	0.39	-0.59	-0.19	-0.17	-0.39	-0.83	-0.32	-0.39	0.3	-0.35	0.54	-0.72	-0.5	-0.29	0.16	-0.1	-0.18	0.21	0.52	-0.16	0.11	-0.41	-0.22	-0.01	-0.01	-0.2	-0.21	-0.07	0.15	0.14	-0.06	0.23	-0.49	-0.14	-0.06	0.48	0.31	-0.09	-0.08	-0.31	-0.29	-0.17	-0.14	-0.15
AT1G09195	0.04	-0.22	-0.04	-0.23	-0.32	-0.57	-0.57	-0.33	-0.14	-0.31	-0.01	-0.02	-0.24	-0.36	-0.32	-0.12	-0.12	-0.35	-0.44	-0.94	-0.14	0.17	0.24	-0.38	-0.58	-0.38	-1.02	-0.09	-0.21	0.09	-0.4	-0.05	0.04	-0.4	0.08	0.66	-0.3	0.31	0.09	0.19	1.26	0.53	0.89	0.96	0.35	0.92	0.72	0.68	0.2
AT1G09200	0.23	-0.08	-1.09	-0.47	-0.73	-0.08	-0.37	-0.62	-0.66	-1.08	-1.1	-1.17	-0.85	-0.7	-1.19	-0.53	-0.88	-0.2	-0.41	-0.24	-0.03	-0.31	-0.07	-0.5	-0.02	-0.37	-0.42	-0.29	0.83	-0.19	0.19	-0.03	0.08	-0.63	-0.65	-0.4	-0.28	-1.63	-0.96	-0.5	0.15	-0.25	0.08	0.02	0.24	-0.01	1.53	1.01	1.22
AT1G09210	0.41	0.22	0.42	0.37	0.29	0.32	0.29	0.58	0.81	0.77	0.64	0.85	0.77	0.47	0.64	0.29	0.09	0.39	0.02	0.13	-0.11	0.04	0.29	0.04	0.11	0.15	-0.91	-0.38	0.53	0.44	-0.02	0.21	0.66	-1.19	-0.58	0.5	0.07	0.39	0.11	-0.18	1.64	-0.24	0.04	-0.67	-0.04	1.24	2.37	1.71	0.5
AT1G09220	-0.03	-1.01	0.07	-0.85	-0.67	0.11	-0.13	-0.09	-0.13	-0.06	-0.5	-0.25	-0.14	0.41	0.08	0.04	-0.25	0.04	-0.2	0.35	0.14	0.1	-0.43	-0.36	-0.35	-0.35	-0.28	0.03	-0.17	0.08	-0.36	-0.05	0.04	0.09	0.38	0.4	-0.75	-1.14	0.68	0.09	-0.19	-0.45	-0.06	-0.23	-0.32	-0.15	-0.32	-0.24	-0.46
AT1G09230	-0.23	-0.48	-0.26	-0.15	-0.49	-0.22	-0.7	-1.04	-0.51	-0.2	-0.1	-0.26	-0.54	-0.68	-0.36	0.19	-0.4	-0.71	-0.65	-0.22	-0.04	0.24	-0.09	0.18	-0.33	-0.1	-0.1	0.19	-0.22	-0.07	-0.39	-0.25	-0.22	-0.34	-0.05	0.52	-0.25	-0.23	-0.25	0.11	0.01	-0.05	-0.19	-0.26	-0.42	-0.19	-0.45	-0.43	-0.57
AT1G09240	-1.58	-1.68	0.07	-3.05	0.14	-0.7	-1.44	-2.88	-0.76	1.65	2.19	0.85	-2.99	-2.02	-0.39	3.54	-0.13	-0.16	-0.73	1.44	-0.19	0.41	-0.31	0.57	0.22	0.52	1.22	1.43	-0.12	0.27	-0.52	-0.01	1.23	-0.43	-0.03	0	0.51	0.36	0.49	0.16	-0.18	-0.04	-0.14	-0.53	-0.33	0.19	-0.41	-0.34	-0.67
AT1G09245	0	0	0	0	0	0	0	0	0	0	0	0	0	0	0	0	0	0	0	0	0	0	0	0	0	0	0	0	0	0	0	0	0	0	0	0	0	0	0	0	0	0.12	0	0	0	0	0.11	0	0
AT1G04687	0	0	0	0	0	0	0	0	0	0	0	0	0	0	0	0	0	0	0	0	0	0	0	0	0	0	0	0	0	0	0	0	0	0	0	0	0	0	0	0	0	0	0	0	0	0	0	0	0
AT1G04693	0	0	0	0	0	0	0	0	0	0	0	0	0	0	0	0	0	0	0	0	0	0	0	0	0	0	0	0	0	0	0	0	0	0	0	0	0	0	0	0	0	0	0	0	0	0	0	0	0
AT1G09250	0.73	1.23	0.19	-0.29	-0.22	-0.01	-0.91	-1.04	-1.03	-1.31	-1.27	-0.85	-0.73	-0.24	0.01	-0.02	-0.46	-0.56	-0.12	-0.01	0.71	0.51	0.74	-0.06	0.23	-0.63	-0.79	-0.2	0.26	-0.08	0.38	0.63	-0.31	-0.22	-0.43	-0.08	0.6	-0.35	-0.03	-0.28	-0.41	-0.02	-0.19	-0.24	0.09	0.19	0.03	0.55	0.4
AT1G09260	0	0	0	0	0	0	0	0	0	0	0	0	0	0	0	0.47	0	0	0	0	0	0	0	0	0	0	0	0	0	0	0	0	0	0	0	0	0	0	0	0	0	0	0	0	0	0	0	0	0
AT1G09270	0.27	0.03	-0.06	0.15	0.08	-0.06	0	-0.05	-0.1	-0.39	-0.16	-0.3	-0.11	-0.1	-0.12	-0.03	-0.13	0.04	-0.13	-0.31	0.13	0.18	0.25	0.26	0.22	0.11	-0.46	-0.22	-0.29	0.05	-0.46	-0.04	0.06	-0.22	0.13	-0.49	0.08	-0.09	0	0.16	0.32	0.25	0.25	-0.02	-0.17	0.26	0.46	0.59	0.41
AT1G09280	-0.06	-0.05	-0.43	-0.19	-0.28	-0.14	-0.3	-0.52	-0.38	-0.51	-0.68	-0.42	-0.52	-0.68	-0.25	-0.1	-0.73	-0.94	-0.59	-0.38	-0.08	0.02	0.07	0.05	-0.35	-0.26	-0.24	-0.26	-0.12	-0.2	-0.28	-0.19	-0.36	-0.06	0.01	0.23	-0.29	-0.47	0.03	0.09	0.27	0.01	-0.25	-0.14	-0.36	-0.33	-0.24	-0.18	-0.25
AT1G09290	0.12	-0.23	-0.33	-0.21	-0.32	-0.24	-0.57	-0.17	-0.48	-0.77	-0.4	-0.6	-0.63	-0.15	-0.58	0.18	-0.34	-0.52	-0.51	-0.19	-0.12	-0.09	0.09	0.07	-0.41	-0.35	-0.25	-0.05	-0.02	-0.21	0.08	-0.19	0.01	0.1	0.06	0.49	-0.14	-0.6	-0.21	-0.15	0.22	-0.23	-0.31	-0.25	-0.21	-0.15	-0.43	-0.32	-0.51
AT1G09300	-0.16	-0.02	-0.09	-0.01	-0.28	-0.01	-0.19	0.4	0.26	-0.02	-0.33	-0.06	0.26	0.03	-0.25	0.51	-0.25	-0.24	0.01	0.36	-0.19	0.09	0.2	-0.03	-0.43	-0.07	-0.23	0.43	-0.02	-0.28	-0.18	-0.04	0.17	0.02	0.1	0.33	0.34	-0.31	-0.23	0.04	0.93	0.07	0.2	0.14	0.25	0.63	0.51	0.5	0.43
AT1G09310	0.01	-0.32	-1.83	-0.67	-1.18	-0.51	-0.61	-1.04	-1.32	-1.22	-1.52	-2.23	-2.17	-1.13	-3.25	-1.52	-2.56	-2.14	-0.96	-1.55	-0.13	-0.21	-0.2	-0.58	-1.33	-0.95	-0.98	-0.82	-0.99	-1.32	-0.32	-1.55	-1	0.04	-0.01	-2.61	-0.61	-0.3	-0.5	-0.16	-0.44	-0.67	-0.44	0.07	-0.55	-1.84	-1.83	-2.89	-2.75
AT1G09320	-0.11	-0.44	-0.34	-0.04	-0.25	-0.44	-0.33	-0.21	-0.33	-0.33	-0.55	-0.69	-0.44	-0.01	-0.37	0.09	-0.53	-0.9	-0.37	-0.09	-0.13	0.08	-0.12	-0.13	-0.02	0.08	-0.34	-0.15	-0.37	-0.13	-0.22	0.04	-0.05	0.06	0.17	0.1	-0.52	-0.79	-0.57	0.01	0.46	0.4	0.56	0.41	0.17	0.45	0.3	0.28	0.42
AT1G09330	0.1	-0.27	-0.22	0.11	-0.3	-0.15	-0.09	-0.29	-0.51	-0.61	-0.47	-0.62	-0.37	-0.09	-0.46	-0.04	-0.44	-0.4	-0.38	-0.04	-0.1	-0.05	-0.09	-0.39	-0.06	-0.38	-0.36	-0.23	0.02	-0.28	-0.02	0.07	0.28	-0.41	-0.34	-0.08	-0.03	-0.19	-0.15	-0.11	0.51	-0.33	-0.3	-0.24	0.19	0.44	0.5	0.66	0.49
AT1G09340	-0.31	-0.03	-0.95	-0.4	-0.65	-0.27	-0.5	-0.42	-1.03	-0.63	-1.41	-1.4	-1.7	-0.84	-1.12	-1.3	-1.05	-1.1	-0.42	-0.7	-0.01	-0.08	-0.06	-0.08	-0.06	-0.21	-0.23	-0.54	-0.29	-0.46	-0.1	-0.72	-0.62	0.3	-0.12	-2.2	-0.07	-0.28	-0.53	-0.04	-0.6	-0.15	-0.15	-0.12	-0.04	-0.39	-0.5	-0.81	-0.98
AT1G09350	0.25	-0.62	-1.24	-0.25	-0.74	-1.36	-0.89	-3.07	-4.36	-3.96	-4.98	-7.1	-3.72	-2.67	-1.06	0	0	-1.34	-1.89	-1.05	-0.35	0.23	0.16	-1.13	1.14	-1.25	-2.02	-1.66	-2.94	-1.56	-2.69	-1.59	0.61	-0.52	-0.48	-3.68	-0.25	-2.19	-3.96	1.89	0.52	-1.7	-0.86	-1.67	-1.43	-1.41	-3.26	-2.34	-2.49
AT1G09360	0	0	0	0	0	0	0	0	0	0	0	0	0	0	0	0	0	0	0	0	0	0	0	0	0	0	-0.12	0	0	0	0	0	0	0	0	0	0	0	0	0	0	0	0	0	-0.12	0	0	0	0
AT1G09370	-0.34	-1.73	-0.76	0.31	0.19	-0.1	-0.38	-1.95	-1.69	0.79	-1.09	0.18	1.84	-0.5	-0.71	-0.73	0.91	0.19	-1.82	0.46	0.15	0	0	-0.11	-0.11	-0.12	-0.2	0	0	0.13	0	0	0	0	0	-0.55	-0.83	0.57	0.84	0	0.2	-0.11	-0.11	0.15	-0.2	0	0.11	0	0
AT1G09380	-0.37	-2.3	-1.24	0.4	-0.76	0.32	0.11	-1	0.8	-0.01	-0.55	0.26	1.31	-1.33	1.02	0.33	-0.11	0.24	0.33	-0.06	0.08	0.12	-0.13	0.12	0	0	-0.11	0	0	0	-0.11	-0.1	0	0	0	1.41	1.27	2.12	1.21	0	0.09	0	0	0	-0.11	0	0	0.11	-0.01
AT1G09390	-0.06	-0.14	-1.24	-0.73	-1.27	-1.05	-1.67	-2.07	-2.3	-2.32	-2.51	-2.4	-1.28	-0.45	-0.89	-0.99	-1.55	-1.26	-1.11	-0.93	-0.07	-0.3	-0.17	-0.55	-1.32	-2.24	-2.13	-1.49	-0.45	-0.56	-0.08	-0.65	-0.6	-0.53	-0.54	-1.03	-1.4	-0.48	-1.24	-0.36	-0.39	0.18	-0.09	0.57	-0.39	-1.04	-0.6	-0.71	-0.64
AT1G04697	-1.35	-2.26	-0.56	-0.43	-1.24	-0.06	-0.22	-1.76	-2.3	-1.24	-0.89	-1.57	0.07	-0.78	0.3	-1.21	-0.12	0.99	-0.54	-0.31	-0.59	0.22	-0.35	-0.3	-0.8	-0.37	-0.28	-0.22	-0.63	-0.49	-0.1	0.12	0.32	0.11	-0.17	0.28	0	0	0	-0.12	-0.27	-0.05	-0.28	-0.14	-0.27	-0.14	-0.27	-0.14	-0.2
AT1G09400	-0.39	0.14	0.06	-0.77	-1.4	-1.44	-2.1	-1.7	-1.53	-1.44	-1.71	-1.72	0.32	-0.77	-0.66	0.08	0.55	-0.44	-1.95	0.67	-0.45	-0.22	-0.71	-0.41	-1.02	-0.82	-1.44	-0.33	0.02	-0.52	-0.02	0.08	0.44	-0.74	-0.76	-1.07	0.4	0.73	-1.22	0.15	1.06	0.42	1.2	1.16	0.46	1.12	1.92	1.75	1.11
AT1G09410	-0.11	-0.72	0.07	-0.11	-0.45	0.29	-0.39	0.25	-0.41	-0.3	-0.37	-0.59	-0.11	-0.31	-0.93	0	-0.85	-0.11	-0.3	0.32	0.26	0.14	0.31	0.46	0.13	0.55	-0.55	-0.26	-0.46	-0.06	-0.39	0.04	-0.29	-0.04	0.22	-0.09	-0.09	-0.87	-0.54	-0.15	0.34	0.4	0.5	0.61	-0.11	-0.08	-0.19	-0.21	-0.04
AT1G09415	-0.15	0.22	-0.02	-0.4	-0.13	-0.34	-1.09	-0.64	-0.24	-0.19	-0.21	0.04	0.27	0.71	0.46	0.47	0.22	0.07	0.37	0.31	-0.01	0.17	0.39	-0.19	-1.14	-1.26	-1.76	-0.04	0.16	-0.06	0.18	0	-0.42	-0.14	-0.16	0.95	-0.74	0.2	0.32	-0.1	0.66	0.49	1.2	0.79	0.02	-0.63	-0.61	-1.08	-1.38
AT1G09420	0.09	-0.22	-0.52	-0.14	-0.43	-0.44	-0.75	-0.27	-0.44	-0.56	-0.2	-0.72	0.22	-0.31	-0.02	-0.89	-0.18	-0.01	-0.12	-0.34	-0.08	0.27	0.4	0.31	-0.67	-0.2	-1.13	-0.25	-0.49	0.18	-0.65	-0.02	-0.29	-0.47	0.08	-0.06	-0.57	-0.71	-0.29	0.52	0.56	0.56	0.54	0.75	0.05	0.62	0.52	0.74	0.45
AT1G09421	-0.62	0.32	0.04	1.46	-0.5	-1.01	0.08	-0.75	-0.77	0.58	0.53	1.29	0.19	1.76	1.26	0.01	0.16	1.61	1.42	0.27	0.33	0.28	-0.01	0.62	-0.21	0	-0.12	-0.13	-0.1	0.43	0.29	0.22	0.01	0.21	0.03	0	0	0	0.17	0.11	-0.5	0.95	0.7	0.28	-0.11	-0.04	-0.11	-0.24	-0.47
AT1G09430	0.17	0.04	-0.44	-0.15	0.03	-0.34	-0.69	-0.45	-0.36	-0.82	-0.41	-0.58	-0.17	-0.08	0	-0.38	0.06	-0.34	-0.36	-0.39	-0.08	0.11	0.09	-0.18	-0.62	-0.77	-1.21	-0.29	0.1	-0.09	-0.13	0.36	0.11	-0.46	-0.43	-0.3	-0.27	0.2	0.05	0.11	1.04	0.34	0.74	0.94	0.8	0.67	1.04	1	0.7
AT1G09440	-0.15	-0.3	-0.6	-0.71	-0.58	-0.66	-0.93	-0.96	-0.94	-0.87	-0.65	-0.86	-0.69	-0.48	-0.55	-0.37	-0.75	-0.78	-0.37	-0.09	-0.35	0.12	0.32	0.12	-0.86	-0.29	-0.39	0.2	-0.13	0.14	-0.11	-0.37	-0.29	0.63	0.28	-0.51	-0.36	-0.01	0.06	0.04	-0.14	0.46	-0.22	0.21	-0.81	-1.05	-0.89	-1.18	-1.21
AT1G09450	0.48	0.13	-0.88	-0.26	-0.93	-0.33	-0.5	-0.39	-0.62	-0.93	-0.81	-0.97	-0.56	-0.95	-1.22	-1.25	-1.24	-0.16	-0.46	-0.45	0.02	-0.73	-0.01	-0.04	0.23	0.19	-0.8	-0.71	-0.06	-0.15	-0.17	-0.42	-0.59	-0.46	-0.1	0.16	-1.02	-1.93	-0.89	-0.87	-0.58	0.44	-0.02	0.44	0.41	-0.07	0.71	-0.14	0.48
AT1G09460	0.38	0.26	-1.05	0.29	-0.63	-0.12	-0.29	0.67	0.6	-1.06	-0.54	0.12	0.82	-0.34	0.67	-0.37	-0.44	-0.05	-0.32	-1.19	0.07	-0.59	-0.37	-0.57	-0.55	-1.15	0.35	0.18	0.36	0.27	0.43	0.93	0.1	-0.5	-0.47	0.88	-0.35	-1.32	-0.32	-0.97	-1.23	0.42	-0.91	-0.27	0.33	-0.01	-0.15	0.73	1.03
AT1G09470	0.62	-0.34	-0.33	-0.27	-0.06	0.09	-0.44	-0.2	-0.13	-0.77	-0.14	-0.43	-0.09	-0.62	-0.29	-0.25	-0.73	-0.54	-0.5	-0.08	-0.2	-0.33	-0.18	0.11	0.17	-0.18	-0.3	-0.15	0.18	0.06	-0.06	-0.33	-0.54	0.34	0.16	0.75	0.01	-1.71	-0.93	-0.55	-1.1	0.59	-0.21	0.04	-0.25	-0.37	0.31	-0.27	-0.71
AT1G09480	-0.02	0.05	-0.56	0	0.32	-0.66	-0.44	0.34	0.12	-0.34	-0.05	-0.46	-0.42	0.34	0.26	-0.18	0.72	-0.29	0.22	-0.67	-0.3	0.31	-0.15	-0.05	-0.79	-0.05	-1.57	0.12	-0.08	-0.47	-0.71	0.59	0.8	-0.15	-0.16	2.25	-0.25	-0.45	0.19	0.82	1.83	-0.86	-0.17	-0.59	-0.34	0.04	-0.26	0.27	0.16
AT1G09483	-0.88	0.53	-0.51	-0.54	0	-1.29	-1.67	-0.47	-0.49	0	0	-0.49	-0.21	0	0.5	0.76	0	0	0	0	-0.19	0.42	-0.21	0.13	0.01	-0.12	-0.12	-0.21	-0.15	-0.13	0.01	0	0.02	0.19	0	0	0	0	0	0.05	0.2	0.11	0.54	0.02	0.18	-0.11	-0.19	-0.13	-0.11
AT1G09490	-0.46	-0.26	-0.63	-0.64	-0.32	-0.57	-0.64	-1.18	-1.41	-0.93	-0.8	-1.12	-0.88	-1.02	-1.35	-0.47	-0.44	-0.55	-0.51	-0.72	0.01	0.04	-0.1	0	-0.49	-0.38	-0.97	-0.17	-0.35	-0.29	-0.13	-0.29	-0.14	-0.09	-0.04	0.19	-0.13	-0.34	-0.35	0.14	0.45	0.16	0.45	0.55	0.28	0.4	0.13	0	-0.24
AT1G09500	-2.56	-0.3	-0.23	-0.78	1.59	-0.24	1.09	-0.3	-1.62	1.32	-0.06	0.87	0.09	-0.82	0.33	0.35	1.52	1.94	1.85	1	0.21	0.36	-0.53	0.66	-0.14	0.79	-0.54	0.77	0.19	-0.2	1.4	1.71	2.04	1.18	-0.17	-0.74	0.63	0.07	0.79	-0.02	0.21	0.92	1.49	1.65	2.38	2.05	1.81	3	3.05
AT1G09510	-0.54	0	0	0	-0.49	-0.56	0.76	-0.75	-0.48	0.29	1.39	1.2	0.07	0.47	-0.2	1.45	0.45	0.99	0.46	0.27	0	0	-0.22	0	-0.19	-0.02	0	0.17	0.02	-0.01	0	0	0	-0.06	-0.14	0.54	0	0	-0.62	0	-0.11	0.14	-0.19	0.02	0.3	0.48	-0.01	0.14	0.67
AT1G09520	-0.33	-0.2	-0.14	-0.21	-0.13	-0.36	0	-0.26	-0.33	-0.38	-0.44	-0.21	-0.55	-0.11	-0.25	0.25	-0.41	-0.58	-0.17	-0.02	-0.04	-0.12	-0.01	-0.36	-0.17	-0.12	-0.34	0	-0.21	-0.01	0.07	0.21	0.05	-0.18	-0.22	0.39	-0.4	-0.34	-0.29	0.11	0.23	0.55	1.18	0.86	0.66	0.7	0.61	0.76	0.51
AT1G09530	-0.51	-0.25	-0.55	-0.21	-0.01	-0.67	-0.67	-0.56	-0.88	0	-0.18	-0.63	-0.01	-0.23	-0.79	-0.16	-0.14	-0.1	-0.17	-0.21	-0.06	0.14	0.12	0.63	-0.56	-0.37	-0.62	0.04	-0.44	-0.01	-0.38	-0.16	0.02	-0.21	-0.01	0.3	-0.36	0.18	-0.19	0.22	0.22	0.12	0.21	0.06	-0.24	0.15	0.13	0.57	0.46
AT1G04703	0	0	0	0	0	0	0	0	0	0	0	0	0	0	0	0	0	0	0	0	0	0	0	0	0	0	0	0	0	0	0	0	0	0	0	0	0	0	0	0	0	0	0	0	0	0	0	0	0
AT1G09540	0.51	0.26	-1.55	-0.78	-1.25	-1.13	-0.92	-0.77	0.5	-1.67	-0.8	-1.16	0.78	0.45	-0.87	-1.24	-1.05	-0.32	-0.19	-2.39	-0.68	-0.02	-0.13	-0.25	-0.09	-0.98	-0.6	-0.58	-0.06	0.29	-1.1	0.18	-0.13	-1.16	-0.11	-0.84	-0.42	-0.33	-1.14	0.58	-0.17	0.26	-0.19	0.08	0.52	0.48	1.59	2.84	2.35
AT1G09550	0	0	0	0.54	0	0	0	0	0	0	0	0	0	0	0	0	0	0	0	-0.48	0	0	0	0	0	0	0	-0.25	0.25	-0.58	0.08	0	1.81	-0.6	-0.17	0	0	0	0	0	0	0.12	0	0	0.11	0.47	1.09	0.78	1.69
AT1G09560	1.65	0.29	-0.87	0.04	-0.87	-0.53	-0.41	0.19	-0.2	-2.07	-1.08	-1.01	-0.4	-0.2	-0.79	-1.22	-1.17	-0.7	-0.5	-1.84	-0.05	-0.24	-0.43	-0.79	-0.63	-1.33	-1.04	0.7	0.5	-0.17	1.05	0.83	1.58	0	-0.24	-1.17	-0.71	-0.09	-0.1	-0.22	0.76	0.44	0.9	0.85	1.72	1.44	1.74	1.62	2.16
AT1G09570	-0.18	-0.31	-0.37	-0.6	-0.45	-0.47	-0.65	-0.54	-0.67	-0.77	-0.67	-0.47	-0.13	-0.51	0.61	-0.11	0.02	-0.45	-0.51	-0.36	-0.07	0.2	0.3	0.29	-0.63	-0.26	-0.98	-0.59	-0.62	-0.02	-0.81	-0.45	-0.4	-0.01	0.34	-0.45	-0.47	-0.02	-0.14	0.09	0.31	0.41	0.13	-0.01	-0.96	-0.89	-0.7	-0.65	-0.7
AT1G09575	-0.29	-0.26	-0.5	0.09	-1	-0.81	-0.72	-0.24	-0.95	-1.41	-0.94	-1.61	-0.1	-0.33	-0.13	-0.53	-0.89	-0.99	-0.32	-0.93	-0.05	-0.24	-0.83	-0.54	-0.18	-0.85	-0.69	-0.74	0.19	-0.26	0.06	0.08	-0.51	0.13	-0.1	0.1	-0.35	-0.64	-0.39	-0.46	-1.01	0.47	0.3	0.88	1.47	0.33	0.98	1.32	2.2
AT1G09580	0.31	-0.09	-0.41	0.15	-0.27	0.15	0.04	-0.53	-0.51	-0.87	-0.71	-1.07	-0.99	-0.5	-0.7	-0.15	-1.17	-0.9	-0.62	-0.76	-0.08	-0.26	0.03	-0.11	0.1	0.05	0.13	-0.4	-0.09	-0.23	0.35	-0.25	-0.17	0.39	-0.07	-0.34	-0.14	-0.7	-0.3	-0.46	-0.64	-0.27	-0.69	-0.37	-0.39	-0.6	-0.7	-0.77	-0.48
AT1G09590	-0.02	0.05	-0.45	-0.13	-0.51	0.13	0.01	0.05	-0.26	-0.31	-1.04	-0.75	-0.59	0.04	-0.51	0.1	-0.76	-0.33	-0.21	0.08	-0.01	-0.39	0.04	-0.08	0.38	0.06	0.14	-0.15	0.06	-0.38	0.32	-0.04	0.09	0.06	-0.12	-0.13	-0.05	-1.46	-0.58	-0.38	-0.09	-0.13	-0.1	-0.1	0.21	0.25	0.15	0.25	0.33
AT1G09600	0.88	0.24	-1.04	-0.56	0	-0.16	-1.48	-0.35	-0.82	-1.26	-1.75	-1.38	-1.28	-0.89	-0.87	-1.4	-0.82	-0.81	-0.56	-1.11	-0.49	-0.32	0.14	0.07	-0.24	0.31	-0.97	-0.6	-0.96	-0.1	-0.62	-0.66	-0.67	0.12	0.15	-0.19	-0.92	-0.62	-0.81	-0.45	-0.26	0.43	0.27	0.6	-0.95	-0.64	-0.6	-1.02	-0.24
AT1G09610	0.45	0.03	1.53	-1.45	0.27	-0.55	-0.31	0.54	-0.04	-0.02	0.53	-0.78	1.19	-1	0.71	0.01	-0.1	0.53	0.23	-1.04	-0.71	-0.21	-0.09	0.04	-0.7	-0.63	-0.19	0.04	0.01	-0.03	-0.1	-0.4	0.12	-0.11	-0.63	-1.71	-0.12	0	-0.33	0.07	0	0.32	-0.82	-0.15	0.42	-0.03	-0.11	-0.26	-0.38
AT1G04707	0	0	0	0	0	0	0	0	0	0	0	0	0	0	0	0	0	0	0	0	0	0	0	0	0	0	0	0	0	0	0	0	0	0	0	0	0	0	0	0	0	0	0	0	0	0	0	0	0
AT1G09620	-0.09	-0.19	-0.29	-0.2	-0.59	-0.17	-0.11	-0.21	-0.72	-0.72	-0.81	-0.74	-0.62	-0.64	-0.44	-0.33	-0.67	-0.74	-0.54	-0.01	-0.04	0.09	0.33	0.31	-0.02	0.06	-0.79	-0.67	-0.64	-0.4	-0.54	-0.53	-0.44	0.07	0.31	-0.55	-0.07	-0.61	-0.38	0.05	0.24	0.46	0.45	0.3	-0.37	-0.02	0.2	0.01	0.16
AT1G09625	0	0	0	0	0	0	0	0	0	0	0	0	0	0	0	0	0	0	0	0	0	0.11	0	0	0	0	0	0	0	0	0	0	0	0	0	0	0	0	0	0	0	0	0	0	0	0	0	0	0
AT1G09630	0.27	-0.17	-0.55	0.04	-0.71	-0.16	-0.4	-0.45	-0.81	-1.08	-1.04	-1.16	-0.79	-0.44	-1.1	-0.67	-0.94	-0.56	-0.69	-0.63	-0.03	-0.16	-0.05	-0.84	-0.68	-1.12	-1.18	-0.53	0.05	-0.38	0.16	0.12	0.48	-0.31	-0.34	-0.44	-0.28	-0.86	-0.54	-0.19	0.65	0.39	0.41	0.52	1.35	0.89	1.18	1.54	1.47
AT1G09640	-0.07	-0.01	-0.17	-0.14	-0.35	-0.1	0.03	-0.08	-0.47	-0.59	-0.65	-0.54	-0.56	-0.22	-0.38	-0.07	-0.56	-0.56	-0.4	0.07	-0.08	-0.07	0.14	0.05	0.24	0.05	-0.23	-0.32	-0.3	-0.46	-0.08	-0.11	0.08	0.02	0.08	-0.2	0.1	-0.92	-0.27	-0.05	0.39	0.15	0.19	0.08	0.22	0.52	0.42	0.54	0.62
AT1G09645	0.3	-0.1	-0.16	0.18	-0.32	-0.34	-0.48	-0.32	-0.6	-0.7	-0.31	-0.52	-0.22	0.33	-0.44	-0.37	-0.22	-0.26	-0.19	-0.62	-0.15	-0.02	-0.19	-0.61	-0.39	-0.82	-0.61	-0.08	0.22	-0.21	-0.06	0.24	0.33	-0.47	-0.37	0.31	-0.32	0.21	0.39	-0.05	0.74	-0.27	-0.23	-0.18	0.66	0.6	0.47	0.88	0.71
AT1G09650	0.49	0.46	-0.32	-0.45	-1.3	-0.21	-0.8	-0.62	-0.31	-0.88	0.17	-0.79	-1.89	-0.89	-0.13	-0.15	-0.27	-0.2	-0.38	-1.06	-0.57	-0.14	-0.17	0.22	-0.02	-0.28	-0.35	0.1	-0.02	-0.34	-0.07	-0.37	-0.13	0.29	-0.4	0.17	-0.12	-2.21	0.06	-0.34	-0.41	0.41	-0.21	-0.02	-0.26	-0.58	-0.21	-0.79	-0.2
AT1G04713	0	0	0	0	0	0	0	0	0	0	0	0	0	0	0	0	0	0	0	0	0	0	0	0	0	0	0	0	0	0	0	0	0	0	0	0	0	0	0	0	0	0	0	0	0	0	0	0	0
AT1G09660	0.17	0	-0.37	-0.42	-0.53	-0.16	-0.37	-0.61	-0.72	-1.05	-0.99	-0.75	-0.72	-0.27	-0.7	-0.06	-0.72	-0.67	-0.46	-0.11	-0.11	-0.24	0.07	0.35	-0.07	0.12	-0.18	-0.55	-0.15	-0.09	0.05	-0.38	-0.23	0.08	-0.01	0.21	-0.33	-0.67	-0.28	-0.2	-0.01	0.2	-0.08	-0.32	-0.54	-0.36	-0.32	-0.37	-0.34
AT1G04717	0	0	0	0	0	0	0	0	0	0	0	0	0	0	0	0	0	0	0	0	0	0	0	0	0	0	0	0	0	0	0	0	0	0	0	0	0	0	0	0	0	0	0	0	0	0	0	0	0
AT1G09665	0	0	-0.5	0	0	0	0.46	0	0	0.51	0	0	1.04	-0.5	-0.44	0	-0.07	0.46	0.93	0	0.38	0	0	0	0	-0.11	0	0	0	0	0	0	0	0	0	0	0.63	0	0	0	0	0	0	0.02	0.11	0.11	0	0.22	0.22
AT1G09680	0.02	-0.39	-0.01	-0.24	-0.81	-0.27	-0.27	-0.35	-0.24	-0.54	-0.59	-0.85	-0.2	-0.4	-0.57	0.13	-0.3	-0.33	-0.44	-0.29	-0.28	0.01	0.2	-0.29	-0.75	-0.91	-1.48	0.05	-0.09	-0.08	-0.17	0.01	0.09	-0.32	-0.11	-0.02	-0.03	0.07	-0.04	-0.03	1.71	1.6	3.02	2.42	1.26	1.09	1.15	0.58	0.47
AT1G09690	-0.04	0.04	-0.63	-0.23	-0.55	0.11	-0.09	-0.18	-0.31	-0.34	-1	-0.71	-0.82	-0.13	-0.68	-0.07	-0.92	-0.62	-0.22	-0.16	0	-0.52	0.02	-0.1	0.16	-0.11	0.13	-0.03	0.18	-0.48	0.29	-0.06	-0.02	0.08	-0.21	-0.21	-0.07	-1.39	-0.61	-0.52	-0.25	-0.13	-0.25	-0.09	0.22	0.16	0.16	0.21	0.23
AT1G09700	-0.12	-0.1	-0.29	-0.05	-0.43	-0.07	-0.25	0.16	-0.15	-0.53	-0.66	-0.46	-0.28	-0.24	-0.84	-0.1	-0.8	-1.06	-0.19	-0.08	-0.11	0.13	0.08	0.05	0.1	0.22	-0.25	-0.19	-0.4	-0.16	-0.14	-0.39	-0.27	0.22	0.33	-0.22	-0.08	-0.7	-0.07	0.21	-0.08	0.23	0.21	0.03	-0.53	0.15	-0.19	-0.17	-0.14
AT1G09710	0.06	-0.39	-0.53	-0.6	-0.49	-0.83	-0.84	-0.95	-0.58	-0.55	-0.43	-0.58	-0.5	-0.64	-0.15	0.19	-0.34	-0.71	-0.31	-0.43	-0.14	0.04	0.1	0.36	-0.59	-0.19	-0.59	-0.08	-0.21	-0.2	-0.45	-0.48	-0.5	0.05	0.23	0.14	-0.18	-0.6	-0.07	0.15	0.18	0.23	-0.14	-0.22	-1.15	-1.05	-1.69	-1.62	-1.74
AT1G09720	0	0.53	0	0	0	0	0	0	0	0	0	0	0	0	0	0	0	0	0	0.8	0	0	0	0	0	0	0	0	0	-0.2	0	0	-0.11	-0.11	-0.12	-0.55	0	0	0	0.18	0	0	0	0	0.11	0	0.18	0.03	0.11
AT1G09730	0.13	-0.22	-0.16	0.06	-0.32	-0.21	-0.29	-0.07	-0.28	-0.38	-0.06	-0.11	-0.12	-0.06	0.02	-0.35	-0.16	-0.14	-0.18	-0.26	0	0.29	0.28	0.15	-0.14	0.13	-0.59	-0.21	-0.36	0	-0.55	-0.14	-0.22	-0.18	0.16	0.07	0.05	-0.05	0.04	0.33	0.63	0.52	0.76	0.59	-0.07	0.38	0.49	0.3	0.31
AT1G09740	1.02	0.19	-0.73	0.29	0.11	-0.36	-0.27	0.23	0.65	-1.03	0.17	0.1	0.39	0.28	0.42	-0.39	-0.02	0.45	0.09	-0.89	-0.05	0.08	0.05	-0.15	-0.76	-0.66	-1.36	-0.32	-0.35	-0.67	-0.58	0.04	0.13	-0.33	-0.21	0.39	-0.31	0.02	0.02	0.02	1.02	-0.16	0.2	0.03	0.17	0.63	0.53	0.83	0.76
AT1G09750	0.05	-0.38	-0.9	-1.29	-1.05	-0.45	-1.39	-2.55	-2.05	-1.98	-2.28	-2.27	-2.66	-1.6	-1.28	-0.64	-2.5	-2.58	-1.24	-0.11	-0.11	-0.5	0.06	-0.21	-0.22	-0.76	-1.92	-2.18	-0.97	-1.04	-0.21	-1.69	-1.34	0.35	-0.45	-3.9	-0.57	-0.8	-0.61	-0.55	-1.16	-0.07	0.24	0.19	-1.49	-2.57	-2.57	-2.66	-1.9
AT1G09760	0.11	-0.13	-0.19	-0.15	-0.29	-0.24	-0.27	-0.1	-0.22	-0.58	-0.28	-0.49	-0.27	-0.07	-0.31	0	-0.1	0.14	-0.27	-0.14	0.02	-0.06	-0.06	-0.18	-0.18	-0.27	-0.08	-0.01	0.13	-0.18	0.07	-0.12	0.15	-0.09	-0.16	0.18	0.15	-0.59	-0.37	-0.06	0.16	-0.17	-0.24	-0.3	-0.08	-0.05	-0.11	-0.06	-0.3
AT1G09770	0.08	-0.1	-0.26	-0.1	-0.33	-0.23	-0.16	-0.17	-0.35	-0.41	-0.28	-0.4	-0.28	-0.46	-0.21	-0.45	-0.45	-0.67	-0.4	-0.25	-0.07	0.26	0.27	0.23	0.08	0.22	-0.52	-0.37	-0.54	-0.08	-0.67	-0.38	-0.38	-0.15	0.25	-0.35	-0.12	-0.24	-0.18	0.26	0.39	0.47	0.59	0.31	-0.32	0.23	0.23	0.24	0.13
AT1G09780	0.81	0.29	0	0.61	0.06	0.18	0.35	0.62	-0.03	-0.65	-0.5	-0.31	-0.05	0.42	-0.12	0.15	0.01	0.47	0.16	-0.38	0.08	0.23	0.7	0.43	0.59	-0.03	-0.61	-0.91	-0.55	-0.16	-0.36	-0.36	-0.03	0.63	0.23	-0.81	-0.08	-0.38	-0.1	0.18	-0.19	0.05	-0.06	-0.39	-0.08	0.25	0.36	0.39	0.41
AT1G09790	0.99	-1.01	1.14	-1.51	-2.03	0.54	0.52	-0.41	-1.14	2.47	-0.09	-0.87	-0.44	0.01	0	-0.46	-0.07	-0.46	-0.68	-1.86	0.63	-0.11	0	-0.11	0.12	0	0.12	-0.1	0	0	0	0	0	-0.17	0	-3.76	0	0	0	-0.11	0.12	-0.11	0	0	0	-0.1	0	0	0
AT1G09794	0.43	0.35	0.22	0.26	-0.08	0.04	-0.06	0.59	0.75	-0.43	-0.28	-0.14	-0.08	0.74	-0.21	0.06	-0.18	0.18	0.27	-0.09	0.03	-0.21	-0.22	-0.5	-0.32	-0.59	0.03	0.05	0.25	-0.12	0.36	0.46	0.38	-0.13	-0.31	0.5	-0.32	0.02	-0.2	-0.02	0.61	-0.54	-0.21	-0.11	0.82	0.46	0.21	0.54	0.32
AT1G09795	0	-0.18	-0.11	0.1	-0.16	0.03	-0.16	-0.41	-0.23	-0.24	-0.26	-0.38	-0.56	-0.28	-0.61	-0.05	-0.43	-0.17	-0.04	0.09	0	-0.05	0.08	0.29	0.21	0.23	0.07	-0.02	-0.08	0.02	0.05	-0.29	-0.2	0.23	0.2	-0.03	0.07	-0.14	0.01	-0.06	-0.35	0.14	0.06	0.1	-0.33	-0.22	-0.52	-0.51	-0.63
AT1G04723	0.48	-0.46	0.46	-0.07	1.46	0.94	0.78	0.33	-0.79	-0.75	0.51	1.13	-0.97	0.01	0.47	-1.08	0.1	-0.46	0.46	0.75	0.51	-0.17	0.17	0.48	0.21	0.32	0.06	-0.8	0.08	0.06	-0.61	-0.39	0.3	0.12	0.54	1.49	-1.11	1.33	0.19	0.13	0.09	-0.04	0.08	0.14	0.14	0.1	-0.3	-0.27	-0.32
AT1G09800	0.34	-0.25	-0.77	-0.06	-0.91	-0.42	-0.46	-0.79	-1.05	-1.33	-1.1	-1.2	-1.16	-0.33	-0.62	0.08	-0.89	-0.86	-0.49	-0.05	-0.09	-0.28	0.15	0.11	-0.77	-0.42	-0.7	-0.52	-0.47	-0.23	0.01	-0.61	-0.22	0.5	0.54	0.06	-0.11	-1.17	-0.13	-0.22	0.12	-0.08	-0.55	-0.46	-0.85	-1.02	-1.24	-1.12	-1.37
AT1G04733	0	0	0	0	0	0	0	0	0	0	0	0	0	0	0	0	0	0	0	0	0	0	0	0	0	0	0	0	0	0	0	0	0	0	0	0	0	0	0	0	0	0	0	0	0	0	0	0	0
AT1G09810	0.03	-0.22	-0.36	-0.19	-0.64	-0.14	-0.38	-0.73	-0.95	-0.87	-0.73	-1.1	-1.03	-0.54	-0.69	-0.38	-0.35	-0.43	-0.41	-0.1	-0.26	-0.04	-0.06	0.25	-0.49	-0.52	-0.79	-0.26	-0.27	-0.31	-0.1	-0.3	0.1	-0.02	0.03	0.06	-0.27	-0.88	-0.44	0.05	0.24	0.45	0.47	0.35	0.04	0.22	0.02	0.08	0.07
AT1G09812	-0.09	-0.79	-0.51	-0.93	-0.85	-0.8	-0.81	-0.69	-0.56	-1.02	-0.22	-0.21	-0.2	-0.9	-2	-0.36	-0.61	-0.51	-0.45	-0.5	-0.48	-0.67	-1.09	-0.82	-1.04	-1.06	-0.52	-0.42	-0.56	-0.84	0.02	-0.19	0.31	-0.1	-0.33	-0.36	-0.54	-0.01	-0.88	-0.34	-0.7	0	-0.93	-0.25	0.38	-0.24	-0.69	-0.31	-0.5
AT1G09815	-0.01	0.13	-0.4	0.09	-0.36	-0.22	-0.26	-0.04	-0.26	-0.6	-0.61	-0.58	-0.56	0.04	-0.81	-0.42	-0.48	-0.25	-0.28	-0.68	-0.06	-0.17	-0.02	-0.38	-0.27	-0.54	-0.36	0.24	-0.11	-0.5	0.22	0.26	0.29	-0.29	-0.4	0.44	-0.15	-0.68	-0.47	-0.09	0.93	0.07	0.14	0.28	0.98	1	0.57	0.76	0.78
AT1G09820	-0.26	-0.23	-0.55	-0.11	-0.48	-0.5	-0.48	-0.55	-0.31	-0.68	-0.53	-0.82	-0.69	-0.54	-0.62	-0.14	-0.7	-0.3	-0.65	-0.44	-0.13	-0.22	-0.04	-0.26	-0.46	-0.34	-0.5	-0.12	-0.29	-0.24	-0.48	-0.54	-0.35	0.09	0.24	0.11	-0.3	-0.29	-0.42	0.13	-0.24	0.03	0.19	0.07	-0.29	-0.22	-0.23	-0.47	-0.49
AT1G09830	-0.06	-0.04	-0.46	-0.26	-0.55	-0.13	-0.16	-0.39	-0.88	-1.01	-1.37	-1.12	-1.14	-0.42	-1.26	-0.14	-0.67	-0.46	-0.26	0.05	-0.09	-0.03	0.26	0.2	-0.09	-0.15	-0.89	-0.75	-0.46	-0.45	-0.44	-0.79	-0.21	-0.13	-0.04	-0.43	-0.05	-0.97	-0.55	-0.03	0.6	0.23	0.53	0.16	0.01	0.18	0.2	0.09	-0.17
AT1G09840	0.29	0.04	-0.22	-0.05	-0.08	-0.21	-0.12	-0.08	-0.29	-0.64	-0.25	-0.38	-0.32	-0.27	-0.47	-0.33	-0.22	-0.13	-0.22	-0.31	0	0.09	-0.09	0.05	-0.03	-0.01	-0.57	-0.38	-0.11	0.05	-0.1	-0.28	0.02	-0.06	0.07	0.44	-0.25	0.15	-0.01	0.09	0.26	0.14	0.41	0.3	0.04	0.13	0.09	-0.05	-0.47
AT1G09850	0.06	0.19	0.19	0.3	0.7	0.47	0.67	0.42	0.6	0.67	0.51	0.38	0.22	0.16	0	0.99	0.39	0.57	0.68	0.51	0.21	0.19	0.04	0.32	0.28	0.63	0.6	0.37	0.29	0.43	0.01	0.03	0.34	0.31	0.44	0.12	0.7	0.61	0.28	0.17	0.18	-0.07	-0.22	-0.45	-0.95	-0.64	-0.65	-0.68	-0.98
AT1G04737	-0.57	0.31	0	-0.77	0.02	-1.01	0.66	0.09	-0.28	1.01	-0.02	-0.61	-1.09	-0.54	-1.14	0.02	0.39	-1.07	-0.05	-1.03	0.32	0.22	0.13	0	0.1	0.22	0.19	-0.27	-0.14	-0.07	-0.53	0	-0.14	0.29	0.64	0.38	-0.75	1.3	0	0	0.1	0.03	0.25	0	-0.01	0	-0.05	-0.27	-0.45
AT1G09860	0.52	0	0.54	0.37	-0.47	0	0	0	0.53	0	0	-0.4	0	-0.79	-0.21	0	0	0	0	0.5	0	-0.01	-0.1	0	0	0	0	-0.22	0.14	0	0	0.11	0	-0.11	0	0.28	0	0	-0.99	0.11	-0.1	0.12	0	0	0.11	-0.11	0	0	0.32
AT1G04743	0	0	0	0	0	0	0	0	0	0	0	0	0	0	0	0	0	0	0	0	0	0	0	0	0	0	0	0	0	0	0	0	0	0	0	0	0	0	0	0	0	0	0	0	0	0	0	0	0
AT1G09870	0.05	-0.11	-0.22	-0.08	-0.06	-0.42	-0.39	-0.36	-0.33	-0.2	-0.22	-0.49	-0.31	-0.13	-0.55	-0.08	-0.2	-0.12	-0.26	-0.04	-0.05	0.08	-0.03	-0.07	-0.14	-0.24	-0.4	0.07	0.06	-0.07	-0.18	-0.01	0.08	-0.29	-0.29	0.02	0.04	-0.13	-0.08	0	0.4	0.13	0.17	-0.07	-0.17	0.13	0.32	0.46	0.2
AT1G09880	1.21	-0.08	-0.41	0.13	-0.18	-0.32	-0.3	0.47	-0.42	0.07	-0.36	-0.73	0.03	-0.28	0.19	-0.76	-0.1	0.09	-0.34	-0.65	0.2	0.36	0.6	0.5	0.18	-0.37	-0.79	0.06	-0.21	0.21	-0.14	0.07	0.13	0.41	0.29	0.75	0.62	1.84	-0.9	-0.08	-0.02	0.77	-0.21	-0.19	-0.19	-0.47	-0.23	0.19	-0.29
AT1G04747	0	0	0	0	0	0	0	0	0	0	0.53	0	0	0	0	0	0	0	-0.52	0	-0.31	0.1	0	0	0	0	0	-0.11	-0.11	0	0.11	0	0	0	0	0	0	0	0	0	0	0.14	0	0	0	-0.11	-0.11	0	0.18
AT1G09890	0.03	-0.18	0.34	-0.35	-0.04	0	-0.38	-0.04	-0.22	-0.17	-0.18	-0.45	-0.2	-0.07	-0.13	-0.24	0.01	0.35	-0.19	-0.03	0.17	-0.04	-0.18	0.39	-0.1	-0.33	-0.62	-0.09	-0.2	-0.23	0.02	-0.08	-0.21	-0.23	-0.23	-0.8	-0.14	0.2	0.18	-0.25	-0.92	0.87	0	0.53	0.1	-0.64	0.21	-0.06	-0.15
AT1G09900	-0.31	-0.51	-0.59	-0.52	-0.96	-0.3	-0.65	-0.61	-1.34	-0.97	-1.27	-1.4	-1.06	-0.29	-0.84	0	-0.73	-0.82	-0.56	0.3	0.01	-0.15	0.35	0.41	0.02	-0.07	-0.81	-0.84	-0.57	-0.13	-0.47	-0.91	-0.33	0.27	0.39	-0.56	-0.43	-0.87	-0.34	0.09	-0.06	0.25	0.27	-0.25	-0.94	-0.59	-0.55	-0.75	-0.81
AT1G09910	0.24	-0.04	-0.05	-0.07	0.03	-0.31	-0.52	-0.46	0.02	-0.02	-0.06	0.09	0.07	-0.22	0.25	-0.07	0.02	-0.03	0.01	-0.28	0	0.2	0.1	0.11	-0.59	-0.23	-0.57	0.08	0	0.08	-0.31	-0.03	-0.12	-0.19	0.04	1.03	-0.31	0.27	0.31	0.2	0.79	0.15	0.04	0.14	-0.27	-0.08	0.08	-0.04	-0.32
AT1G09920	0.21	0.01	-0.14	0.21	0.18	-0.11	-0.27	-0.18	0.01	-0.1	0.01	-0.11	0.1	0.1	0.11	-0.14	0.01	0.19	-0.02	-0.45	0.01	0.13	-0.09	-0.34	-0.22	-0.29	-0.01	0.06	0.22	0.07	-0.08	0.43	0.35	-0.25	-0.19	0.06	-0.04	0.25	0.04	0.18	0.54	-0.24	-0.31	-0.28	0.19	0.33	0.28	0.54	0.33
AT1G09930	0.23	0.79	0.39	1.33	0.87	0.49	1.22	0.54	-0.19	-2.03	1.39	-1.24	-0.61	0.85	0.04	-1.08	-0.64	1.37	0.1	-0.83	0.39	0.65	-0.82	0.15	0.48	-1.05	-0.18	-0.69	0.41	-0.32	-0.9	1.03	0.7	-1.14	-0.86	-0.86	1.72	0.14	0.54	0.76	0.21	0.45	0.04	-0.87	0.6	-0.22	0.61	1.07	1.46
AT1G09932	0.39	0.72	-0.45	0.43	1.43	-0.61	-0.06	0.68	0.39	-1.32	-1.04	-0.39	-0.6	1.66	-0.44	-2.37	0	0.9	0.72	-1.54	0.14	0.46	-0.63	-0.66	-0.48	-1.32	-0.55	-0.01	0.86	-0.76	-1.06	0.62	0.81	-1.33	-1.43	0.63	0.14	-0.39	0.74	0.25	1.83	0.07	-0.1	-1.15	0.64	0.66	1.53	1.47	1.3
AT1G09935	0	0.47	0	0	0	0	-0.52	-0.47	0	0	0	0.46	-0.44	0.47	0	-0.47	0	0.46	1.81	-0.48	0.49	0.77	0.86	-0.46	-0.2	-1.18	-0.52	1.42	0.12	-1.33	-1.62	1.27	1.42	-0.82	-1.21	0	0	0	0	-0.07	3.33	-0.49	-0.04	-1.74	-0.25	0.43	-0.44	-0.18	0.73
AT1G09940	0.13	0.42	0.32	0.04	0.15	0.23	-0.33	-0.07	-0.25	-0.43	-0.13	-0.37	-0.67	-0.21	0.11	-0.32	-0.71	-0.76	-0.07	-0.11	0.41	0.28	0.07	1.05	0.77	-0.25	-0.38	-0.19	0.14	-0.06	-0.1	0.46	-0.31	-0.14	-0.07	-0.11	0.53	-0.13	0.01	0.22	-0.44	0.48	-0.1	-0.16	0.75	-0.05	0.34	0.51	1.06
AT1G09950	1.3	2.69	0.66	1.34	0.23	0.91	0.54	0.27	-0.45	-0.87	0.54	0.66	0.78	1.01	-1.68	0.69	0.59	0.34	0.14	-0.9	1.55	0.36	-0.21	1.33	1.83	0.93	0.25	-0.48	0.52	1.01	0.2	-0.04	1.31	0.44	0.7	0.33	0.35	-1.46	-0.64	-0.06	-0.22	0.73	0.37	-0.17	0.04	-0.1	0.34	1.1	0.2
AT1G09960	0.48	0.02	0	-0.03	-0.01	-0.15	0.05	0.26	0.28	-0.11	0.01	-0.1	0.25	-0.02	0.17	0.1	0.11	0.25	0.18	-0.09	0.35	0.2	0.09	1.15	0.87	0.37	0	-0.12	-0.46	0.15	-0.33	-0.11	-0.21	-0.19	0.3	0.83	0.67	-0.6	-0.17	0.15	-0.31	0.73	0.29	-0.08	-0.21	-0.18	-0.4	-0.2	-0.44
AT1G04753	0	0	0	0.37	0	0.47	0	0.52	0	0	0	0	0	0	0	0	0.46	0	0.77	0	0	0	0.12	0.29	0.22	-0.29	-0.11	-0.19	0.28	0.02	0.12	-0.42	0.22	-0.03	-0.1	1.24	0	0	0	0.12	0.1	0	0.1	-0.51	0.3	0.12	-0.11	0.23	0.19
AT1G09970	0.74	1.06	1.47	1.51	1.65	1.39	1.52	2.12	2.16	0.54	1.04	1.16	0.94	1.4	1.15	0.66	1.3	1.29	1.37	0.74	1.11	1.05	0.97	0.96	1.07	0.74	-0.5	0.52	0.03	0.59	0.02	0.43	0.89	0.02	0.78	0.57	2	1.1	1.26	0.42	0.17	0.49	0.94	0.22	0.49	1.49	1.07	1.45	1.6
AT1G09980	0.11	-0.17	-0.2	0.02	-0.29	-0.19	-0.01	-0.04	-0.28	-0.61	-0.36	-0.46	-0.43	-0.42	-0.23	-0.09	-0.2	0.02	-0.34	-0.48	-0.06	0.27	0.12	0.05	0.02	0.11	-0.58	-0.27	-0.35	-0.1	-0.55	-0.17	-0.04	-0.21	0.17	0.02	-0.29	-0.28	-0.1	0.24	0.25	0.31	0.44	0.27	-0.23	0.31	0.43	0.35	0.39
AT1G09995	0.14	-0.08	-0.45	-0.02	-0.34	-0.21	-0.11	-0.09	-0.08	-0.39	-0.18	-0.73	-0.29	-0.22	-1.06	-0.3	-0.75	-0.28	-0.47	-0.9	0.12	-0.27	-0.32	-0.38	-0.02	-0.53	-0.22	0.11	-0.01	-0.18	0.14	0.16	0.39	-0.41	-0.33	0.18	-0.37	-0.83	-0.11	-0.19	0.15	-0.2	-0.49	-0.39	0.32	0.47	0.14	0.51	0.15
AT1G10000	0.19	-0.35	-0.42	-1.12	-0.91	-1.06	0.09	-0.73	-1.31	-0.75	-0.33	-0.61	-1.39	-0.67	-1.12	-0.8	-0.98	-1.22	-0.6	-0.49	0.13	-0.11	-0.45	-1.19	-0.64	-0.84	-0.58	0.03	-0.13	-0.02	0.18	-0.13	-0.13	-0.3	0.03	-0.01	-0.87	-0.17	0.1	-0.26	0.08	0.82	0.76	0.84	0.85	0.46	0.52	0.32	0.22
AT1G10010	0.52	-0.2	0	0	0.48	-0.56	0	0.01	-1.21	0	0	0	-0.44	0	0	0	0	-0.46	-0.52	0.02	-0.34	-0.13	0.25	-0.07	-0.11	-0.34	-0.32	-0.1	-0.11	0	0	0	0.11	0	0	0	0	0.79	0	-0.12	0.1	-0.19	0.24	-0.22	-0.21	-0.1	-0.01	0	0.1
AT1G10020	-0.11	-0.13	-0.39	-0.16	-1.04	-0.35	-1.21	-0.92	-0.32	-1.22	-1.2	-0.99	-0.4	-0.4	-0.27	-0.57	-0.79	-1.48	-0.75	-0.54	-0.22	-0.32	-0.1	-0.2	0.26	0.17	-0.94	-1.21	-0.5	-0.23	0.15	-0.15	-0.13	0.03	-0.15	-0.61	-0.44	0.03	0.26	-0.55	-0.07	0.81	1.27	1.7	-0.29	-0.28	0.89	0.54	0.66
AT1G10030	0.42	-0.03	-0.58	-0.18	-0.7	-0.18	-0.54	-0.42	-0.67	-1.35	-1.26	-0.92	-0.71	-0.12	-0.81	-0.41	-0.87	-0.79	-0.68	-0.67	0.02	-0.24	-0.12	-0.01	-0.28	-0.51	-0.75	-0.54	-0.08	-0.2	0.31	-0.21	-0.21	0.2	-0.15	-0.24	-0.22	-0.76	-0.15	-0.2	-0.62	0.11	0.21	0.55	0.58	0.14	0.33	0.39	0.3
AT1G10040	1.35	0.52	-0.26	0.01	0.11	-0.34	-0.5	0.07	0.29	-1.63	-0.39	-0.08	-0.13	0.01	-0.78	-0.86	-0.13	0.7	0.09	-1.03	-0.11	0.37	-0.82	-1.3	-2.05	-1.78	-2.15	0.31	-1.12	-1.24	-0.85	0.72	0.8	-0.66	-0.41	0.38	-1.13	-0.21	0.39	0.05	0.31	-0.41	0.23	-0.35	0.32	0.48	0.31	1.75	2.17
AT1G10050	0.67	0.05	-0.39	-0.03	0.09	-0.43	-0.48	-0.41	-0.12	-1.11	-0.72	-0.31	-0.17	-0.36	-0.44	-0.43	0.1	0.62	-0.19	-0.91	-0.05	0.36	-0.08	-0.32	-0.63	-0.37	-1.44	-0.16	-0.4	-0.25	-0.58	0.16	0.2	-0.44	-0.08	-0.26	-0.81	-0.01	0.03	0.38	1	0.5	1.25	0.95	0.41	0.7	1.01	0.85	0.74
AT1G10060	-0.36	-0.41	-0.38	-0.26	-0.6	-0.83	-0.96	-1.43	-1.65	-0.74	-0.47	-1.39	-1.41	-1.09	-1.29	-0.82	-0.34	-0.34	-0.42	-0.08	-0.27	-0.17	-0.15	-0.83	-0.73	-0.73	-0.38	-0.54	-0.14	-0.32	-0.19	-0.44	-0.49	0	-0.26	-5.01	-0.28	-0.26	-0.55	-0.31	-0.33	0	-0.11	0.13	0.13	-0.22	-0.1	0.14	0.26
AT1G10070	-1.64	-0.07	0.3	-1.31	1.1	-0.12	-0.3	-0.04	0.63	1.55	2.15	1.29	0.33	0.46	3.26	1.96	2.28	-0.83	-0.15	-0.01	0.39	0.84	0.4	0.67	-0.79	0.28	0.58	2	1.5	0.59	-1.06	1.5	1.89	-0.09	0.23	1.83	1.53	1.02	0.89	0.81	3.73	0.5	-1.11	-1.98	-0.46	0.72	0.25	1.16	0.24
AT1G10090	0.27	0.06	0.55	0.4	0.53	0.41	0.83	0.34	0.56	0.75	0.55	0.14	0.17	-0.08	0.06	0.42	0.19	0.3	0.15	0.38	0.24	0.59	-0.05	0.69	1.11	1.34	0.79	0.31	-0.18	0.29	-0.39	-0.33	0	0.15	0.56	-0.54	0.45	0.54	0.19	0.84	0.3	0.29	-0.2	-0.48	-1.01	-0.53	-0.65	-0.76	-0.98
AT1G10095	-0.15	-0.31	-0.27	-0.54	-0.16	-0.38	-0.43	-0.16	0.01	-0.53	-0.16	-0.22	-0.24	-0.04	-0.12	-0.03	-0.03	-0.5	-0.56	-0.01	-0.05	0.22	0.06	-0.03	-0.24	0.16	0.1	0.14	-0.11	0.11	-0.23	-0.22	0.02	0.05	-0.02	0.62	0.08	0.15	0.06	0.15	0.49	-0.21	-0.18	-0.06	-0.4	-0.04	-0.31	-0.21	-0.49
AT1G10100	0	0	0.54	0.37	0.48	0	0	0.45	0	-1.11	-0.56	0.46	-0.44	0	0.5	0	-0.07	0.99	-1.03	0.02	-0.52	0.01	0.12	-0.19	-0.39	-0.21	-0.05	-0.34	-0.02	0.26	-0.03	0.01	0.03	0.09	-0.15	0	-0.75	0	0	-0.11	0.28	0.2	0.01	0.04	0.07	-0.33	0.12	0.41	0.14
AT1G04763	0	0	0	0	0	-0.45	0	0	0	0	0	0	0	-0.5	0	0	0	0	0	0	0	0.01	-0.4	0	0	0	0.1	0	0	0	0	0	0	0	0.02	0	0	0	-0.62	0.19	-0.31	0.61	0.2	0	0	0	0.19	0	0.11
AT1G10110	-1.41	-0.45	-0.67	0.07	-1.05	-1.6	-1.3	-0.65	-0.25	-1.02	0.27	-0.99	-0.89	0.98	-0.85	0.02	-0.29	-0.55	0.48	0.27	-0.53	-0.44	-0.5	0.55	0.06	-0.03	-0.42	0.12	-0.04	0.48	-0.43	-0.13	0.11	0.29	-0.2	0.37	0.01	0.3	-0.2	0	-0.04	0.49	0.36	0.21	0.22	0.3	0.66	0.84	0.18
AT1G04767	0	0	0	0	0	0	0	0	0	0	0	0	0	0	0	0	0	0	0	0	0	0	0	0	0	0	0	0	0	0	0	0	0	0	0	0	0	0	0	0	0	0	0	0	0	0	0	0	0
AT1G10120	0.28	-0.44	-0.58	-0.52	-0.75	-0.56	-1.03	-0.96	-0.64	-1.17	-0.58	-0.72	-0.98	-0.59	-0.92	-0.49	-0.5	-0.58	-0.42	-0.82	-0.25	-0.34	-0.41	-0.21	-0.31	-0.66	-0.52	-0.16	-0.19	-0.33	-0.2	-0.41	-0.31	-0.16	-0.25	0.05	-1.01	-0.37	-0.23	-0.37	-0.07	0.56	0.1	0.08	0.05	-0.23	-0.25	-0.14	-0.32
AT1G04773	0	0	0	0	0	0	0	0	0	0	0	0	0	0	0	0	0	0	0	0	0	0	0	0	0	0	0	0	0	0	0	0	0	0	0	0	0	0	0	0	0	0	0	0	0	0	0	0	0
AT1G10130	0.32	0.04	-0.34	-0.01	-0.27	-0.27	-0.26	-0.49	-0.55	-0.83	-0.62	-0.47	-0.58	-0.57	-0.41	-0.26	-0.21	-0.12	-0.5	-0.45	-0.02	0.17	0.16	0.14	-0.54	-0.17	-0.98	-0.45	-0.22	-0.14	-0.37	-0.24	-0.06	-0.33	-0.08	-0.12	-0.31	-0.07	-0.06	0.11	0.59	0.38	0.64	0.71	0.12	0.43	0.83	0.63	0.41
AT1G10140	0.43	0.61	0.32	1.29	1.63	1.18	1.08	2.06	1.92	1.29	0.84	1.44	1.8	1.34	2.53	0.84	1.28	1.39	1.51	0.76	1.04	0.16	0.02	0.78	1.17	1.3	0.72	1.18	0.86	-0.17	0.28	1.54	2.1	0.55	0.21	1.41	2.2	0.44	0.55	-0.21	0.61	-0.72	-0.95	-1.07	0.51	0.44	-0.24	1.6	2.57
AT1G10150	0	0	0	0	0	0	0	0	0	0	0	0	0	0	0	0	0	0	0	0	0	0	0	0	0	0	0	0	0	0	0	0	0	0	0	0	0	0	0	0	0	0	0	0	0	0	0	0	0
AT1G10155	-0.2	-0.33	-0.18	-0.38	-1.16	-1.95	0.04	-0.23	-0.67	-0.51	-0.68	-0.44	-1.15	0.15	-0.33	-0.35	0.88	-0.21	-0.59	-0.95	-0.39	-0.17	-0.54	-0.92	-0.99	-1.68	-0.09	0.61	0.48	0.08	0.77	-0.03	0.55	0.12	-0.36	0.31	-0.9	-1.2	-0.94	-0.13	0.02	-0.45	-0.71	-0.39	0.6	0.18	-0.2	0.62	-0.4
AT1G10170	0.12	-0.11	-0.33	-0.1	0.08	-0.39	-0.42	-0.41	-0.48	-0.57	-0.42	-0.24	-0.36	-0.52	-0.12	-0.38	-0.16	-0.22	0.11	-0.28	-0.11	0.36	0.22	-0.49	-0.15	-0.26	-0.64	0.19	-0.96	-0.98	-0.35	-0.12	-0.11	0.53	0.58	-0.4	-0.38	-0.14	0.05	0.37	0.55	-0.25	0.28	0.14	-0.04	0.29	-0.44	-0.11	0.77
AT1G10180	0.34	-0.21	-0.38	-0.37	-0.34	-0.42	-0.39	-0.61	-0.61	-0.85	-0.54	-0.53	-0.48	-0.41	-0.26	-0.08	-0.1	0.02	-0.46	-0.41	-0.01	0.05	0.04	-0.12	-0.76	-0.61	-0.79	-0.37	-0.24	-0.06	-0.29	-0.43	-0.1	0.05	0.06	0.07	-0.45	-0.33	-0.1	0.12	0.13	0.15	0.34	0.39	0.01	0.09	0.09	-0.21	-0.46
AT1G10190	0	0	0	0	0	0	0	0	0	0	0	0	0	0	0	0	0	0	0	0	0	0	0	0	0.11	0	0	0	0	0	0	0	0	0	0	0	0	0	0	0	0	0	0	0	0	0	0	0	0
AT1G10200	0.24	-0.13	-0.61	-0.57	-0.62	-0.7	-0.88	-1.12	-0.75	-1.22	-0.77	-1.27	-0.9	-0.5	-1.04	-0.68	-1.15	-0.95	-0.87	-0.83	-0.21	-0.09	0.01	-0.23	-0.91	-0.88	-0.61	-0.12	-0.08	-0.13	0.05	-0.38	-0.17	-0.28	-0.32	-0.09	-0.67	-0.28	-0.22	-0.1	0.65	0.22	0.45	0.53	0.13	-0.29	-0.31	-0.41	-0.62
AT1G10210	0.19	-0.07	-0.64	-0.39	-0.22	-0.82	-0.96	-0.81	-0.36	-1.03	-0.58	-0.52	-0.81	-0.63	-0.3	0.06	-0.37	-0.4	-0.18	-0.79	-0.27	0.11	0.28	-0.8	-1.35	-0.88	-1.16	0.22	-0.24	0.09	-0.4	-0.04	-0.11	-0.6	-0.1	0.22	-0.26	0.08	-0.13	0.36	1.24	0.9	1.14	1.06	0.41	0.74	0.63	0.49	-0.03
AT1G10220	1.12	-0.02	-1.73	0.49	-0.02	-0.61	-0.47	1.42	-0.83	-1.87	-0.61	-0.27	-0.22	-0.41	0.42	-1.09	-0.64	0.51	-0.17	-1.55	0.87	0.28	0.02	-1.15	-1.44	-1.06	-0.36	-0.21	-0.63	-1.2	-0.62	1.49	0.6	-0.54	-0.36	0.1	0.63	1.51	0	0.06	0.56	-0.29	0.06	0.25	1.1	0.64	0.25	1.27	1.78
AT1G10225	-0.36	0.02	0.46	0	0.02	0.18	0.74	-0.44	-0.01	0	1.09	-0.03	-0.44	-0.5	-0.64	-0.46	-0.51	-1.06	0	0	0	-0.31	0.12	-0.3	0.04	-0.23	-0.24	-0.03	0.14	-0.33	0.29	0.29	0.13	0	-0.38	-0.95	-0.75	0	-0.62	-0.31	0.12	-0.43	-0.09	0.12	0.35	0.52	0.61	1.55	0.85
AT1G10230	-0.23	-0.3	-0.24	-0.08	-0.39	-0.2	-0.07	-0.7	-0.83	-0.98	-1.16	-1.05	-0.93	-0.24	-0.65	-0.18	-0.75	-0.63	-0.36	0.09	-0.25	-0.25	-0.03	-0.32	0.06	-0.09	-0.33	-0.25	-0.16	-0.52	0.53	0.53	0.05	-0.01	-0.09	-0.22	-0.71	-1.2	-0.85	-0.24	0.45	-0.14	0.41	0.64	0.97	0.61	0.74	0.88	1.11
AT1G10240	0.16	-0.15	-0.66	-0.12	-0.46	-0.53	-0.62	-1.04	-0.67	-0.98	-0.91	-0.6	-0.48	-0.58	-0.52	-0.28	-0.55	-0.42	-0.33	-0.45	-0.24	-0.02	0.01	0.04	-0.5	-0.27	-0.47	-0.38	-0.23	-0.21	-0.15	-0.49	-0.37	-0.02	0	0.14	-0.29	-0.25	0.03	0.01	0.13	0.17	0.37	0.16	-0.46	-0.4	-0.44	-0.57	-0.59
AT1G10250	0	0	0	0	0	0	0	0	0	0	0	0	0	0	0	-0.47	0	0	0.49	0	0	0	0	0	0	0	0	0	-0.11	0.03	0.19	-0.18	-0.11	0	0	0	0	0	0	0.11	0.12	0	0	0	0	0	-0.01	-0.11	0
AT1G04783	0	0.47	-0.51	0	0	0	0	0	0	0	0	0	0	0	0	0	0	0.46	0	0.97	0	0	0	0	0.11	0	0	0	0	0	0	0	0.09	0	0	0.54	0	0	0	0	0	0	0	0.14	0	0	0.21	0	0
AT1G10270	0.05	-0.21	-0.19	-0.1	-0.43	0.06	0.25	0.42	-0.12	-0.65	-0.63	-0.54	-0.28	-0.27	-0.41	0.16	-0.45	-0.39	-0.28	0.17	0.01	-0.13	0.47	0.14	0.33	0.44	0.13	0.11	-0.53	-0.44	0.04	-0.15	0.16	0.28	0.52	-0.51	-0.12	-0.96	-0.18	-0.01	0.45	-0.03	-0.01	-0.01	0.16	0.54	0.12	0.2	0.35
AT1G10280	-0.02	-0.36	-0.64	-0.6	-0.16	-0.58	-0.44	-0.3	-0.65	-0.67	-0.36	-0.86	-0.42	-0.6	-0.78	0.17	-0.11	-0.29	-0.46	-0.42	-0.1	-0.03	-0.14	-0.13	-0.08	0.05	-0.69	-0.35	-0.28	-0.13	-0.41	-0.65	-0.06	-0.37	-0.1	0.2	-0.22	-0.41	-0.04	-0.07	0.73	0.3	0.96	0.46	0.14	0.87	0.92	1	0.8
AT1G10290	0.22	-0.01	-0.31	0.13	-0.37	-0.19	-0.08	-0.26	-0.54	-0.75	-0.64	-0.65	-0.68	-0.7	-0.77	-0.34	-0.41	-0.34	-0.46	-0.5	-0.04	0.28	0.3	0.07	0	-0.02	-0.9	-0.54	-0.54	-0.25	-0.6	-0.29	0.03	-0.41	0.02	-0.5	-0.07	-0.45	-0.18	0.22	0.9	0.34	0.38	0.16	-0.07	0.65	0.93	0.91	1.02
AT1G10300	0.76	0.19	-1.49	-0.53	-0.49	-0.29	-0.99	0.14	0.7	-1.33	-0.85	0.07	0.64	-0.63	0.17	-1.18	-0.89	0.7	-1.17	-1.79	0.51	-0.5	0.25	-0.07	-0.45	0.13	-0.01	-0.17	-0.1	0.03	0.02	0.14	-0.18	0.11	0.31	0.03	0.07	0.3	-0.82	-0.5	0.08	-0.11	-0.46	-0.43	0.3	-0.1	0.15	0.32	0.11
AT1G10310	-0.16	0.16	-0.15	0.06	-0.09	0.07	-0.26	-0.3	-0.17	-0.2	-0.24	-0.09	-0.41	0.07	-0.25	0.25	0.34	0.36	0.25	-0.16	-0.07	-0.03	-0.03	-0.1	-0.22	-0.18	-0.08	0.06	0.21	-0.01	0.1	-0.03	0.23	-0.04	-0.16	0.65	0.04	-0.01	-0.19	-0.05	0.37	-0.15	-0.22	-0.25	-0.12	-0.08	-0.14	-0.1	-0.32
AT1G10320	0.14	-0.2	-0.29	-0.09	-0.35	-0.24	-0.23	-0.24	-0.37	-0.53	-0.36	-0.59	-0.42	-0.4	-0.64	-0.1	-0.12	-0.01	-0.29	-0.31	-0.15	0.19	0.05	0.06	-0.38	-0.07	-0.53	-0.19	-0.3	-0.08	-0.36	-0.25	-0.03	-0.13	0.11	0.85	-0.38	-0.53	0.18	0.17	0.48	0.21	0.02	-0.06	-0.32	0.11	0.01	0.11	-0.18
AT1G10330	0.11	-0.55	-0.77	-0.26	-0.79	-0.12	-0.6	-0.45	-0.81	-0.73	-0.27	-0.33	-0.49	-0.05	-0.67	-0.23	-0.02	-0.56	-0.4	-0.37	0.16	-0.47	-0.09	-0.75	-0.6	-0.17	-0.52	0.02	-0.49	-0.07	-0.38	-0.12	0.02	0.06	0.04	-0.67	-0.45	-0.74	-1.06	0.07	0.02	0.64	1.13	0.64	0.16	0.29	0.27	-0.12	-0.2
AT1G10340	0.86	0.08	-1.28	-1.33	0.06	-1.94	-1.48	-1.16	-1.02	-1.39	-1.88	-1.3	-1.21	-0.12	-1.01	-1.96	-0.95	-0.68	-1.19	-3.24	-0.21	0.75	-0.41	-1.49	-1.73	-1.97	-2.31	0.02	0.63	0.05	-0.89	0.88	0.46	-1.64	-1.35	-2.53	-2.06	-0.62	-0.4	1.06	3	0.99	1.15	0.7	1.33	1.37	2.39	2.21	1.24
AT1G10350	-0.06	-0.22	-0.19	0.04	0.32	-0.21	-0.27	-0.37	-0.31	-0.28	-0.29	-0.62	-0.16	0	-0.34	-0.24	-0.1	-0.14	-0.23	-0.15	-0.07	0.26	-0.09	-0.34	-0.16	-0.01	0.03	-0.01	-0.06	0.05	-0.42	0.03	0.02	-0.37	-0.08	0	-0.19	0.25	-0.03	0.16	0.47	-0.41	-0.4	-0.16	-0.45	-0.25	-0.02	-0.13	-0.57
AT1G10360	-0.15	0.11	0.11	-0.18	0.51	0.15	0.17	0.17	0.29	0.73	0.33	0.23	-0.06	-0.09	0.3	0.25	0.11	-0.16	0.27	0.48	-0.02	-0.06	-0.06	0.06	0.24	0.52	0.48	-0.12	0.14	0	0	-0.12	-0.54	0.52	-0.03	-1.06	0.18	0.48	0.17	-0.16	-0.11	-0.54	-0.76	-0.65	-0.78	-1.22	-1.43	-1.78	-2.07
AT1G10370	-0.48	0.2	-1.15	-0.48	0.3	-0.22	0.14	0.09	-1.05	-0.23	-0.78	-1.19	-0.89	-1.33	-2.41	-0.57	-1	-0.86	-0.62	0.05	-0.07	-0.02	-0.09	0.21	1.15	0.69	0.84	0.52	-0.18	0.12	0.57	-0.99	1.03	-0.21	0.08	-2.06	-0.08	-0.28	-0.92	-0.04	-1.35	-0.21	-0.42	-0.71	-0.86	-1.25	-0.79	0.26	-1.13
AT1G10380	0.3	-0.22	-0.65	-0.39	-0.83	-0.42	-0.35	-0.69	-0.55	-0.65	-0.61	-0.47	-0.43	-0.12	-0.29	-0.76	-0.46	-0.02	-0.11	-0.39	-0.38	-0.28	-0.27	-0.33	-0.38	-0.59	-0.67	-0.8	-0.08	-0.16	0.22	-0.36	-0.19	-0.51	-0.19	0.55	-0.65	0	-0.02	-0.33	-0.53	-0.16	-0.48	-0.35	0.02	-0.6	-0.26	-0.34	-0.41
AT1G10385	0.24	0.07	-1.81	-1.56	-0.49	-1.14	-0.98	-0.02	0.05	-1.61	0.22	-0.62	0.53	1.16	0.79	0	0.58	0	-1.05	-0.53	-0.32	0.24	-0.6	-0.27	0.43	-0.23	-0.12	0.18	0.03	0	-0.19	0.38	-0.21	-0.48	-0.18	-1.45	0.63	0	0	0.21	-0.26	0.25	0.1	0.15	0.3	0.07	0.36	0.22	0.36
AT1G04787	0.52	0	0	0	0	0	0	0	0	0	0	0	0	0	0	0	0	0	0	0	0	0	0	0	0	0	0	0	0	0	0	0	0	0	0	0	0	0	0	0	0	0	0	0	0	0	0	0	0
AT1G10390	0.02	-0.04	-0.21	-0.03	-0.31	-0.18	-0.12	-0.05	-0.28	-0.36	-0.34	-0.27	-0.36	-0.5	-0.3	-0.27	-0.24	-0.21	-0.23	-0.24	-0.01	0.23	0.18	0.26	0.16	0.21	-0.41	-0.24	-0.44	-0.12	-0.45	-0.22	-0.16	-0.11	0.13	0.08	-0.06	-0.18	-0.08	0.19	0.34	0.39	0.31	0.17	-0.21	0.27	0.24	0.3	0.31
AT1G10395	0	0	0	0	0	0	0	0	0	0	0	0	0	0	0	0	0	0	0	0	0	0	0	0	0	0	0	0	0	0	0	0	0	0	0	0	0	0	0	0	0	0	0	0	0	0	0	0	0.11
AT1G10400	2.07	1.83	-1.5	1.26	0.97	-0.06	-0.56	3.06	2.27	-0.91	-1.04	1.24	2.24	1.93	0.4	-2.06	0.09	1.78	0.01	-3.04	0.86	0.35	0.5	0.7	-0.01	0	0.11	-0.09	-0.07	0.69	0.44	-0.13	0.23	-0.44	-0.22	-1.09	0.75	0	-0.82	0.26	0.32	0.48	0.25	0.36	0.87	0.53	0.9	1.3	1.08
AT1G10410	0.58	0.14	0.12	0.67	0.95	-0.14	0.49	0.52	0.52	0.21	0.66	0.33	0.68	0.47	0.53	-0.24	0.33	0.71	0.35	0	0.13	0.4	0.36	0.86	1.75	0.86	0.34	0.29	0.06	-0.16	-0.34	0.48	0.59	-0.39	-0.36	0.22	0.61	-0.02	-0.09	0.28	1.08	0.12	0.38	-0.17	0.4	0.89	0.97	1.38	1.32
AT1G04793	0	0	-0.51	-0.6	0	0.47	-0.98	-0.02	-0.48	0	0	0	-0.44	0.47	0.5	-0.75	-0.51	0.73	-0.5	0	-0.31	0.3	0	0	0	0	-0.09	-0.07	-0.01	-0.34	-0.12	0.22	-0.01	0.2	-0.5	-0.73	0	0.79	0	0	0	0.11	0	-0.12	-0.2	0.3	0.49	0.48	0.62
AT1G10417	0.46	0.26	-0.96	-0.29	-0.14	-0.22	-0.63	-0.31	-1.35	-0.92	-0.32	-1.39	-1.36	-1.17	-2.24	-0.17	-0.08	-0.06	-1.08	-0.92	-0.01	-0.34	0.5	-0.86	-1.43	-1.64	-2.91	-1.18	-0.27	-0.75	-0.43	0.31	0.71	-1.51	-1.1	0.55	1	-0.98	-1.03	-0.38	2.83	1.14	1.67	1.27	1.84	2.22	3.16	2.99	3
AT1G10430	0.28	-0.17	-0.08	0.05	-0.05	-0.18	-0.27	-0.25	-0.54	-0.65	-0.4	-0.68	-0.42	-0.08	-0.49	-0.23	-0.4	-0.56	-0.28	-0.36	-0.07	0.01	0.03	-0.19	0.22	-0.23	-0.54	-0.35	-0.06	-0.01	-0.09	0.01	0.07	-0.16	-0.18	0.02	-0.06	-0.32	-0.22	-0.05	0.4	-0.05	0.39	0.22	0.4	0.65	0.55	0.61	0.47
AT1G10440	0	0	0	0	0	0	0	0	0	0	0	0	0	0	0	0	0	0	0	0	0	0	0	0	0	0	0	0	0	0	0	0	0	0	0	0	0	0	0	0	0	0	0	0	0.11	0	0	0	0
AT1G10450	0.15	-0.3	-0.37	-0.11	-0.5	-0.3	-0.15	-0.17	-0.84	-1.06	-0.64	-0.67	-0.84	-0.72	-0.42	-0.27	-0.54	-0.54	-0.61	-0.25	-0.15	0.24	0.38	0.32	0.15	0.33	-0.69	-0.47	-0.73	-0.37	-0.73	-0.38	-0.31	0.1	0.4	-0.16	-0.14	-0.58	-0.28	0.28	0.63	0.58	0.5	0.14	-0.51	0.3	0.14	0.1	0.26
AT1G10455	0	-0.45	0.46	0.62	0	0.76	-0.55	0.52	0.97	0	-0.56	-0.55	0.53	0.47	0.5	0.48	0	-0.55	-0.5	0	-0.53	0.3	0.21	-0.11	0.12	-0.08	0	0	0	0.13	0.11	0	0.12	-0.28	0.11	-1.56	0.63	0	0	0.1	0	-0.11	0.21	-0.19	0	-0.11	0	0.13	0
AT1G10460	0.76	-0.09	-0.46	0.09	-0.31	-0.77	-0.05	-0.05	-0.89	-0.55	-0.44	-0.11	-0.29	-1.04	-0.65	-0.13	-0.3	-0.32	-0.26	0.95	0.01	-0.25	-0.01	0.21	0.57	0.17	-0.9	-1.38	0.16	0.28	1.03	0.36	-0.84	1.58	0.3	-0.69	2.37	0.37	1.96	-0.28	-0.4	-0.36	-0.07	0.25	-0.25	-1.35	-0.52	-0.7	-0.65
AT1G10470	-0.05	-0.45	-0.39	-0.22	-0.8	-0.39	-0.41	-1.19	-1.89	-1.56	-2	-1.61	-1.55	-0.34	-0.65	0.36	-0.5	-0.87	-0.53	0.34	-0.14	-0.33	-0.36	-0.48	-0.03	-0.64	-0.56	-0.99	0.35	-0.01	0.58	0.05	-0.52	0.39	-0.3	-0.58	-0.18	-0.36	0.05	-0.4	-0.12	0.03	0.41	0.37	0.36	0.13	0.12	0.36	0.04
AT1G10480	0.98	0.29	0.3	0.63	0.41	-0.26	0.86	1.17	-0.28	-0.83	-0.21	0.27	1.21	0.13	0.02	0.26	0.74	1.19	0.45	-0.26	-0.1	0	-0.13	0	0	-0.12	0	0	0	0	0	0	0	0	0	1.26	0.5	1.62	2.22	0	-0.13	0	0	-0.12	0	0	0	0	0.11
AT1G10490	-0.01	-0.2	-0.27	-0.21	-0.55	-0.22	-0.03	0.19	-0.94	-1.28	-1.16	-1.17	-1.01	-0.45	-0.99	0.28	-0.84	-0.75	-0.64	0.44	-0.16	0.06	0.46	0.49	0.21	0.22	-0.84	-0.41	-0.66	-0.48	-0.17	-0.49	-0.29	0.27	0.47	-0.21	-0.21	-1.48	-0.51	0.1	0.54	0.59	1.48	1.05	0.28	0.62	0.6	0.26	0.49
AT1G10500	-0.29	-0.06	0.41	0.05	0.34	0.08	0.11	0.45	0.48	0.91	0.95	0.86	0.88	0.55	0.59	0.82	1.01	0.91	0.47	0.12	-0.04	0.1	-0.01	-0.08	-0.06	0.06	0.18	0.39	0.16	0.23	0.05	0.22	0.35	-0.08	-0.08	0.28	0.22	0.58	0.14	0.12	0.34	-0.04	0.03	-0.1	0.03	0.3	0.15	0.23	-0.09
AT1G10510	0	-0.18	-0.44	-0.1	-0.5	0.1	-0.21	0.07	-0.54	-0.44	-0.66	-0.67	-0.69	-0.21	-0.61	-0.23	-0.42	-0.4	-0.21	0.01	-0.05	-0.05	0.19	0.36	0.25	0.25	-0.39	-0.74	-0.39	-0.25	-0.25	-0.62	-0.3	0.26	0.18	0.32	-0.11	-0.48	-0.27	-0.02	-0.24	0.38	0.42	0.23	-0.13	-0.05	0.04	-0.26	-0.23
AT1G10520	0.12	0	-0.14	0.03	0.16	-0.28	-0.03	-0.48	-0.62	-0.35	-0.82	-0.79	-1.03	-0.72	-0.93	-0.13	-1.07	0.06	-0.53	0.08	0.09	-0.33	-0.1	0.37	-0.21	-0.16	-0.95	-0.43	-0.52	-0.2	-0.08	-0.3	-0.29	-0.1	-0.01	0.69	-0.07	-1.56	-0.47	-0.05	0.42	0.58	1.03	1.43	0.83	0.72	0.27	0.48	0.15
AT1G10522	-0.06	-0.45	-0.83	-0.1	-0.95	0.28	-0.49	0.13	-0.51	-0.57	-1.39	-1.28	-1.55	-0.6	-1.65	-0.03	-1.69	-1.15	-0.36	0.01	-0.09	-0.17	0.2	-0.1	-0.17	-0.3	-0.45	-0.67	0.15	-0.18	0.19	-0.61	-0.41	0.64	0.16	-0.1	0	-1.18	-0.49	-0.13	0.68	0.08	-0.39	-0.72	-0.63	-0.89	-0.95	-1	-1.18
AT1G04797	-0.78	-0.43	-1.25	-0.12	-0.49	-0.37	-1.24	-0.97	-1.34	-2.34	-1.62	-2.4	-1.94	-0.08	-0.98	0.46	-1.06	0.07	-1.47	0.59	-0.62	0.02	0.07	-0.23	-0.37	0.11	-0.15	-0.83	-0.73	-0.59	-0.29	-0.65	-0.72	0.3	0.4	0.37	-2.31	-1.65	0.44	0.13	0.28	-0.13	-0.46	0	0.28	-0.16	-0.69	-0.94	-0.29
AT1G10530	0.4	0.57	2.9	1.16	3.13	1.87	4.84	5.22	5.14	4.88	4.47	5.38	5.13	3.1	3.26	2.1	3.69	3.92	3.59	3.64	0.03	0.03	-0.16	2.77	1.99	3.27	3.54	2.05	1.19	1.65	1.89	1.6	0.78	0.77	0.31	0.46	4.17	-1.8	-0.3	0.71	-0.33	0.48	0.14	-0.69	-0.26	0.05	-0.1	0.42	0.56
AT1G04803	0.52	0.55	1.23	0	0.48	0	1.7	1.55	1.44	1.18	1.09	0.9	1.34	0.95	0	-0.74	0.91	1.27	0.46	0	0	0	0	0	0	0.56	0.23	-0.02	0.24	0.13	0.11	0	0	0.11	-0.26	0	0.75	0	0	0	0	0	0	0	0	-0.11	0	0	0.2
AT1G10540	-0.02	-0.75	-0.67	-1.57	-0.77	-0.58	-0.18	-0.24	-0.62	-0.48	0.96	0.15	0.43	-0.77	0.32	-0.13	-0.53	0.32	0.3	0.8	0.02	-0.28	0.16	0.24	0.17	-0.13	-0.09	0.74	0.05	-0.08	-0.31	0.6	-0.06	-1.01	-0.09	0.34	0.15	-0.66	-0.45	-0.43	0.61	0.5	0.4	-0.22	-0.08	-0.3	0.1	-0.36	-0.02
AT1G10550	0.14	-0.39	1.4	-0.05	-1.67	0.03	-0.84	-1.98	-1.62	-1.7	-1.23	-0.23	-0.98	-0.45	-2.33	-3.12	-2.87	-2.58	-1.47	-0.11	-0.42	-0.81	-1.08	0.2	0.91	-0.11	-0.41	-1.33	-0.55	0.04	0.47	-1.2	-1.28	0.53	-1.98	-4.28	-1.18	-1.42	-3.4	-2.21	-1.67	-0.19	0.07	0.53	-0.85	-1.03	-0.18	0.08	0.52
AT1G10560	1.29	1.48	0.5	0.11	1.39	0.38	1.58	1.46	1.27	0.94	0.61	1.21	1.18	0.5	2.25	0.2	0.19	1.58	0.63	0.52	0.58	0.09	0.55	1.88	1.49	1.54	0.69	0.78	0.4	1.18	0.37	1.3	0.26	-0.35	-0.03	-1.24	1.21	1.24	1.32	0.17	-0.04	0.75	0.79	0.71	0.39	0.54	0.97	0.74	0.57
AT1G10570	0.08	-0.23	-0.14	0.05	-0.38	-0.2	-0.12	-0.12	-0.11	-0.47	-0.28	-0.49	-0.22	-0.1	-0.12	-0.16	-0.16	-0.14	-0.49	-0.43	-0.13	0.09	0.09	0.11	-0.1	0.04	-0.14	-0.3	-0.24	-0.12	-0.32	-0.13	-0.25	0	0.1	0.67	-0.01	0.06	0.16	-0.02	0.34	-0.06	0	-0.25	-0.26	-0.2	-0.24	-0.28	-0.54
AT1G10580	-0.01	-0.1	0.01	0.1	0.01	-0.24	0.06	-0.18	-0.4	-0.59	-0.37	-0.68	-0.41	-0.29	-0.49	0.15	-0.02	-0.04	-0.08	-0.25	0.03	0.15	0.26	0.72	1.63	0.96	-0.26	-0.19	-0.44	-0.21	-0.18	-0.06	0.21	0.02	0.16	-0.14	0.04	-0.57	-0.36	0.11	0.43	0.22	0.55	0.25	0.21	0.71	0.42	0.61	0.58
AT1G10585	-1.61	-0.81	1.27	1.62	1.58	1.39	0.66	-0.69	0.45	0.89	2.31	2.01	1.65	1.92	2.78	3.2	4.25	2.61	2.54	1.16	0.14	-0.18	0.24	1.34	3.75	3.14	3.21	2.95	0.91	-0.14	2.64	1.27	4.68	3.16	1.48	3.39	2.51	0.27	0.59	0.04	0.35	0.54	1.45	0.92	2.88	2.21	0.9	2.29	2.86
AT1G10586	-0.06	0	0.54	0	1.62	0	0.46	0	0	0	0	0.92	-0.21	0	0.44	-0.46	0.73	0	0.23	0.5	0.51	0.24	0.02	0.13	1.02	1.33	2.09	4.99	2.12	0.57	2.63	0.56	4.57	2.48	1.88	0	0	0	0	0.08	0.19	0.25	0.08	0.01	0.57	1.99	-0.4	-1.05	-0.62
AT1G10588	0	0	0	0	0	0	0	0	0.53	0	0	0	0	0	0	0	0	0	-0.52	0	0	0	0	0	0.11	0	0.31	2.31	1.28	0.54	0.25	0.21	2.3	1.09	-0.04	-1.26	0	0	0	0	0	0	0	0	0.2	0.1	0.11	-0.07	-0.09
AT1G10590	0.04	0.06	-0.25	0.15	-0.26	-0.04	-0.11	-0.09	-0.1	-0.6	-0.41	-0.45	-0.46	0.19	-0.39	-0.12	-0.47	-0.6	-0.29	-0.21	-0.01	-0.13	-0.05	-0.21	0.07	-0.29	-0.27	0.01	0.04	-0.27	0.26	0.28	0.22	-0.22	-0.3	-0.11	0.01	-0.53	-0.24	-0.2	0.66	-0.02	0.17	0.25	0.77	0.88	0.83	1.02	0.82
AT1G10600	-0.2	-0.31	-0.11	-0.46	-0.07	-0.29	-0.38	-0.54	-0.43	-0.13	-0.03	-0.14	-0.37	-0.25	-0.17	0.13	-0.15	-0.23	-0.11	0.03	-0.1	0.09	0.08	0.11	-0.29	-0.06	-0.1	-0.08	0.03	0.04	-0.07	-0.17	-0.26	0.19	0.11	0.59	-0.11	0.1	0.18	0.17	0.32	-0.02	-0.27	-0.38	-0.5	-0.52	-0.84	-0.58	-0.98
AT1G10610	-0.19	-0.39	-0.44	-0.56	-0.71	-0.87	-1.02	-1.13	-0.87	-0.65	-0.62	-0.9	-0.63	-0.36	-0.28	-0.29	-0.47	-0.69	-0.56	-0.46	-0.17	0.06	-0.1	0.08	-0.19	0.13	-0.36	-0.16	-0.23	0.17	-0.57	-0.25	-0.41	-0.06	0.31	0.53	-0.64	-0.48	0	0.1	0.14	-0.06	-0.36	-0.42	-1.15	-0.8	-1.07	-0.75	-1.18
AT1G10620	0	-0.45	-1	0	0.77	0	-0.7	0	0	0	0	-0.49	0	0	0	0	0.46	0	0	-0.52	0.08	0	0.01	-0.11	-0.12	-0.21	-0.12	-0.3	-0.47	-0.21	-0.01	0.01	-0.01	-0.51	-0.19	-0.55	0	0	0	0.12	-0.11	0.08	-0.02	0.04	0.51	0.2	-0.05	0.25	0.16
AT1G10630	0.27	-0.01	-0.42	0.13	-0.29	-0.25	-0.04	-0.55	-0.44	-0.82	-0.76	-0.74	-0.56	-0.14	-0.87	-0.55	-0.74	-0.43	-0.31	-0.5	-0.05	-0.1	-0.12	-0.41	-0.15	-0.43	-0.23	-0.2	0.03	-0.23	0.1	0.18	0.24	-0.36	-0.33	-0.24	-0.07	-0.28	-0.09	-0.19	0.26	-0.3	-0.54	-0.42	0.17	0.28	0.42	0.63	0.49
AT1G04807	0	0	0	-0.6	0	0	0	0	0	0	0	0.46	0	0	-0.44	0	0	-0.55	0	0	0	0	0	0	0	-0.11	0	0	0	0	0	0	0	0	0	0	0	0	0	0	0	0	0	-0.11	0	0	0	0	0
AT1G10640	-0.12	-0.34	-1.16	-2.12	-0.62	-1.25	-1.29	-2.57	-2.47	-2.03	-1.88	-2.08	-2.5	-2.15	-1.87	-0.86	-1.62	-0.73	-0.81	-1.16	-0.4	-1.22	-0.09	0.03	0.02	-1.2	-1.74	-1.9	-1.59	-1.8	-1.15	-0.43	-2.02	-0.38	-0.45	-1.56	-1.72	-1.84	-1.44	-0.89	-2.03	0.59	-0.04	-0.6	-1.23	-2.08	-1.12	-2.22	-1.01
AT1G10650	-0.25	-0.15	-0.36	-0.43	-0.48	-0.47	-0.63	-0.21	-0.56	-0.66	-0.14	-0.58	-0.55	-0.54	-0.6	-0.27	-0.19	-0.34	-0.44	-0.3	-0.26	0	-0.33	-0.49	-0.48	-0.65	-0.38	-0.07	-0.08	-0.12	-0.37	-0.24	0.05	-0.11	0.13	-0.21	-0.76	-0.35	0.19	0.04	-0.1	-0.34	-0.73	-0.64	-0.4	-0.18	-0.46	-0.33	-0.88
AT1G04813	0	0	0	0.37	0	0	0	0	0	0	0	0	0	0	0	0	0	0	0	0	0	0.12	0	0	0	0	0	0	0	0	0	0	0	0	0	0	0	0	0	0	0	0	0	0	0	0	0	0	0
AT1G10657	-0.08	-0.17	0.24	0.43	1.28	-0.05	0.17	-1.05	0.19	-0.39	-0.19	-0.01	-0.88	-1.2	-0.84	-0.76	-1.19	-0.69	-0.11	1.31	0.08	0.28	-0.34	-0.61	-0.26	0.23	1	0.45	0.34	0.39	-0.06	0.51	0.11	0.42	0.39	-0.58	-0.15	0.16	0.21	0.09	-1.62	-1.2	-1.9	-0.55	-0.44	-0.57	-0.7	-0.87	-1.56
AT1G10660	-0.17	-0.14	-0.24	-0.34	-0.06	-0.17	-0.39	-0.17	-0.12	0.01	-0.1	-0.34	-0.6	-0.2	-0.45	-0.18	-0.31	-0.68	-0.21	-0.08	0	0.1	-0.02	-0.02	-0.41	-0.31	-0.44	0.06	0.03	0.01	-0.52	-0.3	-0.31	-0.11	-0.02	0.12	-0.72	-0.35	-0.26	0.19	0.32	-0.11	-0.13	-0.67	-0.68	-0.46	-0.74	-0.59	-1.14
AT1G10670	0.18	-0.11	-0.39	0.05	-0.39	-0.05	-0.16	-0.29	-0.33	-0.66	-0.58	-0.75	-0.55	-0.39	-0.72	-0.39	-0.6	-0.48	-0.44	-0.63	-0.1	-0.09	-0.01	-0.17	-0.24	-0.39	-0.55	-0.38	-0.18	-0.36	-0.12	-0.44	-0.25	-0.11	-0.11	-0.25	-0.16	-0.23	-0.15	-0.15	-0.37	-0.05	-0.17	-0.01	-0.2	-0.28	0.01	-0.05	-0.02
AT1G10680	0.51	-1.27	-1.11	0.14	-0.28	-0.92	-0.52	-1.18	-0.34	-1.84	-1.44	-1.7	-1.09	-1.58	-1.64	-0.61	-2.5	-0.7	-0.85	-1.94	0.03	0	-0.31	-0.11	-0.04	0.3	-0.3	0.2	-0.25	0.32	-0.26	-0.21	-0.11	-0.28	-0.07	-3.18	0.63	0	0.79	0.22	-0.31	-0.04	0.02	0	-0.31	0.23	-0.42	-0.01	0.07
AT1G10682	0.79	-0.23	-0.66	-0.19	-0.49	-0.95	-0.44	-0.21	-0.23	-1.22	-0.1	-0.57	0.33	-0.1	0.22	-0.42	-0.5	0.18	-1.02	-1.36	-0.3	-0.12	-0.4	-0.41	-0.79	-2.29	-1.15	-1.1	-0.15	-0.51	-0.18	0.23	-0.47	-0.9	-1.13	0.19	-0.64	-0.86	-0.66	-0.28	-0.45	0.11	-0.08	0.21	0.58	0.1	0.5	0.96	0.84
AT1G10690	-0.09	-0.05	-0.7	0.33	-0.29	-0.32	-0.06	-0.81	-0.05	-0.51	-0.4	0.3	-0.3	0.22	-0.06	-0.53	-0.37	0.09	-0.45	-0.21	-0.2	-0.08	-0.28	-1.12	-0.9	-0.98	-0.17	-0.2	0.5	-0.14	-0.59	0.05	0.17	-0.71	-0.99	0.47	-0.41	-0.57	-0.46	-0.03	1.4	-0.92	-0.53	0.3	0.25	0.45	0.73	1.15	-0.05
AT1G10700	0.35	0.8	1.08	1.32	1.78	1.82	2.09	2.39	2.4	2.25	1.84	2.01	1.86	1.48	2.29	1.16	0.93	1.45	1.68	1.59	0.62	0.15	0.9	1.7	1.66	1.77	1.49	0.16	0.4	0.41	0.38	0.76	0.47	0.48	0.24	0.71	2.2	0.5	0.41	0	-0.37	0.04	-0.17	-0.36	-0.17	-0.21	0.4	0.8	1.09
AT1G10710	0.89	-0.05	-0.37	-1.05	-0.33	-0.27	-0.98	-0.45	-0.82	-0.14	0.25	-1.08	-0.16	0.2	-0.13	0.36	0.03	-0.54	-0.92	0.62	-0.31	-0.29	-0.09	-0.09	-0.39	0.16	0.53	-0.19	0.04	0.65	-0.4	0.24	-0.29	0.48	0.34	0.14	0.64	0.76	-0.15	-0.05	0.37	0	-0.32	0.23	0.06	-0.31	-0.24	-0.08	-0.67
AT1G10715	0	0	0	0	0	0	0	0	0	0	0	0.46	0.51	0	0	0	0	0	-0.5	0	0	0	0	0	0	0	0	-0.1	0.11	-0.21	0	0	0.12	0	-0.09	0	0	0	0	0	0	0	0	0	0	-0.1	0	-0.21	0
AT1G10717	0	0	0	0	0	0	0	0	0	0	0	0	0	0	0	0	0	0	0	0	0	0	0	0	-0.11	0	0	0	0	0	0	0	0	0	0	0	0	0	0	0	0	0	-0.11	0	0	0.1	0	0	0
AT1G10720	0.19	-0.24	-0.04	0.09	-0.09	-0.41	-0.37	0.02	-0.08	-0.31	-0.15	-0.25	-0.09	0.01	0.08	-0.16	-0.14	-0.06	-0.18	-0.47	-0.05	0.18	0.12	-0.36	-0.1	-0.14	-0.43	-0.03	-0.1	0.1	-0.27	0.09	0.14	-0.38	0.01	0.04	-0.16	0.05	-0.1	0.22	0.67	0.39	0.78	0.72	0.56	0.68	0.72	0.66	0.49
AT1G10730	-0.14	-0.08	-0.24	-0.02	-0.24	-0.11	-0.43	-0.32	-0.2	-0.64	-0.25	-0.23	-0.08	-0.09	-0.4	-0.05	0.03	0.12	0.07	-0.42	-0.16	0	0.07	-0.15	-0.68	-0.2	-0.74	-0.05	-0.19	0.08	-0.66	-0.04	0.03	-0.46	0.15	0.32	-0.54	-0.34	0.05	0.2	1.18	0.49	0.84	0.46	0.17	0.71	0.77	0.73	0.33
AT1G10740	-0.22	-0.17	-0.61	-0.48	-0.43	-0.54	-0.67	0.18	-0.34	-0.15	-0.61	-0.5	-0.49	-0.32	-0.66	-0.99	-0.91	-1.22	-0.57	-0.17	-0.26	-0.13	-0.14	-0.45	-0.58	-0.69	-0.36	-0.29	-0.24	-0.24	-0.21	-0.14	-0.59	0.2	-0.13	-0.28	-0.61	0.11	-0.31	-0.09	-0.43	-0.29	-0.37	-0.26	-0.38	-0.28	-0.2	-0.2	0.05
AT1G10745	0	0	0	0	0	0	0	0	0	0	0	0	0	0	0	0	0	0	0	0	0	0	0	0	0	0	0	0	0	0	0	0	0	0	0	0	0	0	0	0	0	0	0	0	0	0	0	0	0
AT1G10747	-0.54	0	-0.51	0	0	1.22	0.95	2.32	3.12	2.68	2.96	3.49	2.85	1.67	1.16	0.48	2.31	1.51	0.46	1.01	0.38	0	0	0.5	-0.12	0.73	0.49	0.36	-0.1	0.12	0.22	0.12	0	0	0	0.93	0	0	0	0.11	0	0.14	-0.12	0	-0.12	0	-0.1	0	0
AT1G10750	0.14	-0.34	-0.51	-0.23	-0.33	0.14	-0.52	-0.21	-0.31	-0.14	-0.22	-0.64	-0.3	-0.51	-0.44	-0.37	-0.62	0.08	-0.24	-0.52	-0.3	0.03	-0.18	-0.25	-0.1	-0.14	-0.5	-1.23	-0.5	-0.11	-0.53	-0.76	-0.59	0.22	0.1	0.47	-0.62	-1.34	0.06	0.03	-1.28	0.22	-0.25	-0.25	-0.71	-1.04	-0.87	-1.42	-1.35
AT1G04817	-0.09	0.02	0.46	-0.15	0.5	0.49	0.46	-0.44	-1.5	0	-0.56	-0.55	-0.44	0.75	-0.44	0	-0.07	-0.09	-0.02	-0.01	0.41	0	0.01	0	0	0	0.23	0.11	-0.1	0	-0.29	-0.12	-0.11	0.09	0.32	-0.02	0	0	0	0	-0.11	0	0	0	0	0	-0.22	0	-0.29
AT1G10760	-0.13	-0.22	-0.14	-0.16	0.35	-0.5	-0.39	-1.46	-0.74	-0.66	-0.57	-0.66	-0.5	-0.41	-0.63	0.01	0.22	-0.07	-0.29	0.02	0.02	0.38	0.23	0.5	-0.02	0.27	-0.22	-0.48	-0.31	0.12	-0.45	-0.59	-0.42	0.03	0.43	0.08	0.21	0.51	0.03	0.38	0.37	0.39	-0.03	-0.54	-1.48	-0.98	-1.26	-1.44	-1.64
AT1G10770	0.52	-0.97	0.15	-1.09	-0.96	-0.33	-0.84	-1	-0.1	0.56	0.12	-0.26	1.09	0.17	0.94	-0.61	0.34	-0.86	-0.57	0.46	0.45	-0.24	-0.27	0.28	1.09	-0.82	0.3	-0.02	0.18	0.19	0.32	0.05	-0.56	0.55	0.06	0.52	0.63	1.13	-0.43	-0.02	-0.29	0.02	-0.15	-0.3	0.05	-0.33	-1.92	-1.17	-1.42
AT1G10780	0.39	-0.09	-0.64	-0.33	-0.8	-0.36	-0.63	-0.67	-0.79	-1.04	-0.74	-1.05	-0.96	-0.46	-1.05	-0.74	-0.91	-0.39	-0.92	-0.74	0.06	-0.66	-0.2	0.08	0.04	-0.02	-0.74	-0.47	-0.15	-0.37	0.13	-0.31	-0.52	-0.02	0.12	-0.22	-0.74	-1.82	-1.37	-0.47	-0.31	0.04	0.03	0.29	-0.12	-0.47	-0.04	-0.67	-0.36
AT1G10790	-0.57	-0.11	-0.88	-0.44	-0.87	-0.91	-1.09	-0.55	-1.09	-0.7	0.25	-1.66	0.62	-0.54	-0.76	-1.06	-0.76	-0.82	-0.69	-0.96	0.06	0.42	0.21	-0.46	-0.64	-0.62	-0.57	-0.32	-0.51	-0.43	-0.07	-0.73	0.07	0.34	0.52	-0.89	-0.32	0.05	0.74	0.22	0.06	-0.16	-0.94	-0.15	-0.43	-0.47	-1.15	-1.24	-0.99
AT1G10800	-0.19	-0.98	-0.09	-0.4	0.05	0.11	-0.7	0.27	-0.12	0.09	0.49	0.31	0.51	-0.29	-0.82	0.14	-0.07	0.29	-0.06	-0.53	-0.53	-0.31	-0.83	-0.53	-0.36	-0.37	-0.14	0.09	0.92	-0.22	-0.17	-0.03	0.25	-0.6	-0.56	-0.63	0.78	1.2	-1.18	0.03	-0.51	0.08	-0.22	-0.08	0.66	-0.59	0.3	-0.45	-0.45
AT1G10810	0.26	0.4	-1.24	-0.05	-0.5	-0.4	-1.05	0.02	-0.01	-0.94	-0.23	-0.72	-0.17	-0.57	-0.14	-0.03	-0.55	-0.18	-0.63	-0.16	-0.37	0.22	-0.21	-0.21	-0.52	-0.63	-0.09	0.16	0.13	0.15	0.35	-0.02	-0.42	0.22	-0.26	0.65	0.58	0.32	-0.26	-0.43	0.47	0.32	-0.21	0.17	0.65	0.09	0.17	0.11	0.5
AT1G10820	0.1	-0.1	-0.33	-0.32	-0.39	-0.3	-0.36	-0.48	-0.5	-0.66	-0.25	-0.5	-0.35	-0.38	-0.29	-0.34	-0.28	-0.41	-0.47	-0.27	-0.13	0.06	0.05	0.02	-0.34	-0.07	-0.14	-0.18	-0.09	0.08	-0.21	-0.5	-0.14	-0.03	0.08	0.65	-0.12	-0.26	-0.13	0	0.28	0.04	-0.6	-0.31	-0.63	-0.41	-0.42	-0.47	-0.76
AT1G10830	-0.06	0.04	0.12	-0.01	-0.08	0.01	-0.31	-0.26	-0.16	0	-0.09	0	-0.42	0.04	-0.19	0.08	0	0.08	-0.03	-0.31	0.03	0.07	0.02	0.06	-0.08	0.04	0	-0.02	0.18	0.01	0.12	-0.1	-0.14	0.18	-0.04	-0.17	-0.05	0.17	0.04	-0.07	-0.49	0.13	-0.09	0.1	-0.26	-0.39	-0.24	-0.33	-0.43
AT1G10840	-0.03	-0.07	-0.2	-0.07	-0.42	-0.08	0.04	0.09	-0.48	-0.46	-0.53	-0.73	-0.33	-0.07	-0.41	-0.2	-0.64	-0.95	-0.35	0.11	-0.08	-0.16	0.06	0.1	0.24	0.13	0.01	-0.27	-0.14	-0.3	0.1	-0.05	-0.09	0.07	0	-0.09	-0.04	-0.76	-0.22	-0.13	-0.02	0.06	0.01	-0.01	0.02	0.12	0.08	0.15	0.26
AT1G04823	0	0	0	0	0	0	0	0	0	0	0	0	0	0	0	0	0	0	0	0	0	0	0	0	0	0	0	0	0	0	0	0	0	0	0	0	0	0	0	0	0	0	0	0	0	0	0	0	0
AT1G10850	0.18	-0.09	-0.7	-0.28	-0.53	-0.34	-0.44	-0.51	-0.99	-0.88	-1.02	-1.19	-1.51	-1.18	-1.42	-0.51	-1.15	-0.86	-0.56	-0.65	-0.24	-0.13	-0.01	-0.24	-0.5	-0.31	-1.19	-1.17	-0.54	-0.59	-0.6	-1.08	-0.72	-0.32	-0.05	-0.2	-0.61	-0.73	-0.47	-0.04	-0.88	-0.18	-0.84	-0.54	-1	-1.19	-0.64	-1.13	-1.02
AT1G10865	0.16	0.01	-0.08	0.07	0.12	-0.04	0.03	0.41	0.64	0.27	0.49	0.52	0.46	0.62	0.17	0.18	0.06	-0.03	0.29	-0.08	-0.06	-0.08	-0.2	-0.4	-0.13	-0.51	-0.01	0.44	0.25	-0.08	0.12	0.45	0.36	-0.09	-0.29	0.57	-0.19	0.36	0.51	-0.07	0.83	-0.24	-0.22	-0.28	0.51	0.72	0.43	0.78	0.57
AT1G04827	0.23	-0.05	-0.15	0.61	0.01	-0.19	-0.48	1.54	-0.16	-0.02	-0.2	0.1	-0.4	-0.43	-0.02	-0.35	0.29	-0.61	1.14	-0.64	-0.38	0.36	0.37	0.2	0.28	-0.11	0.3	0.08	-0.12	0.11	-0.43	0.11	0.16	-0.23	-0.07	0.42	0.1	-0.6	-1.43	0.76	1.24	0.09	1.02	0.35	0.69	0.64	0.46	0.54	0.56
AT1G10870	0.22	-0.31	-0.63	-0.07	-0.59	-0.47	-0.34	-0.69	-0.72	-0.65	-0.75	-0.92	-0.63	-0.49	-0.82	-0.57	-0.58	-0.29	-0.62	-0.61	-0.1	-0.02	0.03	-0.23	-0.25	-0.13	-0.61	-0.37	-0.38	-0.19	-0.27	-0.48	-0.28	-0.14	0.12	-0.06	-0.21	-0.28	-0.35	-0.04	0.12	-0.07	-0.28	-0.01	-0.55	-0.38	-0.12	-0.33	-0.24
AT1G10875	0	0.47	0	0	0	0	0	0	0	0	0	0.46	0	0	0	0	0	0	0	-0.48	0	0	0	0	0	0	0	0	0	0	0	0	0	0	0	0	0	0	0	0	0	0	0	0	0	0	0	0	0
AT1G10880	0	-0.73	-1.31	0.91	0.48	0.47	0	0.06	-0.72	0	0.56	-0.49	0	1.3	-0.44	0	0	0.45	0	0	0	0	0	0	0.12	0	0.11	0	0	0	0.11	-0.01	0	0.11	0	0.54	0	0	-0.62	0.11	0.12	0.11	0	0	0	0.1	0.1	0.12	0.29
AT1G10890	0.01	-0.24	-0.14	-0.09	-0.17	-0.3	-0.44	-0.29	-0.11	-0.24	0.09	0.16	-0.02	-0.06	0.01	-0.11	0.04	-0.13	-0.11	-0.29	-0.07	0.13	-0.03	0.06	-0.08	-0.02	-0.31	-0.01	-0.07	0.16	-0.35	0.09	-0.18	-0.11	0.06	0.79	-0.14	-0.01	0.23	0.21	0.6	0.19	0.24	0.06	0.03	0.3	0.12	0.21	-0.09
AT1G10900	-0.22	-0.15	-0.42	-0.34	-0.12	-0.59	-0.41	-0.56	-0.77	-0.31	-0.53	-0.47	0.14	-0.23	-0.05	0.11	0.1	0.26	-0.18	-0.17	-0.04	0.41	0.1	0.38	-0.08	0.3	-0.23	-0.45	-0.58	-0.07	-0.34	-0.34	0.24	-0.28	0.19	0.11	-0.48	-0.03	-0.19	0.35	0.3	0.31	0.37	0.08	-0.37	0.21	0.06	0.32	0.27
AT1G10910	-0.01	-0.19	-0.39	-0.53	-0.67	-0.31	-0.67	-0.8	-1.04	-0.9	-0.99	-0.95	-1.1	-0.63	-0.69	-0.5	-0.74	-0.82	-0.46	-0.19	-0.1	0.06	0.18	0.21	-0.51	-0.25	-0.83	-0.84	-0.3	-0.2	-0.45	-0.75	-0.64	0.23	0.2	0.4	-0.32	-0.34	-0.07	0.17	-0.35	0.31	-0.06	-0.16	-1.01	-1.08	-1.06	-1.38	-1.45
AT1G10920	-0.2	-0.38	-0.39	-0.39	-0.59	-0.77	-1.05	-0.75	-1.07	-0.84	-0.49	-0.82	-0.59	-0.44	-0.35	-0.06	0.14	-0.46	-0.32	-0.08	-0.17	0.25	-0.09	-0.72	-0.93	-0.75	-1.47	-0.07	-0.13	0.19	-0.45	-0.11	-0.16	-0.36	-0.08	-0.22	-0.96	-0.34	0.18	0.37	0.83	0.85	1	0.71	0.18	0.65	0.52	0.23	-0.31
AT1G10930	0.26	-0.23	-0.7	-0.16	-0.71	-0.15	-0.47	-0.38	-1.08	-0.85	-1.43	-1.35	-1.21	-1.28	-1.18	-0.33	-1.13	-0.65	-0.75	-0.2	-0.04	0	0.03	0.44	0.01	-0.16	-1.06	-1.21	-0.68	-0.46	-0.5	-0.92	-0.59	0.04	0.11	-0.24	-0.2	-1.31	-0.81	0.01	-0.15	0.44	0.26	0.26	-0.44	-0.5	-0.21	-0.51	0.04
AT1G10940	0.07	-0.1	-0.02	-0.05	-0.02	-0.19	-0.2	-0.21	-0.16	-0.14	-0.03	-0.19	0.1	0.04	-0.3	0.16	0.12	0.11	-0.03	-0.1	-0.01	0.21	-0.05	0.01	-0.01	0	-0.39	-0.19	-0.22	0.11	-0.41	-0.18	0.02	-0.38	-0.03	0.45	-0.16	0.2	0.13	0.27	0.28	0.15	0.08	-0.14	-0.29	-0.07	-0.14	0.07	-0.2
AT1G10950	0.13	-0.13	-0.35	0.05	-0.36	-0.2	-0.06	-0.41	-0.49	-0.63	-0.61	-0.66	-0.53	-0.35	-0.41	-0.25	-0.59	-0.57	-0.48	-0.31	0.02	0.1	0.2	0.07	0.07	0	-0.49	-0.46	-0.4	-0.09	-0.43	-0.27	-0.21	-0.13	0.13	-0.44	0.05	-0.17	-0.25	0.01	0.28	0.09	-0.09	-0.05	-0.48	-0.09	0.24	0.21	0.16
AT1G10960	-0.55	0.29	-0.57	-0.36	-0.15	-0.19	-0.37	-0.59	-0.86	-0.73	-1.18	-1.21	-1.87	-0.35	-0.73	0	-0.08	-0.51	-0.09	-0.46	-0.02	-0.22	-0.26	-0.49	-0.23	-0.48	-0.06	-0.58	0.18	-0.42	0.58	0.01	-0.03	0.18	-0.37	-1.78	-0.44	-0.08	-0.08	-0.17	-0.33	-0.62	-0.57	-0.61	-0.22	-0.69	-0.41	-0.43	-0.74
AT1G10970	0.1	0	-0.84	-0.39	-0.29	-0.56	-0.55	-1.17	-0.27	-1.61	-0.85	-0.99	-0.64	0.02	-1.26	-0.37	-0.13	0.26	-0.49	-1	0.14	0.08	-0.19	-0.33	-1.46	-1.47	-0.95	-0.72	-0.55	-0.49	-0.64	-0.6	-0.42	-0.85	-0.24	1.07	-0.92	-0.45	-0.57	0.39	0.66	-0.14	-0.22	-0.7	-0.01	-0.44	-0.97	-1.03	-1.51
AT1G10980	-0.54	0.34	-0.73	-1.11	-0.27	0.92	0.25	0.66	0.21	1.02	0.15	-0.08	0.21	-0.31	-1.12	-0.08	-0.45	-1.02	-1.23	-0.57	0.08	-0.11	-0.32	-0.19	-0.12	0.11	0.3	0.77	-0.15	-0.07	0.28	0.6	1	1.14	-0.36	1.24	0.07	-1.35	-1.83	0	-0.32	0.03	-0.34	0.16	-0.09	-0.08	-0.73	-0.18	-0.08
AT1G10990	1.73	0.34	-1.08	0.9	-0.63	-0.13	-0.66	0.81	0.09	-2.24	-1	-1	-0.28	0.73	-0.46	-1.79	-0.98	-0.01	-0.58	-2.77	0.26	0.01	0.11	-1.35	-1.48	-2.16	-3.6	-1.91	-1.07	-2.32	-1.44	-0.7	-0.51	0.09	0.11	0.9	-1.17	-1.03	-0.44	0.03	0.8	-0.55	0.12	-0.18	-0.47	-0.81	-0.47	-0.41	0.39
AT1G11000	0.97	0.3	-1.32	-0.09	-1.27	-0.36	-0.89	-0.96	-0.56	-1.78	-1.73	-1.14	-1.04	-0.54	-1.7	-1.65	-1.34	-1.25	-1.08	-2.26	0.05	-0.41	-0.33	-0.36	-0.25	-1.5	-2.81	-2.52	-1	-0.94	-1.14	-1.11	-1.5	-0.39	-0.28	-0.15	-0.63	-1.99	-1.16	-0.03	-0.46	0.06	0.66	0.36	0.03	-0.53	0.07	0.08	0.48
AT1G11010	0	0	0	0	0	0	0	0	0	0	0	0	0	0	0	0	0	0	0	0	0	0	0.12	0	0	0	0	0	0	0	0	0	0	0	0	0	0	0	0	0	0	0	0	0	0	0	0	0	0
AT1G11020	0.2	0.04	-0.2	-0.05	0.05	-0.23	-0.51	-0.22	-0.07	-0.43	-0.17	-0.16	-0.15	0.02	-0.04	0.14	0.22	0.03	0.15	-0.32	-0.15	0.06	-0.06	-0.26	-0.47	-0.28	-0.33	-0.01	-0.07	-0.07	-0.24	0.1	0.06	-0.19	0.01	0.58	-0.37	-0.3	-0.07	0.04	0.3	0.08	0.2	0.19	0.18	0.25	0.24	0.29	0.03
AT1G11030	0	0	0	0	0	0	0	0	0	0	0	0	0	0	0	0	0	0	0	0	0	0	0	0	0	0	0	0	0	0	0	0	0	0	0	0	0	0	0	0	0	0	0	0	0	0	0	0	0
AT1G11040	0.72	1	0.46	1.06	0.96	0.5	0.47	1.05	0	-1.02	-0.03	0.42	0	0.95	0.06	-0.74	0.11	0.93	0.94	-1.29	0.03	-0.11	0.04	0.22	-0.18	-0.23	0.11	0.44	0	-0.11	-0.11	0.2	0.05	-0.11	0.2	-1.19	0	0	0	-0.11	-0.86	-0.41	-0.51	-0.38	0.36	0	0.21	0.01	-0.32
AT1G11050	0.4	0.49	-0.04	-0.31	0.48	0	-0.09	0.45	-0.48	1.01	-0.04	0.43	-0.71	0.01	0	0.47	0.91	0.45	-0.04	0.97	0.97	0.1	-0.23	-0.12	0.12	-0.01	0.2	0.2	0	0.01	0.01	-0.1	-0.05	-0.25	0.11	0.54	0	0	0	0.66	-0.01	0.01	0.1	-0.01	0.11	0	0.32	-0.12	0.08
AT1G04833	0	0	0	0	0	0	0	0	0	0	0	0	0	0	0	0	0	0	0	0	0	0	0	0	0	0	0	0	0	0	0	0	0	0	0	0	0	0	0	0	0	0	0	0	0	0	0	0	0
AT1G11060	0	-0.22	-0.26	0.03	-0.33	-0.1	-0.19	0.01	-0.26	-0.22	-0.24	-0.1	-0.28	-0.37	-0.33	-0.1	-0.14	-0.22	-0.32	-0.08	-0.03	0.21	0.2	0.25	-0.11	0.14	-0.37	-0.15	-0.28	-0.09	-0.48	-0.13	-0.15	-0.13	0.15	0.03	-0.16	-0.09	-0.17	0.25	0.3	0.37	0.48	0.29	-0.2	0.2	0.27	0.18	0.14
AT1G11070	-0.59	-0.92	-0.46	-1.24	0.45	-0.45	-0.91	-2	-0.98	-0.87	-0.49	-0.63	0.07	-1.24	0.77	0.33	-0.01	0.02	-0.39	0.74	0.07	0	-0.11	0.36	0.09	0.21	-0.21	-0.98	-0.61	-0.94	-0.56	-0.06	-0.66	0.16	0.6	-1.62	0.02	1.04	0	-0.26	-1.9	0.5	-0.36	0.69	-1.23	-2.28	-1.79	-1.61	-1.3
AT1G11080	0.56	0.39	-0.77	-0.29	-0.07	-1.05	-1.31	0.99	-0.15	-1.65	-0.8	0.19	1.11	0.58	0.48	-1.15	-0.4	0.27	-0.34	-0.43	-0.09	-1.29	0.19	0.17	0.2	-0.11	-0.14	-0.35	0.11	-0.09	-0.18	0.35	-0.1	-0.22	-0.22	-2.52	-0.9	-1.91	-0.06	-1.36	-0.06	0.31	-0.12	-0.11	-0.33	-0.44	0.28	-0.03	0.29
AT1G04837	0.52	0.47	0.54	0.37	0	0	0.47	0.45	0.84	-0.21	0	0.43	1.04	0.47	0	-0.47	0	-0.46	0	-0.48	-0.34	0.01	0	-0.21	0	0	0	-0.23	-0.21	0.12	-0.3	0	0.13	0.11	-0.14	-0.55	0	0.03	0	-0.11	0	-0.11	0	0.12	0.11	-0.33	-0.24	0.32	-0.18
AT1G11090	0	0	0	0	0	0	0	0	0	0	0	0	0	0	0	0	0	0	0	0	0	0	0	0	0	0	0	0	0	0	0	0	0	0	0	0	0	0	0	0	0	0	0	0	0	0	0	0	0
AT1G11100	1.67	0.18	-0.85	0.84	-0.41	-0.58	0.19	1.05	0.66	-1.06	-0.42	0.39	0.67	-0.05	0.57	-1.09	0.15	1.01	-0.19	-1.23	-0.07	0.51	0.5	-0.33	-0.84	-0.42	-1.48	-0.61	-1.02	-1.03	-0.33	0.55	1.08	0.04	0.22	0.69	0.7	0.39	-0.51	0.11	2	0.7	0.38	0.8	0.79	1.41	0.91	1.68	3
AT1G11110	-0.02	-0.52	-0.5	0.54	0	0.03	-0.55	0.29	0.26	-1.02	-0.57	0.92	-0.71	-0.5	-0.97	0	0	0	-0.52	0	0.64	0.1	0	0	0	0	0	-0.26	-0.11	0	-0.1	0.28	0.11	-0.11	-0.56	0	0.63	0	0	0	0	0	0.22	0.27	0.11	-0.16	0.15	0.61	0.54
AT1G11112	0.2	-0.94	-1.78	-1.55	-0.69	0.08	-0.52	-2.27	-1.59	-0.93	-1.61	-1.57	-1.02	-1.42	-1.29	-0.71	-1.66	-2.31	-1.29	0.59	0.01	-0.66	-0.23	-0.12	-0.23	-0.31	-0.54	-0.53	-0.27	0	0.01	0.01	-0.2	0.07	-0.6	-0.04	-0.31	-0.41	-0.75	-0.26	-0.57	0.18	0.12	0.21	-0.38	-0.03	0.09	-0.01	-0.11
AT1G11120	0.35	-0.2	-0.33	-0.49	-0.72	-0.48	-0.68	-1.06	-0.86	-1.34	-0.88	-1.55	-1.64	-0.56	-0.4	-0.67	-0.81	-1.02	-1.07	-0.97	-0.47	-0.56	-0.61	-0.17	-0.23	-0.83	-1.14	-1.37	0.1	-0.36	-0.27	-0.32	-0.93	0.65	-0.37	0.2	-1.14	-1.68	-0.79	-0.53	-1.26	0.12	-0.32	-0.02	-0.1	-1.63	-1.43	-1.24	-1.75
AT1G11125	0.51	-0.8	-0.92	-0.01	-0.21	-0.21	-0.18	-1.54	-0.77	-1.82	-1.29	-0.44	-1.02	-0.7	-1.59	-0.78	-1.29	-0.28	-0.76	-0.93	-0.44	-0.04	-0.64	-0.93	-1.29	-1.98	-1.92	-1.56	-0.63	-0.89	-0.7	-0.29	0.27	-0.92	-0.33	0.16	-1.74	-1.28	0.14	0.49	1.36	1.2	1.33	1.32	1.76	1.51	1.92	2.43	1.83
AT1G11130	0.26	0.07	-0.92	-0.6	-0.94	-0.24	-0.51	-0.9	-1.08	-1.31	-1.37	-1.45	-1.47	-0.98	-1.24	-0.68	-1.43	-1.12	-0.92	-0.75	0	-0.25	0.15	0.47	-0.25	-0.39	-1.99	-1.61	-0.79	-0.31	-0.56	-1.14	-0.92	0.4	0.3	-0.17	-0.38	-1	-0.56	-0.03	-0.67	0.29	0.53	-0.4	-1.83	-1.78	-2.09	-2.36	-2.37
AT1G11145	0	0	0	0.37	-0.75	-0.56	0	-0.44	0	0	0	-0.55	0	-0.5	0	0.47	0	0	0	0	0	0.1	-0.1	-0.11	-0.11	-0.23	0	0	0	0	0	0	-0.1	0.11	-0.09	0	0	0	0	0	0.08	0	-0.11	-0.23	0	0	0	0	0
AT1G11160	0.77	0.26	-0.6	-0.39	-0.64	-0.09	0.42	-0.22	-0.22	-0.89	-0.61	-0.4	-0.39	-1.01	-0.6	-0.5	-1	0.22	-0.79	-0.97	0.13	0.2	0.24	0.92	-0.24	0.89	-0.24	-0.71	-0.88	-0.12	-0.75	-1.29	-0.88	0.34	0.41	-0.15	-0.55	-1.41	-0.5	0.09	-0.36	0.89	1.13	0.86	-1.25	-1.18	-1.13	-1.46	-1.48
AT1G11170	-0.46	-0.32	-0.11	-0.18	-0.02	0.05	-0.22	-0.21	-0.13	0.47	0.54	0.03	0.7	0.1	0.15	0.71	0.68	0.04	-0.19	0.39	0.07	-0.23	-0.39	0.16	-0.03	0.34	0.06	0.53	-0.33	0.12	-0.14	0.04	0.26	0.22	0.4	0.62	-0.67	0.85	-0.04	-0.4	-0.15	0.17	0.74	0.05	-0.25	0.26	-0.59	-0.24	-0.39
AT1G11175	-0.55	-0.36	0.25	0.42	0.16	0.14	0.55	-0.22	0.53	-0.17	0.32	0.25	0.19	-0.04	0.58	0.05	0.31	-0.24	0.28	0.41	0.13	0.26	-0.08	-0.39	0.02	0.4	0.92	0.5	0.37	0.33	0.18	0.35	-0.03	-0.16	-0.23	0.26	0.32	0.6	0.34	0.2	0.33	-1.04	-1.38	-0.86	-0.51	-0.14	-0.82	-0.33	-0.81
AT1G11180	-0.13	0.08	-0.16	-0.13	-0.1	-0.1	-0.59	-0.52	-0.29	0.01	-0.14	-0.04	-0.3	-0.41	-0.13	-0.25	0.02	-0.09	-0.05	-0.41	0.07	-0.06	0	0.12	-0.18	-0.18	-0.09	-0.33	0.12	0.07	-0.16	-0.31	-0.21	0.08	0.01	1.12	0.16	-0.03	-0.1	0.03	0.25	0.04	-0.52	-0.55	-0.63	-0.47	-0.7	-0.62	-0.89
AT1G11185	3.49	3.53	2.8	3.57	4.41	3.08	3.4	4.15	4.34	2.05	2.59	2.4	3.77	3.61	3.46	1.91	2.17	2.84	2.76	1.24	3.2	2.37	3.05	3.76	2.13	2.71	1.86	1.14	2.37	2.98	2.4	2.55	2.76	2.64	1.63	2.75	4.08	2.81	4.13	-0.14	-1.25	0.55	-1.11	-0.46	-0.17	-0.92	-0.92	-0.27	-1.12
AT1G11190	-0.03	-0.3	0.07	0.04	0.29	0.04	-0.04	-0.09	-0.25	-0.1	0.15	-0.01	0.36	-0.15	-0.11	0.24	0.35	0.91	0.36	0.01	0.01	-0.16	-0.09	0.48	-0.12	-0.02	-0.32	0.19	0.12	-0.19	-0.1	0.25	0.08	0.32	-0.45	1.31	0.29	0.51	-0.48	-0.26	-0.49	0.28	-0.19	0.22	0.07	-0.29	0.13	0.05	-0.48
AT1G11200	0.33	-0.03	-0.2	0.08	-0.19	-0.33	-0.48	-0.51	-0.25	-0.46	-0.34	-0.4	-0.28	0.09	-0.63	-0.36	-0.28	-0.21	-0.26	-0.57	-0.2	0.12	-0.07	-0.6	-0.57	-0.86	-0.88	-0.29	-0.15	-0.27	-0.15	-0.02	0.23	-0.42	-0.15	0.09	-0.29	0.21	-0.14	0	0.77	0.11	0.48	0.25	0.69	0.76	0.81	0.85	0.99
AT1G11210	-0.16	-0.04	-0.37	-0.37	0.06	-1.44	0.2	-1.55	-0.97	-0.94	-0.75	-1.39	-0.37	-1.54	-1.68	-0.64	-0.78	-0.87	-1.75	0.38	-0.03	0.81	-0.43	-0.18	-0.53	-0.76	-0.88	0.01	-0.27	-0.06	-0.71	-0.42	-0.06	-1.43	-0.84	0.11	-0.14	-0.77	-0.28	0.64	0.49	-0.28	-1.35	-1.2	-0.03	0.14	-0.46	0.04	-0.42
AT1G11220	0.44	0.59	-0.11	0.02	-0.24	0.37	-0.25	-0.29	0.04	-0.71	-0.7	-0.34	-0.75	-0.46	-0.65	-0.94	-0.66	0.75	-0.3	-0.18	0.35	0.2	-0.11	0.06	1.87	2.29	1.69	0.2	0.5	0.4	-0.82	-0.01	0.06	-0.59	0.06	-0.03	0.99	-0.76	-0.74	0.13	-0.35	-0.04	-0.66	0.12	-0.43	-0.15	-0.92	-0.78	-1.5
AT1G11230	0	0	0	0	0	0	0	1.65	0.44	1.3	2.07	0.74	0.53	0	0	0.47	0	0	0	0	0	0	0	0	0.11	0.12	0	-0.1	0	0	-0.11	-0.11	0.11	0	0	0	0	0	0	0	0	0	0	0.12	0.22	-0.1	0	-0.12	0
AT1G11240	0.14	-0.11	-0.21	-0.05	-0.3	-0.04	-0.17	-0.14	-0.22	-0.69	-0.64	-0.76	-0.45	0.04	-0.42	0.12	-0.49	-0.71	-0.41	-0.06	-0.16	-0.14	0.07	-0.11	0.04	0.03	0.07	-0.14	-0.16	-0.18	0.13	-0.01	-0.03	0.14	0.03	0.14	-0.03	-0.67	-0.2	-0.14	0.07	0.05	-0.05	-0.11	0.06	0.08	-0.02	0.11	0.16
AT1G11250	0	0	0	0	0	0	0	0	0	0	0	0	0	0	0	0	0	-0.55	0	0	-0.48	0	0	0	-0.11	0	0	0	-0.1	0	0	0	0	0	0	0	-1.05	0	0	0	0	0	-0.11	0	0	0	-0.1	0	0
AT1G11260	-0.64	0.24	0.02	-0.22	-0.4	-0.61	-0.61	-0.66	0.11	-0.02	-0.16	0.06	-0.15	-0.47	1.36	-0.6	-0.69	-1.89	-0.57	0.03	-0.08	-0.17	-0.21	-0.84	-0.15	-0.77	-0.39	0.45	0.07	0.41	-0.65	0.54	-0.04	-0.86	-0.61	-0.97	-0.21	0.38	-0.11	-0.37	1.07	0.72	0.57	0.32	-0.32	-0.2	-0.06	-0.09	-0.64
AT1G11270	-0.07	-0.27	-0.02	-0.33	-0.55	-0.21	-0.81	-0.52	-0.79	-0.26	0.12	-0.18	-0.05	-0.34	-0.4	0.02	-0.19	-0.46	-0.07	-0.29	-0.38	0.23	0.14	0.04	-0.83	-0.42	-0.6	-0.12	0.02	-0.03	-0.57	-0.34	-0.45	-0.08	0.02	-0.3	-0.69	-0.06	-0.01	0.42	0.8	0.37	-0.15	-0.18	-0.66	-0.43	-0.51	-0.54	-0.6
AT1G11280	-0.11	-0.31	-0.45	-0.32	-0.73	-0.34	-0.12	-0.01	-0.77	-0.4	-0.61	-0.73	-0.42	-0.63	-0.55	-0.11	-0.6	-0.41	-0.56	-0.02	-0.06	-0.3	0.03	-0.15	-0.09	0.19	-0.53	-0.28	-0.62	-0.17	-0.32	-0.64	-0.35	0.22	0.4	0.01	-0.44	-0.83	-0.46	-0.22	-0.34	0.3	0.32	0.4	-0.41	-0.3	-0.39	-0.57	-0.42
AT1G11290	-0.08	-0.39	-0.77	-0.56	-1	-0.25	-1.06	-0.47	-0.88	-0.66	-0.75	-1.16	-1.06	-0.38	-0.77	-0.5	-0.84	-0.97	-0.51	0.24	0.01	-0.08	0	-0.1	-1.31	-1.15	-1.56	-0.58	-0.38	-0.3	-0.59	-0.7	-0.79	0.21	0.2	-0.31	-0.91	-1.03	-0.31	0.38	0.17	0.83	0.93	0.25	-0.81	-0.63	-0.56	-0.97	-0.71
AT1G11300	1.1	0.41	-1.11	-0.12	-0.25	-0.75	-0.66	-0.05	-0.76	-1.65	-0.95	-0.03	0.01	0.26	-0.8	-2.07	-0.34	0.55	-0.02	-2.2	-0.1	0.24	-0.76	-1.73	-2.46	-2.32	-3.43	-1.61	-0.96	-1.03	-2.59	-1	-0.85	-2.23	-0.68	1.38	-0.76	-0.42	-0.38	0.46	1.52	0.13	1.53	0.57	-0.46	0.33	0.74	1.14	0.2
AT1G11303	0.13	-0.01	-0.98	-0.61	-1.03	-1.01	-1.42	-1.96	-2.13	-1.87	-2	-2.02	-2.17	-1.19	-1.89	-0.88	-2.22	-1.62	-0.87	-1.17	-0.32	0.31	0.12	-0.8	-1.81	-2.33	-3.86	-2.69	-1.46	-1.2	-0.91	-0.93	-1	-0.66	0.08	-2.54	-0.89	-0.93	-0.42	0.34	0.14	0.68	1.91	1.69	0.26	0.25	0.65	-0.03	-0.15
AT1G11310	0.32	-0.07	-0.55	0	-0.52	-0.68	-1.25	-0.9	-0.91	-1.53	-0.9	-1.15	-1.05	-0.7	-0.83	-0.52	-0.51	-0.45	-0.31	-0.99	-0.26	-0.05	-0.45	-1.26	-1.77	-1.66	-2.31	-0.02	-0.05	-0.32	-0.24	0.21	-0.03	-1.01	-0.42	0.08	-0.88	0	-0.01	0.32	1.23	1.18	2.6	1.96	2	1.84	2.03	1.69	1.33
AT1G11320	-0.02	-0.13	-0.34	0.08	-0.45	-0.23	-0.45	0.41	-0.69	-0.47	-0.37	-0.86	-0.59	-0.33	-0.78	0.35	-0.51	0.01	-0.41	-0.27	-0.15	-0.44	-0.14	-0.89	-0.87	-0.84	-1.4	-0.17	-0.12	-0.11	-0.09	-0.04	0.14	-0.57	0.03	0.26	-0.51	-0.3	-0.5	-0.08	1.38	1.32	2.06	1.7	1.44	1.22	1.64	1.05	0.67
AT1G11330	0.13	-0.22	-0.24	0.09	-0.25	-0.51	-0.88	-0.07	-0.52	-1.7	-0.94	-0.75	-0.88	-0.42	-1.72	-0.27	-0.46	-0.38	-0.59	-1.18	-0.23	0.1	-0.24	-0.77	-1	-1.01	-2.99	-0.75	-0.25	-0.33	-0.42	-0.32	-0.11	-1.11	-0.27	0.79	-0.87	-0.18	0.05	0.14	1.13	1.07	1.96	1.62	1.02	1.21	2.07	1.45	0.96
AT1G11340	-0.3	-0.31	0.2	-0.26	-0.41	-0.15	-0.78	-0.52	-0.71	-0.01	-0.19	-0.24	-0.5	-0.72	-0.41	0.39	-0.62	-0.43	-0.42	0.32	-0.16	0.08	0.03	-0.29	-0.68	-0.84	-1.38	-0.33	-0.12	-0.18	-0.21	-0.34	-0.17	-0.65	-0.33	-2.07	-0.21	0.45	0.16	-0.22	0.37	0.18	0.06	0.26	0.12	-0.21	0.15	0.22	-0.22
AT1G11350	0.13	-0.17	-0.43	-0.59	-0.85	-0.83	-1.39	-1.57	-1.43	-1.98	-1.32	-1.5	-1.69	-0.81	-1.07	-0.75	-1.02	-1.28	-0.77	-0.94	-0.16	0.25	0.02	-0.52	-1.22	-0.97	-2.42	-1.44	-0.5	-0.25	-0.5	-0.55	-0.68	0.25	0.42	0.26	-0.87	0.01	0.12	0.28	0.25	0.05	0.45	0.48	-0.2	-0.57	-0.42	-0.83	-0.87
AT1G11360	0.19	0.01	-0.35	-0.07	0	-0.29	-0.28	-0.52	0.15	0.1	0.06	0.25	0.27	0.17	0.24	-0.03	-0.18	-0.25	-0.1	-0.44	0.03	0.1	0.06	-0.32	-0.59	-0.54	-0.23	0	0.09	0.39	-0.19	0.01	-0.13	-0.35	-0.01	-0.34	-0.31	0.15	0.41	0.09	0.49	0.07	-0.25	0.15	-0.09	-0.19	0.02	-0.02	-0.36
AT1G11362	-0.02	0.47	1.57	0	0.01	1.06	1.5	1.34	2.73	3.68	3.83	3.8	3.23	1.11	3.75	2.06	0.86	0.61	0.73	-0.52	0.61	0	0.2	0.05	1.2	0.23	0.49	1.78	2.97	2.82	1.74	3.09	0.59	0	0	-1.52	0.75	3.47	1.56	0	0	-0.02	-0.26	-0.08	-0.23	-0.32	-0.72	-0.28	-0.12
AT1G11370	0	0	0	0	0	0	0	0	-0.45	0	0	0.46	1.04	0	0.44	0.48	0	0	0	-1	-0.14	0	0	0	-0.11	0	0	0.09	0.14	0	0	0	0	0	0	0.93	0.63	-0.76	0	0	0	0	-0.01	0	0	-0.1	0	0	0
AT1G11380	-0.11	-0.3	-0.53	0.2	-0.76	-0.56	-0.4	-0.01	-0.22	-0.51	-0.32	-0.23	-0.17	-0.35	-0.09	-0.57	-0.84	-1.45	-0.55	-0.66	-0.05	-0.18	-0.45	-0.64	-0.41	-0.47	-0.15	-0.27	-0.12	-0.22	-0.16	-0.02	-0.23	-0.01	-0.16	-0.04	-0.74	-0.39	-0.29	-0.15	0.08	0.03	-0.25	-0.23	-0.26	-0.53	-0.56	-0.53	-0.81
AT1G11390	0.16	-0.09	-0.05	0.21	-0.21	-0.1	-0.12	0.06	-0.25	-0.28	-0.09	-0.53	-0.3	-0.29	-0.42	0.01	-0.41	-0.31	-0.34	-0.17	-0.06	0.14	0.08	0.29	0.7	0.26	-0.58	-0.5	-0.48	-0.08	-0.17	-0.04	0.02	0.02	0.22	-0.36	-0.03	-0.45	0.07	0.05	0	0.56	0.87	0.5	0.12	0.53	0.55	0.49	0.61
AT1G11400	-0.02	0.04	-0.27	0.24	-0.16	-0.02	-0.3	0.05	0.09	-0.35	0.06	-0.05	-0.06	0.11	-0.15	-0.39	-0.33	-0.62	-0.23	-0.21	-0.04	-0.15	-0.09	-0.32	0.09	-0.29	-0.1	-0.06	0.01	-0.08	-0.07	0.17	-0.06	0.08	-0.19	0.01	-0.03	-0.24	-0.04	-0.07	-0.06	-0.09	-0.44	-0.34	-0.22	-0.13	-0.08	0.32	0.21
AT1G04847	0	0	0	-0.54	0	0.47	0	0	0	0.5	0	0	0	0	0	0	0	0	0	-0.48	0	0	0	0	0	0	0	0	0	0	0	0	0	0	0	0	0	0	0	0	0	0	0	0	0	0	0	0	0
AT1G11410	-0.18	-0.37	-0.55	-1.17	-0.75	-1.1	-1.03	-1.55	-1.6	-0.9	-0.77	-1.03	-1.11	-1.02	-0.99	0.24	-0.33	-0.19	-0.85	-0.32	-0.42	0.3	0.04	-0.31	-1.06	-0.33	-0.92	-0.68	-0.82	-0.58	-0.75	-1.07	-0.55	0.05	0.16	0.14	-0.96	0.03	-0.15	0.36	0.09	0.26	-0.08	0	-1.14	-0.86	-0.73	-1.32	-1.53
AT1G11420	0.79	-0.08	-0.46	-0.42	0.03	-0.1	-0.38	0.35	-0.51	-0.46	-0.11	-0.51	0.11	-0.31	0.01	-0.28	-0.33	0.15	-0.44	-0.57	-0.12	-0.17	-0.11	0.29	-0.3	-0.5	-1.05	-0.3	-0.29	0.27	-0.56	-0.58	-0.15	0.08	0.5	-0.45	1.02	-0.83	-0.42	0.03	0.12	0.58	0.56	0.43	-0.17	0.13	-0.06	-0.47	-0.47
AT1G11430	-0.17	-0.07	-0.3	-0.13	-0.23	0.15	-0.08	-0.33	-0.71	-0.43	-0.89	-0.79	-0.73	-0.15	-0.64	0.37	-0.4	-0.45	-0.01	0.28	0.12	-0.2	0.09	0.14	0.31	0.3	-0.01	-0.7	-0.04	-0.09	0.19	-0.47	-0.12	0.32	0.1	-0.15	0.17	-0.6	-0.23	-0.23	-0.38	-0.08	-0.15	-0.06	-0.26	-0.48	-0.72	-0.82	-0.99
AT1G11440	0.53	1.01	1.29	1.23	1.97	1.41	1.43	0.9	0.93	1.17	1.23	1.08	0.95	1.05	0.85	1.45	1.3	1.53	1.71	1.34	1.08	0.91	1.12	1.29	1.14	1.55	0.6	0.28	0.43	0.71	0.39	0.16	0.52	0.67	0.96	1.18	1.73	1.07	0.88	0.1	-0.48	-0.26	-0.59	-0.49	-0.93	-0.76	-0.77	-0.97	-1.46
AT1G11450	0.24	-0.48	-0.04	-0.86	-0.35	-0.52	-0.41	-0.56	0	-0.29	0.28	-0.66	0.03	-0.92	0.49	0.35	-0.55	-0.11	-0.77	-0.16	0.25	0.04	0.15	0.93	0.85	0.96	0.59	0.61	0.2	0.7	1.01	-0.05	-0.03	1.39	-0.94	0.62	0.24	-0.18	-0.39	-0.45	-1.26	0.57	-0.23	0.36	-0.41	-1.66	-1.18	-1.75	-1.08
AT1G11460	-0.12	-0.22	0.84	-0.58	0.65	-0.22	0.82	-0.66	0.37	0.15	2.18	0.43	0.69	-0.25	1.68	1.71	-1.36	-0.38	0.49	0.26	0.11	-0.11	0	-0.1	-0.11	0.19	0.1	-0.11	0.23	0	-0.11	-0.01	-0.11	-0.11	0.08	0.65	-0.41	-2.96	-0.62	-0.12	-0.02	-0.19	0.35	0.14	0.31	-0.11	0.29	0.13	0.09
AT1G11470	0	0	0	0.54	0	0	0	0	0	0	0	0	0	0	0	0.48	0	0	0	0	0	-0.11	0	0	0	0	0	0.1	0	0.11	0	0.1	0	0	0	-0.02	0	0	0	-0.11	0	0	0.11	0	0	0	0	0	0
AT1G11475	-0.12	-0.27	-0.08	-0.32	-0.38	-0.05	-0.1	0.02	-0.27	-0.45	-0.52	-0.6	-0.32	0.06	-1.06	0.25	-0.57	-0.35	-0.07	0.28	-0.01	-0.27	0.03	-0.11	-0.21	-0.35	-0.06	0.13	0.1	-0.41	0.2	0.05	0.3	-0.03	-0.14	0.16	-0.1	-1.01	-0.44	-0.29	0.82	-0.11	-0.23	-0.4	0.18	0.23	0.05	0.17	0.14
AT1G11480	0.18	0.02	-0.22	0.13	-0.01	-0.07	-0.06	0.06	0.1	-0.44	-0.13	-0.09	-0.01	-0.16	0.03	-0.32	-0.09	-0.42	-0.15	-0.57	0.02	0.25	0.18	0.2	0.1	0.15	-0.15	-0.08	-0.15	-0.04	-0.34	0.05	-0.08	-0.23	-0.16	-0.04	-0.05	-0.08	-0.03	0.3	0.61	-0.09	-0.13	-0.11	-0.15	0.34	0.4	0.55	0.44
AT1G11490	1.51	0.82	-0.1	0.93	0.27	-1.12	-1.27	0.04	-1.07	-1.43	-0.29	0.36	-0.25	-0.68	-0.35	-1.1	0.65	0.02	-0.27	-0.18	0.16	-0.35	0.25	0.22	0.58	0.56	-0.24	-0.09	-0.33	0.21	-0.07	-0.43	-0.24	0.54	0.11	-0.09	-0.98	-1.79	-1.23	-0.09	-0.95	0.92	0.3	-0.04	-0.36	-0.41	-0.17	-0.32	-0.4
AT1G11500	0.24	0.05	-0.13	1.18	-0.06	0.24	0.13	1.53	-0.6	-0.5	-0.58	0.01	0.06	-0.05	-0.16	-0.26	0.26	0.49	0.26	0.55	-1.04	-0.38	-0.36	-0.07	0.22	-0.99	0.36	-0.25	0.28	-0.48	0.29	0.13	-0.04	-0.45	-0.15	-0.97	0.45	-0.75	1.81	-0.26	-0.54	-0.54	-0.01	-0.21	0.65	-0.15	-0.11	0.14	0.01
AT1G11510	0	0	0	0	0	0	0	0.45	0	0.51	0	0	0	0	0	0	0	0	0	0	0	0	0	0	0	0	0	0	-0.11	0.13	0	0	0	0	0	0	0	0	0	0	0	0	0.11	0	0.11	0	-0.11	0.11	0
AT1G11520	0	0	0	0	0	-0.56	0	0	0	0	0	0	0	0	0	0	0	0	0	0	-0.34	0	-0.13	0	0.24	0	0	-0.01	0	0	0	0	0	0	-0.12	0	0	0	0	0	-0.13	0	0.1	0	0	0.08	0	0	0
AT1G11530	-0.74	-0.41	-0.36	-0.46	-0.21	-0.67	-1.16	-0.8	-0.56	-0.59	-0.61	-0.69	-0.04	0.03	0.15	0.16	-0.36	-0.84	-0.23	-0.09	-0.18	-0.04	-0.04	-0.74	-0.8	-1.23	-0.83	0.06	0.2	0.1	-0.02	0.11	-0.13	0.1	-0.11	0.92	-0.74	0.39	0.34	-0.08	0.11	-0.24	-0.53	-0.03	0.2	0.04	-0.44	-0.37	-0.81
AT1G04853	-0.82	-0.1	-1.45	1.48	-1.08	-1.93	0.21	-0.87	-0.53	-1.22	-2.37	-1.09	0.65	-0.03	0.24	0.21	-1.33	-2.09	-0.02	0.3	-0.78	-0.24	-0.04	-1.01	-0.62	-0.67	-1.3	-0.2	-0.42	-0.1	-0.42	-0.78	-0.51	0.17	0.06	1.63	0.08	1.58	0.55	-0.22	-0.45	0.28	0.14	0.21	-0.3	0.16	-0.1	-0.3	-0.29
AT1G11540	1.41	0.38	-0.92	0.01	-1.36	-0.01	0.18	1.34	1.02	-1.32	0.26	0.06	1.12	0.99	0.97	-0.45	-0.59	0.57	-1.91	-2.23	0.51	0.1	-0.05	-0.14	-0.82	-0.53	-0.72	-0.1	-0.93	-0.73	-0.28	0.08	0.86	-0.42	-0.6	-0.17	0.75	1.1	-0.56	0.43	1.16	-0.11	0.28	1.21	1.86	2.46	1.53	2.39	2.47
AT1G11545	1.03	0.16	-0.47	-0.5	-1.61	-0.45	-0.59	-1.67	-1.6	-1.69	-1.91	-1.91	-1.24	-0.71	-1.91	-2.62	-2.84	-2.17	-1.58	-1.19	-0.1	-0.67	-0.25	0.24	0.76	0.5	0.32	-0.57	0.2	0.31	1.01	-1.27	-0.72	1.81	-0.38	-1.58	-0.44	-1.47	-1.52	-0.99	-2.04	0.59	-0.3	0.24	-1.02	-2.61	-2.05	-1.96	-2.43
AT1G11550	0	0	0	0	0	0	0	0	0	0	0	0	0	0	0	0	0	0	0	0	0	0	0	0	0	0	0	0	0.11	0	0	0	0	0	0	0	0	0	0	0	0	0	0	0	0	0	0	0	0
AT1G11560	0.77	0.53	-0.34	0.83	-0.28	0.78	0.08	-0.93	0.51	0.5	0.56	-0.32	-1.82	-0.5	1.21	0.02	-0.15	-0.38	-1.05	-0.7	0.69	0.25	-0.16	0.31	-0.2	0.05	-0.07	0.16	0.22	0.34	0.07	0.23	0.14	-0.39	0.05	-0.41	0	0	-0.62	0.24	-0.08	-0.02	-0.46	0.05	-0.42	0.19	0.43	-0.08	0.09
AT1G11570	0.89	-0.98	0.16	0.45	-0.29	0.4	0.14	0.9	1.04	0.31	-0.47	0.22	0.82	0.8	0.5	-0.24	0.26	0.53	-0.29	-0.11	0.58	-0.19	0.02	0.29	0.27	-0.58	-0.09	-0.19	0.25	0.13	0.29	0.68	0.03	-0.11	-0.33	1.06	-0.78	-0.04	-0.63	0.09	-0.74	0.01	-0.49	-0.26	0.02	-0.79	-0.03	0.36	0.03
AT1G11572	0.25	2.58	1.34	2.2	1.83	0.28	0.4	2.13	1.47	1.57	1.05	1.2	0.09	0.69	1.26	1.89	0.92	2.13	0.99	0.95	0.31	0.16	0.8	0.93	-0.25	-0.75	-0.28	0.95	0.19	-0.84	-0.06	0.99	0.76	0.16	-0.17	0.38	0.34	0	0	-0.16	0.59	-0.34	-0.61	-0.93	0.28	0.58	-0.95	-0.34	-0.54
AT1G11580	1.67	1.11	1	2	2.01	1.8	2.1	2.97	2.92	1.04	1.85	2.45	3.07	1.98	2.57	1.32	2.01	2.78	1.58	0.36	1.06	0.55	1.16	2.23	1.83	1.6	0.88	0.55	0.74	1.65	1.11	1.16	2.04	1.82	1.86	1.48	2.63	1.34	1.77	0.43	-0.4	0.85	-0.07	-0.44	-0.96	-1.16	-1.4	-1.11	-1.7
AT1G04857	-0.57	0	0	0	-0.47	0	0	0	0	0	0	0	0	0	0	0	0	0	0	0	0	0	0	0	0	0	0.11	0	0	0	0.11	0	0	0	0	0.54	0	0	0	0	0	0	0	0	0	0	0	0	0
AT1G11590	-0.57	0	0	0	0.28	-0.45	0	-0.44	0	0	-0.57	0	0	0.01	-0.44	0	0	0	0.46	-0.52	0	-0.22	-0.11	0	-0.22	-0.23	0.23	-0.11	-0.03	0	0	-0.02	0	0.19	-0.22	0.94	0	0	0	-0.22	0.01	0	-0.22	-0.23	0.11	-0.11	-0.25	0	0.11
AT1G11591	1	0.02	0.46	0.62	-0.96	0.49	-0.51	0	-0.01	-0.5	-0.89	0.46	-1.15	0	0	-0.93	-0.35	0	-0.04	0	-0.65	-0.18	-0.01	-0.34	-0.03	0.09	-0.2	-0.32	0.21	0.25	-0.25	0.08	-0.33	0.06	-0.39	-0.34	0.49	0	-1.6	-0.39	0.71	-0.6	0.14	0.08	-0.1	-0.1	0	0.32	-0.09
AT1G11592	-0.06	-0.22	-0.27	-0.18	-0.29	-0.11	-0.72	-0.61	-0.59	-0.91	-0.2	-0.42	-0.89	-0.61	-0.28	0.14	-0.1	-0.19	-0.52	-0.83	-0.13	0.11	-0.1	0.03	-0.45	-0.23	-0.67	-0.07	-0.27	-0.08	-0.33	-0.6	-0.33	0.01	0.05	-0.25	-0.28	-0.28	0.15	-0.03	0.32	0.06	0.13	0.33	-0.44	0.04	-0.62	-0.5	-0.89
AT1G11593	0	0	0	0	0	0	0	0	0	0	0	0	0	0	0	0	0	0	0	0	0	0	0	0	0	0	0	0	0	0	0	0	0	0	0	0	0	0	0	0	0	0	0	0	0	0	0	0	0
AT1G11600	-0.08	-0.79	-0.94	-0.7	-0.72	-0.71	-0.94	-2.4	-1.33	-1.5	-1.13	-1.58	-1.68	-1.77	-1.58	-0.89	-1.89	-2.06	-0.64	-1.05	-0.15	0	0	0	0	0	0	-0.11	0	0	-0.12	0	0	0	0	0.57	-2.29	-1.5	-1.2	0	0	0	0	0	0	-0.11	0	0	-0.12
AT1G11608	0	0	-0.51	0	0	0	0	0	0	0	0	0	0	0	0	0	0	0	0	0	0	0	0	0	0.11	-0.11	0	-0.3	-0.21	-0.11	-0.11	0	0	0.22	0	0	0	0	0	0	0.1	0	0	-0.11	0	-0.3	-0.21	-0.11	-0.11
AT1G11610	0.82	-0.45	2.04	1.07	2.12	-0.41	0	-0.47	0.84	0	0.83	-0.03	0.53	1.35	0	1.73	3.02	3.38	0.46	0	0.39	0	0	0	0.9	0.79	0.09	-0.04	0.22	-0.26	-0.11	0.77	0.73	0.12	0.11	0	0	0	0	0.12	0.24	0	0.21	-0.27	0.22	-0.43	0.79	0.08	0.57
AT1G11620	0	0	0	0	-0.49	0	0	0	0	0	0	0	0	0.47	0	0	0	0	0	0	0	0	0	0	0	-0.11	0	0	0	0	0	0	0	0	0	0.54	0	0	0	0	0	0.11	0	0.16	0.11	0.33	0	0	0.11
AT1G11630	0.09	-0.22	0.08	-0.01	-0.06	0.14	-0.06	-0.2	-0.28	-0.43	-0.19	-0.17	-0.29	0.16	-0.51	0.03	-0.28	-0.34	-0.14	0.05	0.02	0.16	0.26	0.03	0.13	0.17	-0.17	-0.32	-0.26	-0.16	-0.26	-0.18	-0.06	-0.02	0.29	0.08	-0.17	-0.25	0.01	-0.04	0.09	-0.17	0.11	0.16	-0.14	0.07	0.06	0.01	-0.13
AT1G11640	0	-0.45	0	0	0	-0.56	0.47	-0.44	0	0	-0.02	0	-0.44	0.47	-0.64	0.47	0	0	0	0	-0.5	0	0	0	0	0	0.1	-0.11	-0.11	-0.11	-0.19	-0.41	-0.1	0.11	0	0.54	0	0	0	0	0	0	0.11	0.14	0	-0.11	-0.11	-0.11	-0.19
AT1G11650	-0.11	0.02	-0.07	-0.07	-0.23	0	-0.09	-0.19	-0.42	-0.4	-0.46	-0.49	-0.42	-0.06	-0.24	-0.07	-0.27	-0.68	-0.22	0.03	0.01	0.08	0.09	0.09	0.07	-0.14	-0.44	-0.48	-0.13	-0.22	-0.26	-0.29	-0.09	0.01	-0.01	-0.37	-0.03	-0.33	-0.15	0.08	0.05	-0.08	-0.13	-0.26	-0.36	-0.25	-0.15	-0.12	-0.2
AT1G11655	-0.81	0.55	-0.79	0.24	-0.28	-0.46	-0.23	0.3	1.2	-1.35	-0.35	0.16	0.22	1.29	-0.51	-0.73	1.02	1.66	0.03	-0.94	0	0	0	0	0	0	0	0	0	0	0	0	0	0	0	-0.78	0	0	0	0	0	0	0	0	0	0	0	0	0
AT1G11660	0.36	-0.04	-0.35	0.09	-0.19	-0.1	-0.32	-0.24	-0.36	-0.69	-0.31	-0.64	-0.43	-0.28	-0.42	-0.21	-0.38	-0.34	-0.37	-0.26	-0.06	0.2	0.18	0.2	0.08	-0.01	-0.69	-0.46	-0.29	-0.11	-0.42	-0.15	-0.17	-0.2	0	-0.42	-0.09	-0.3	-0.21	0.17	0.54	0.5	0.72	0.38	0	0.39	0.61	0.53	0.49
AT1G11670	1.35	1.71	0.51	0.98	0.43	0.42	0.67	0.45	0.19	-0.28	0.22	0.18	0.24	0.66	0.03	-0.03	-0.08	0.67	0.01	-0.54	1.66	0.52	2.33	1.89	2.49	1.96	1.04	0.4	0.23	0.08	0.15	-0.2	-0.14	0.56	0.63	-0.81	1.23	-0.03	0.03	0.36	0.13	0.81	1.13	0.15	0.1	-0.22	-0.25	-0.45	-0.7
AT1G04863	0.48	0	-0.5	0.54	0	0	0	0	0	0	0	0	0	0	0	-0.46	0	0	0	0	0	0	0	0	0	0	0	0	0	0.12	0	0.11	0	0	0	0	0	0	0	0	0	0	0	0	0	0	0	0.25	0.11
AT1G11680	0.33	-0.11	-0.5	-0.11	-0.45	-0.33	-0.44	-0.64	-0.89	-1.2	-0.85	-0.7	-0.73	-0.44	-0.48	-0.46	-0.58	-0.38	-0.6	-0.68	-0.09	0.05	0.17	0.05	-0.31	-0.21	-0.65	-0.41	-0.23	-0.24	-0.4	-0.53	-0.16	-0.15	-0.13	-0.92	-0.23	-0.25	-0.29	0	0.24	0.02	-0.24	-0.23	-0.7	-0.51	-0.27	-0.23	-0.46
AT1G11684	0	0.83	-0.8	-0.84	0	-0.56	-0.43	-0.44	-0.93	-1.02	0	0	0	0.47	0	0.48	0	0	0	-0.52	0	-0.12	0.11	0	-0.11	-0.11	0	0	-0.11	0	0	0	0	0	0	0	0	0	0	-0.12	0.1	0	-0.11	-0.11	0	0.1	-0.11	0	0
AT1G11690	0.97	-0.52	0	-1.06	-1.45	-1.49	0.46	-0.9	-0.52	-1.61	-0.04	-0.55	0	0	0	0	-1.03	0	-0.82	0.47	0	0.11	0	0	-0.12	-0.32	-0.24	-0.11	0	0.13	0	0	-0.11	0	-0.18	-2.23	-0.75	0	0	0.29	0.18	-0.11	0.09	-0.19	-0.01	-0.01	0.21	0.13	0
AT1G04867	0	0	0	0	0	0	0	0	0	0	0	0	0	0	0	0	0	0	0	0	0	0	0	0	0	0	0	0	0	0.12	0	0	0	0	0	0	0	0	0	0	0	0	0	0	0	0	0	0	0
AT1G11700	-0.58	-0.94	-1.52	-1.6	-1.38	-2.2	-1.57	-2.57	-1.96	-2.47	-1.82	-2.66	-2.58	-1.88	-3.53	-1.55	-1.69	-1.75	-1.27	-1.4	-0.88	0	-1.27	-1.96	-2.23	-1.33	0.06	-0.18	-0.77	-1.27	-1.52	-1.91	-0.55	-0.8	-0.47	-1.02	-1.52	-0.54	-0.05	0.11	0.43	-1.61	-2.26	-1.83	-1.79	-1.43	-2.32	-2.69	-3.8
AT1G11710	0.39	-0.4	-0.02	-0.11	-0.43	-0.32	0.09	0.1	-0.49	-0.58	-0.24	-1.05	-0.64	-0.1	-0.12	-0.31	-0.07	0.34	-0.42	0.19	-0.04	0.38	0.21	0.83	-0.2	0.25	-0.04	-0.39	-0.62	-0.51	-0.54	-0.19	-0.14	0.34	0.48	-0.12	-0.24	-0.98	-0.47	0.35	0.47	-0.19	-0.25	-0.28	-0.38	-0.17	-0.54	-0.58	-0.59
AT1G11720	-0.04	-0.04	0.75	0.39	1.03	0.79	0.96	1.16	0.76	1.24	0.98	1.01	0.48	0.3	1.11	1.3	1.39	1.37	1.13	0.89	0.03	0.37	0.18	0.88	0.44	1.43	0.94	0.81	0.22	0.85	0.05	0.28	0.22	1.22	1.19	1.53	0.41	0.66	0.6	0.37	-0.04	0.35	0.23	0.01	-1.04	-1.03	-1.43	-2.07	-2.34
AT1G04873	0	0	0	0	0	0	0	0	0	0	0	0	0	0	0	0	0	0	0	0	0	0	0	0	0	0	0	0	0	0	0	0	0	0	0	0	0	0	0	0	0	0	0	0	0	0	0	0	0
AT1G11730	0.24	-0.17	0.3	0.29	0.13	-0.12	-0.94	-0.5	-0.27	-0.62	-0.45	-0.04	-0.55	-0.53	-0.66	0.11	-0.98	0.04	-0.41	0.09	-0.18	-0.05	-0.27	0.19	-0.48	-0.28	-0.5	-0.73	-0.37	0.42	-0.45	0	-0.24	0	0.75	0.68	-0.66	-0.36	0.26	-0.02	-0.8	0.54	0.25	0.1	-0.71	-1.09	-0.91	-0.9	-1.13
AT1G04877	-0.49	-0.44	-1.1	0.23	-1.45	-1.38	-2.34	-1.41	-2.39	-1.51	-1.66	-1.95	-0.72	-1.44	-1.11	-1.52	-1.3	-1.19	-0.2	-1.35	-1.35	-0.38	-0.53	-0.11	-1.38	-0.53	-1.19	-0.77	-0.26	-1.19	0.05	-1.04	-1.34	0.17	-0.29	-0.4	-1.48	-0.49	-0.56	-0.35	-0.47	-0.42	-1.21	0.09	-0.39	-0.43	-0.72	-1.71	-0.83
AT1G11735	0.05	-0.67	-1.34	-0.94	-1.08	-1.23	-1.1	-2.3	-1.9	-0.21	1.04	-0.29	-1.02	-2.37	-1.45	-1.34	-1.2	-1.73	-1.18	-2.16	-1.14	-0.18	-0.15	-0.47	-0.98	-0.85	-0.28	-0.35	0.02	-0.45	-0.04	-0.65	-1.18	-0.35	-0.51	-0.75	-1.11	0.75	1.02	-0.06	0.03	-0.3	-0.82	-0.17	-0.19	-0.44	-1.1	-0.77	-0.87
AT1G11740	1.05	0.4	-0.7	-0.2	-1.85	-0.47	-0.23	-1.21	-0.69	-1.21	-1.31	-1.2	-0.48	0.41	-1.7	-3.42	-1.93	-1.43	-0.87	-0.8	-0.31	-0.56	-0.78	-0.48	0.52	-0.69	-0.54	-1.67	-0.28	-0.86	0.36	-0.3	-0.11	0.38	0.01	-1.25	-0.26	0.05	-0.54	-1.59	-2.11	0.94	0.17	0.84	0.26	-0.99	0.07	0.09	0.77
AT1G11750	-0.11	-0.1	-0.15	-0.06	-0.26	0.05	-0.29	-0.07	-0.23	-0.16	-0.33	-0.24	-0.39	0.07	-0.31	-0.08	-0.05	0.09	0.14	-0.03	-0.06	-0.13	-0.09	-0.08	-0.01	-0.09	0.01	-0.14	0.17	-0.07	0.15	-0.14	-0.1	0.12	-0.13	0.11	0.04	-0.17	-0.09	-0.14	-0.23	-0.02	-0.13	0	0	-0.2	-0.18	-0.25	-0.32
AT1G04883	0	0.53	0	0	0	0	0	0.45	-0.45	0	0	-0.49	0	0.01	0	-0.47	0	0	0	0	0.34	0	0	-0.11	0.11	-0.34	0.12	-0.09	0.32	0	-0.11	0.02	0.11	0.11	0.02	-0.55	0	0	0	0.11	0.18	0	0	-0.44	0	0.02	-0.01	0.11	0
AT1G11755	-0.05	-0.17	-0.35	0.08	0.04	0.1	-0.31	-0.09	-0.16	-0.51	-0.24	-0.64	-0.6	0.16	-0.36	0.3	-0.38	-0.33	-0.2	0	-0.02	0.11	0.15	0.29	-0.07	-0.02	-0.36	-0.42	-0.27	-0.15	-0.24	-0.41	-0.09	0.1	0.15	0.46	0.15	-0.26	-0.02	0.16	0.47	0	0.02	-0.09	-0.45	-0.06	-0.25	-0.19	-0.45
AT1G11760	-0.04	-0.1	-0.2	0.05	-0.19	-0.31	-0.56	-0.03	-0.04	-0.3	-0.04	-0.31	-0.02	-0.03	-0.1	0.1	-0.39	-0.27	0.01	-0.21	0.03	0.11	-0.16	-0.26	-0.19	-0.2	-0.13	0.06	-0.13	-0.01	-0.05	-0.03	-0.13	-0.1	0.04	0.41	-0.4	-0.75	0.01	0.04	0.08	-0.29	-0.09	-0.01	-0.08	0.09	-0.09	-0.1	0.08
AT1G11765	0	0	0	0	0	0	0	0	0	0	0	0	0	0	0	0	0	0	0	0	-0.31	0	0	0	0	0	0	0	0	0	0	0	0	0	0	0	0	0	0	0	0	0	0	0	0	0	0	0	0
AT1G11770	0	0	0	0	0	0	0	-0.47	-0.48	0	0	0	0	0	0	0	0	0	-0.5	0	0	0	0	0	-0.11	0	0	0	0	0	0	0	0	0	-0.1	-0.55	0	0	0	0	0	0.12	-0.11	0	0	0	0	0	0
AT1G04887	0	0	0	0	0	0	0	0	0	0	0	0	0	0	0	0	0	0	0	0	0	0	0	0	0	0	0	0	0	0	0	0	0	0	0	0	0	0	0	0	0	0	0	0	0	0	0	0	0
AT1G11780	0.08	0.03	-0.16	0.05	-0.27	-0.1	0.02	-0.11	-0.36	-0.58	-0.36	-0.5	-0.32	0.02	-0.78	-0.23	-0.54	-0.65	-0.5	0.08	-0.1	-0.1	-0.06	0.09	0.51	0.2	-0.33	-0.48	-0.19	-0.21	0.1	-0.18	-0.06	0.17	0.06	0.19	0.02	-0.74	-0.31	-0.22	0.01	-0.17	0.33	0.11	0.04	0.16	0.07	0.01	0.1
AT1G11785	-0.82	0.35	-0.41	-0.27	0.33	0.02	-0.46	0.32	0.83	-0.37	1.16	0.33	0.71	0.9	0.36	0.44	-0.53	0.63	-0.24	0.52	0	0.11	-0.28	0.11	0.7	0.81	1.97	0.48	0.16	0.9	0.08	0.29	-0.42	-0.84	-0.14	-1.26	-1.93	-1.39	0.79	-0.48	0.37	-0.16	0.08	-0.25	-0.44	-1.61	-1.16	-0.46	-0.93
AT1G11790	-0.16	0.04	0.15	0.26	0.13	0.04	0.4	-0.06	-0.02	-0.03	0.04	0.11	-0.41	-0.16	-0.08	0.2	-0.14	0.35	-0.09	0.31	-0.01	0.08	-0.01	0.16	0.36	0.36	0.49	-0.12	0.05	0.42	0.24	0.14	-0.01	0.06	0	-0.17	-0.11	-0.2	0.11	0.09	-0.61	0.38	0.62	0.7	0.23	-0.27	0.38	0.14	0.31
AT1G11800	-0.14	-0.01	-0.29	0.05	-0.28	-0.16	-0.27	-0.06	-0.41	-0.63	-0.54	-0.74	-0.71	-0.04	-0.57	-0.07	-0.21	-0.3	-0.25	-0.46	-0.25	0.08	0.12	-0.12	-0.18	-0.1	-0.37	-0.13	-0.45	-0.25	-0.18	-0.14	0.02	-0.24	-0.12	-0.17	0.2	-0.5	-0.16	0.07	0.63	0.4	0.7	0.5	0.59	0.7	0.6	0.71	0.59
AT1G11810	0	0	0.54	0	-0.28	0.49	0.47	0.52	0	0	0	-0.49	0	-0.03	0.5	0.48	0.46	-0.55	0	0.47	-0.24	-0.1	-0.15	0.07	-0.32	-0.41	-0.51	-0.54	0.09	-0.06	0.22	0.31	-0.14	-0.14	-0.6	0.54	0	0	0.79	-0.22	0.23	0.12	0.48	0.42	0.99	1.08	1.34	1.39	1.32
AT1G11820	0.03	-0.28	-0.15	-0.21	-0.59	-0.12	-0.14	-0.09	-0.42	-0.53	-0.64	-0.72	-0.66	-0.61	-0.56	0.11	-0.72	-0.88	-0.5	0.06	-0.05	-0.05	0.24	0.29	0.38	0.49	0.01	-0.38	-0.4	0.12	-0.02	-0.56	-0.32	0.89	0.69	-0.24	-0.19	-0.71	-0.09	-0.05	-0.72	0.22	0.21	0.04	-0.7	-0.64	-0.93	-1.13	-1.29
AT1G04893	0.26	0.75	0.59	0.11	-0.23	-0.2	-0.08	0.53	-1.29	-1.31	-1.1	-0.93	-0.28	-0.68	-0.74	0.2	-1.74	-2.4	-1.36	-0.51	0.51	0.11	-0.08	0.02	0.17	-0.04	-0.46	0.18	0.54	-0.49	0.6	-0.03	-0.02	0.46	-0.04	1.02	-1.01	0.14	-1.02	0.03	-0.64	-0.09	0	-0.34	-0.74	-0.21	-0.26	-1.19	-0.53
AT1G11840	0.35	0.1	0.82	0.24	1.48	0.68	1.17	1.23	1.27	1.28	1.62	1.39	1.49	0.74	1.17	2.05	1.7	2.13	1.4	1.25	-0.01	0.3	0.24	0.86	0.74	1.51	1.78	1.46	0.49	1.05	0.38	0.5	0.69	0.59	0.72	0.27	0.8	1.02	0.99	0.27	0.14	0.11	-0.01	0.01	-0.44	-0.32	-0.76	-0.89	-1.34
AT1G11850	-0.22	0.07	-0.21	-0.37	-0.3	-0.19	-0.49	-1.15	-0.2	-0.34	0.04	-0.76	-0.72	-0.17	-0.77	0.05	-0.55	-0.18	0.03	-0.38	-0.25	-0.65	-0.13	-0.17	0.3	-0.82	-0.57	-0.79	-0.61	-0.14	0.31	0.27	-1.36	-0.46	-0.27	-4.69	-0.21	0.02	-0.31	-0.82	-2.64	0.06	0.28	0.74	-0.24	-2.07	-0.37	-0.43	-0.3
AT1G11860	-0.19	0.01	-0.7	-0.31	-0.37	-0.26	-0.58	-0.73	-0.81	-0.84	-1.15	-1.13	-1.82	-0.82	-0.81	-0.5	-0.61	-0.76	-0.36	-0.63	-0.03	-0.07	-0.05	-0.05	-0.11	-0.17	-0.28	-0.64	-0.16	-0.44	-0.06	-0.67	-0.48	0.33	-0.05	-0.92	-0.11	-0.03	-0.14	-0.05	-0.6	-0.1	-0.17	-0.07	-0.2	-0.59	-0.69	-1.03	-1.24
AT1G11870	0.16	-0.25	-0.64	0.33	-0.4	0.24	-0.18	0.28	-0.18	-0.22	-0.5	-0.53	-0.35	-0.11	-0.36	-0.13	-0.41	-0.39	0.15	-0.55	0	-0.12	0.17	0.2	0.13	0.18	-0.28	-0.32	-0.14	-0.14	0.06	-0.23	-0.29	0.38	0.19	0.06	-0.11	-0.25	-0.18	-0.06	-0.39	0.23	0.38	0.33	-0.01	-0.03	0.02	-0.21	-0.09
AT1G04897	0	0	0	0	0	0	0	0	0	0	0	0	0	0	0	0	0	0	-0.52	0	0	0	0	0	0	0	0	0	0.11	0	0	0	0	0	0	0	0	0	0	0	0	0	0	0	0.11	0	0	0	0
AT1G04907	0.52	0.76	-1.05	0.24	0.48	0.47	0	-0.47	0	0	0	-0.55	0.07	0.25	-0.44	-0.47	-0.52	0.84	0	0	0.04	0.2	-0.39	-0.22	-0.35	-0.21	0.08	-0.11	-0.01	-0.44	0.4	0.19	0.1	0.21	0.36	0.95	-0.75	0	0	-0.11	-0.18	-0.19	-0.36	0.02	0.5	-0.22	-0.12	-0.03	0.01
AT1G11880	0.13	-0.24	-0.25	-0.11	-0.27	-0.48	-0.38	-0.7	-0.29	-0.74	-0.32	-0.6	-0.41	-0.34	-0.27	-0.13	-0.4	-0.28	-0.35	-0.4	-0.09	0.13	0.05	-0.25	-0.54	-0.44	-0.7	-0.28	-0.19	0.03	-0.25	-0.32	-0.16	-0.17	0.01	0.43	-0.24	-0.25	0.01	0.14	0.13	-0.08	-0.01	0.12	-0.36	-0.06	0.27	-0.05	-0.21
AT1G11890	0.19	-0.05	0.08	0.25	-0.13	-0.11	-0.14	0.08	-0.2	-0.27	-0.11	-0.32	-0.15	0.23	-0.43	-0.32	-0.26	0.02	-0.35	-0.22	-0.02	-0.02	-0.24	-0.43	0.13	-0.38	-0.27	-0.06	0.32	-0.1	0.18	0.32	0.47	-0.44	-0.52	-0.03	-0.06	-0.18	-0.07	-0.04	0.39	-0.38	-0.21	-0.43	0.28	0.66	0.88	0.89	0.59
AT1G04913	0.38	-1.59	0.98	0.15	-0.62	-0.38	0.25	0.37	-0.65	-1.02	0.29	-1.92	-0.09	-1.82	-0.2	-0.47	-0.05	-0.46	0.62	0.46	0.01	0.95	0.07	-0.17	0.14	-0.23	-0.55	-0.47	-0.53	-0.43	-0.46	-0.43	0.34	-0.25	-0.22	0.15	2.08	-0.23	-0.62	1.21	0.34	-0.1	0.53	0.37	-0.25	0.18	0.42	0.12	0.28
AT1G11900	-0.58	0.32	-0.07	0.16	-0.31	0.08	-0.37	-0.36	-1.02	-0.35	0.29	-1.09	0.23	-0.36	-1.28	0.56	-0.71	0.73	-0.28	0.53	0.08	0.69	-0.3	0.7	0.09	-0.46	-0.72	-0.23	-0.54	0.28	-0.65	-0.37	-0.13	-0.01	0.18	-0.99	-0.1	-0.03	-0.04	0.71	0.64	0.66	0.76	-0.31	-0.59	0.06	0.14	-0.62	-0.33
AT1G04917	0	0	0	0	0	0	0	0	0	0	0	0	0	0	0	0	0	0	0	0	0	0	0	0	0	0	0	0	0	0	0	0	0	0	0	0	0	0	0	0	0	0	0	0	0	0	0	0	0
AT1G11905	0.22	-0.15	-0.21	0.46	-0.08	-0.12	-0.39	0.15	-0.08	-0.57	-0.09	-0.41	-0.07	0.13	-0.33	-0.2	-0.18	-0.17	-0.04	-0.58	-0.05	-0.16	0	-0.32	-0.05	-0.41	-0.68	-0.18	-0.22	-0.24	-0.2	0.12	0.36	-0.57	-0.3	0.07	0.09	-0.03	-0.29	-0.18	1.23	0.35	0.77	0.32	0.69	0.76	0.95	1.34	1.46
AT1G11910	0.16	-0.02	-0.38	-0.33	0.12	-0.41	-0.44	-0.71	-0.28	-0.51	-0.24	-0.43	-0.32	-0.25	0.01	0.36	0.32	0.32	-0.16	-0.32	-0.11	0.35	0.17	0	-0.49	-0.17	-0.39	0.12	-0.1	0.07	-0.66	-0.09	0.09	-0.51	-0.04	0.02	-0.19	0.43	0.14	0.25	0.73	-0.05	0.1	-0.25	-0.66	-0.17	0.15	0.18	-0.25
AT1G11915	0.43	-0.01	-0.15	-0.15	-0.35	-0.09	0.09	0.13	0.2	-0.35	-0.2	0.92	0.68	0.6	0.17	0.32	-0.59	0.4	-0.36	-0.46	-0.69	-0.05	-0.82	0.34	0.29	-0.76	-0.52	-0.24	-0.07	-0.03	-0.05	-0.35	0.06	0.01	0.01	1.03	0.47	-0.54	-0.87	0.19	-1	0.46	-0.25	-0.39	0.08	-0.35	-0.22	-0.25	-0.17
AT1G11920	1.62	1	-0.05	-1.69	0.77	-0.38	-0.43	1.02	0.35	-1.75	-0.59	-0.14	2.35	1.08	0.02	0.03	1.09	1.98	0.02	-0.33	0	0	0	0	0	0	0	0	0	-0.18	-0.1	-0.11	0	0	0	0.47	0	0	-0.62	0	0	0	0	0	0	0	0	-0.29	-0.21
AT1G11925	-1.22	0	0.54	0	0.5	0	-0.55	0	-1.21	0	0.53	0.37	0.13	0	-0.2	-1.96	-0.88	2.57	0.72	-0.81	0	0	0	-0.53	0.71	-0.09	-0.03	-1.02	0.99	0.19	-0.01	-0.2	-0.83	0.46	0.11	1.7	0	-0.76	-0.15	0.11	0.2	0.27	0.21	-0.08	0.54	-1.2	0.19	1.5	0.23
AT1G11930	-0.04	-0.03	0.25	-0.1	0.45	0.18	0.01	0.01	0.22	0.27	0.31	0.25	0.26	0.06	0.38	0.41	0.49	0.46	0.48	0.14	0.03	0.15	0.09	0.11	0.03	0.19	-0.01	0.06	0.25	0.39	-0.05	0.23	0.03	-0.08	0.05	0.58	-0.05	0.29	0.37	0.14	0.3	0.11	0.11	-0.01	-0.05	-0.1	0.04	-0.01	-0.34
AT1G11940	0.29	-0.08	0	0.46	0.12	-0.01	0.02	-0.11	0.09	-0.26	0.19	-0.18	-0.21	-0.02	0.09	0.42	0.23	0.29	0.11	-0.17	-0.04	0.01	0.13	-0.1	-0.27	0.01	0.04	0.38	-0.08	-0.07	-0.21	0.12	0.01	-0.28	-0.01	0.5	-0.04	0.01	-0.25	-0.16	0.12	0.41	0.41	0.32	0.13	0.17	0.59	0.45	0.52
AT1G11950	0.69	0.02	-0.31	0.21	-0.4	-0.1	-0.35	0.24	-0.15	-0.8	-0.68	-0.62	-0.61	-0.22	-0.03	-0.38	-0.2	-0.3	-0.34	-0.4	-0.23	0.67	-0.17	0.41	-0.52	-0.62	-1.26	-0.82	-0.6	-0.13	-0.94	-0.72	-0.36	-0.19	0.15	-0.12	-0.87	-0.26	-0.47	0.56	0.19	0.8	0.66	-0.03	-0.26	0.39	0.66	0.25	0.1
AT1G11960	0.81	0.42	-0.38	-0.02	-0.12	-0.02	0.12	-0.11	-0.17	-1.03	-0.66	-0.86	-0.64	-0.4	-0.93	-0.22	-0.33	-0.07	0.09	-0.93	0.03	1.11	-0.71	0.19	0.68	0.01	-0.3	-0.43	-0.32	0.1	-0.39	-0.47	-0.17	-0.09	-0.05	0.39	-0.2	-0.06	-0.16	1.4	-0.93	0.87	0.08	-0.73	-1.06	-0.53	-0.2	-0.45	-0.56
AT1G11970	1.1	-1.32	-1.71	0.3	0	0.75	0	0.82	0.84	-1.02	-0.36	-0.78	0.36	0.96	0.5	-0.74	1.06	0.54	1.07	0	0	0	0	0	0	0	0	0	0	0	0	0	0	0	0	1.24	0	0	0	0	0	0	0	0	0	0	0	0	0
AT1G11980	0	-0.45	-0.84	-0.07	0	0.47	0	0.52	0	0.51	0.56	-0.03	1.04	0	0.5	-0.46	0.95	1.35	0	-1	0	0	0	0	0	0	0	0	0	0	0	0	0	0	0	0.93	0	0	0	0	0	0	0	0	0	0	0	0	0
AT1G11990	0.18	0.43	-0.38	-0.97	-0.7	-0.17	-0.89	-1.14	-1.66	-0.83	-0.63	-0.92	-2.31	0.08	-0.85	0.23	-0.25	0.09	-0.06	0.31	-0.37	-0.55	0.09	-0.64	-0.67	-0.15	-1.11	-0.31	-0.43	-0.48	-0.12	-0.02	-0.51	0.12	-0.18	0	-0.4	0.45	1.21	-0.52	-0.6	-0.09	-0.25	0.38	-0.46	-0.27	0.25	-0.3	-0.29
AT1G12000	0.5	0.01	-0.7	0.03	-0.57	-0.01	-0.09	-0.06	-0.43	-1.12	-1	-0.69	-0.62	-0.34	-0.47	-0.56	-0.77	-0.02	-0.41	-0.79	-0.02	-0.2	0.05	-0.06	-0.29	-0.59	-1.02	-0.49	-0.28	-0.8	0.01	-0.3	0.05	-0.29	-0.18	-0.63	-0.11	-1.03	-0.55	-0.26	0.28	0.29	0.31	0.42	0.32	0.43	0.87	0.74	1.11
AT1G12010	0.62	-0.06	-0.67	0.02	-0.17	-0.32	-0.9	0.38	0.51	-1.14	-0.38	-0.24	-0.2	0.44	0.18	-0.82	-0.12	0.05	-0.3	-1.65	-0.1	-0.11	0.09	0.14	-0.23	0.11	0.18	0.25	-0.12	0.21	-0.31	-0.07	-0.6	0.61	0.5	-1.19	-0.7	1.16	0.31	0.16	0.06	-0.51	-0.49	-0.92	-1.77	-1.81	-1.74	-1.95	-2.49
AT1G12013	0.72	0.02	0.3	-0.04	-0.28	-0.54	-0.52	-0.21	0.07	-1.61	-2.14	-1.13	0.75	0.63	0.08	0.49	0.73	-1.02	-0.22	0.46	0.04	0.16	0.13	-0.16	-0.68	-0.28	0.46	-0.09	0.49	0.17	0.41	0.22	0.27	0.24	-0.23	0.38	-0.7	0.4	-0.44	-0.33	0.62	-0.4	-0.86	-0.37	0.46	-0.22	-0.29	0.18	-0.68
AT1G12015	0	0	-0.51	0.54	0	0	0	-0.44	0	0	0	0	0	0.51	-0.44	0	-0.52	-0.55	-0.52	-0.48	-0.31	0.12	-0.18	0.17	0	0.21	0	0	0.43	0.04	0	0.31	-0.39	0.19	-0.14	1.7	0	0.79	0	-0.11	-0.09	0	0	0.12	0.31	0	0.1	-0.09	0
AT1G12020	0.05	-0.24	0.29	0.23	0.27	0.75	0.59	1.14	0.66	-0.02	0.21	0.45	0.43	0.58	0.88	0.47	0.27	0.4	0.21	0.37	0.4	-0.1	0.35	0.84	0.72	0.79	0.41	-0.53	0.57	0.42	0.13	-0.1	0.01	0.48	0.07	0.03	0.69	-0.45	-0.1	-0.02	0.21	-0.56	-0.64	-0.4	-0.37	-0.86	-0.79	-0.77	-1.3
AT1G12030	1.75	0.78	-1.83	0.59	-0.21	-1.06	-0.51	1.93	1.38	-1.28	-0.44	0.45	2.52	2.73	1.59	-2.69	0.68	2.59	2.03	-2.99	-0.98	-0.12	-0.06	-0.29	-0.02	-0.22	-0.06	-0.32	-0.32	0.12	-0.01	0	-0.63	0.13	-0.02	3.19	-1.2	0.43	0.05	-0.07	0.09	0.02	-0.35	-0.12	0.39	0.21	0.17	1.28	0.4
AT1G04923	0	0	0	0	0	0	0	0	0	0	0	0	0	0	0.5	0	0	0.54	-0.52	0	0	0	0	0	0	0	0	0	0	0	0	0	0	0	0	-0.28	0	0	0	0	0	0	0	0	0	0	0	0	0
AT1G12040	1.74	1.01	-0.12	0.18	0.16	-0.19	0.36	1.05	1.08	-1.32	0	1.28	2.16	0.68	0.73	-0.71	0.78	2.08	0.27	-2.49	0	0	0	0	0	0	0	0	0.22	0.12	0.11	0	0	0	0	-0.79	0	0	-0.99	0	0.27	0	0.11	0	0	0	0	0	0
AT1G12050	0.02	0.06	-0.2	-0.23	0.26	-0.16	-0.3	-0.49	-0.4	-0.59	-0.29	-0.34	0.1	-0.03	0.25	0.37	0.65	0.62	0.12	-0.32	-0.05	0.17	0.02	0.02	-0.39	-0.11	-0.22	0.05	-0.04	0.08	-0.24	-0.23	0.04	-0.15	-0.09	0.28	-0.16	0.18	-0.04	0.14	0.53	0	-0.04	-0.07	-0.52	-0.61	-0.61	-0.47	-0.62
AT1G12060	0.52	-0.26	-0.61	0.05	0.29	-0.12	-0.68	-0.92	-0.43	-1.46	-1.29	-1.15	-0.82	-0.62	-0.75	-0.37	-0.79	-0.59	-0.34	0.02	0.12	0.01	-0.07	-0.35	-0.31	-0.28	-0.24	-0.6	-0.19	-0.17	0.03	-0.76	-0.23	0.03	-0.11	0.36	-0.36	-0.38	-0.26	-0.02	-0.03	-1.24	-1.46	-0.81	-0.65	-0.89	-0.92	-0.98	-1.52
AT1G12064	0.52	0	-0.8	0	0	-0.56	0	0	0	0	0	0	0.51	0	0	-0.46	0	0.54	0.46	0	0.34	0.12	0	0	0	0	0	0	0	0	0	0	0	0	0	-1.74	-0.75	0	-0.62	0	0	0	0	0	0	0	0	0	0.1
AT1G12070	0.68	1.24	-0.48	0.74	-0.48	0.06	0.07	-1.31	0.27	-0.61	-0.05	-0.46	-1.01	-0.68	1.04	0.17	-0.62	-0.3	-0.81	-0.48	-0.23	-0.22	0.03	0.62	0.28	-0.3	-0.46	-0.02	-0.28	-0.26	-0.11	-0.28	0.12	0.46	0.41	-0.46	-0.42	-1.84	-0.78	-0.35	-0.17	0.57	-0.02	-0.29	-0.16	-0.2	-0.32	-0.41	0
AT1G12080	0.39	-0.11	-0.88	-0.43	-1.36	-0.44	-0.58	-0.68	-0.24	-1.3	-0.88	-1.37	-0.83	-1.04	-1.36	-1.71	-2.28	-2.56	-1.23	-1.66	-0.14	-0.95	-0.37	0.2	0.22	-0.71	-0.64	-0.36	0.01	0.12	-0.23	-0.47	-1.21	0	-0.13	-1.99	-0.02	-1.31	-1.36	-0.97	-1.1	0.13	-0.27	0.28	-0.21	-0.95	-0.14	0.3	-0.15
AT1G12090	-0.07	-0.62	-0.68	0.01	-0.26	-0.34	-0.42	-1.07	-0.43	-0.45	-0.41	-1.24	-0.77	-1.18	-2.14	-0.78	-2.04	-1.69	-1.05	0.3	0.04	-0.26	-0.36	-0.49	-0.07	0.32	0.69	-0.12	-0.16	-0.51	-0.31	-1.32	-0.93	0.2	-0.84	-2.03	-0.28	-0.26	-0.55	-0.62	-2.28	-0.51	-1.76	-0.71	-0.96	-1.16	-1.4	-2.27	-1.82
AT1G12100	-0.16	-0.28	-0.51	0.15	0.17	-0.35	-0.38	-1.4	-0.73	-0.64	-1.48	-0.65	-0.77	-0.25	-1.54	-1.18	-1.2	-1.62	-1.45	-0.85	-0.64	-0.48	0.19	-0.53	-0.44	-0.49	-0.22	-1.3	-0.16	-0.44	0.17	-0.65	-0.25	0.49	-0.21	0.46	-0.56	-1.02	-0.47	-0.26	-0.87	-1.33	-1.98	-0.2	-0.72	-1.62	-1.97	-0.94	-0.1
AT1G12110	0.68	0.16	-0.07	0.58	0.27	0.16	0.24	0.22	0.27	-0.33	0.35	0.51	0.23	-0.29	-0.68	-0.83	-0.59	0.37	0.49	-0.08	0.17	0.15	-0.07	0.02	-0.17	-0.22	-0.02	0.34	0.77	0.68	0.11	-0.06	0.44	0.57	0.41	-0.48	-0.23	0.78	0.61	0.25	0.04	-0.28	-0.8	-0.65	-0.55	-0.31	-0.89	-0.75	-1.45
AT1G12120	0.16	-0.25	-0.18	0.08	-0.22	-0.13	-0.15	-0.01	0.15	0.18	0.2	0.11	0.14	-0.1	0.08	-0.17	-0.42	-0.43	-0.3	-0.35	-0.16	0.19	0.06	0.05	0.36	0.48	0.37	0.29	0.15	0.31	-0.07	0.03	-0.3	-0.1	0.04	0.16	-0.02	0.04	0.1	0.18	-0.06	-0.17	-0.35	-0.2	-0.28	0.06	-0.11	-0.15	-0.19
AT1G12130	0.91	0.05	-0.94	-0.47	-2.09	-1.09	-0.03	-0.39	-1.85	-1.84	-1.96	-0.99	-0.87	-1.1	-0.14	-2.08	-1.03	0.44	-0.9	-2.74	0.48	-0.42	0.06	-0.13	0.2	-0.23	-0.22	0.25	0.24	-0.41	0.02	-0.32	0.11	-0.11	-0.1	-0.58	-1.11	0.79	0	-0.41	-0.1	0.42	0.48	-0.23	-0.32	-0.01	-0.12	-0.51	0.37
AT1G12140	0.05	-0.11	0.16	-0.24	0.05	-0.03	0.07	-0.19	-0.31	-0.28	-0.01	0.08	0.05	-0.23	0.15	0.53	0.43	0.64	0.19	-0.08	0.06	0.09	0.04	0.23	0.14	-0.18	-0.44	-0.28	-0.14	0.15	-0.06	-0.04	0.01	-0.01	-0.04	0.36	-0.19	0.09	-0.14	0.12	0.36	0.35	0.59	0.22	0	0.21	0.15	0.25	0.11
AT1G04927	0.23	-1.27	-0.31	0.35	0.3	-0.42	0.56	-0.53	-1.21	-0.43	1.77	0.05	-0.47	-2.33	-0.87	1.45	0.4	1.08	-0.02	-0.5	-0.58	0.12	0.74	0.7	0.04	0.1	-0.85	-0.67	-0.77	-0.3	-0.72	0.08	-0.37	0.47	0.14	0.6	-0.35	-0.03	1.06	0.53	-0.33	0.68	0.73	0.43	-0.86	-0.22	-0.65	-0.76	-0.44
AT1G12150	1.64	0.12	-1.71	-0.07	1.07	0.2	0.62	1.72	1.46	0.24	2.31	1.3	0.88	1.12	1.23	-1.1	1.95	1.77	-0.22	1.27	-0.32	0.63	0.18	0.86	0.49	0.78	0.59	-0.34	0.31	-0.03	-0.1	0.53	0.1	0.35	0.14	-0.64	0.63	0	-0.62	0.09	-0.26	0.26	-0.15	0.16	0.28	-0.39	0.09	-0.11	-0.08
AT1G04933	0	0.47	-0.34	0.37	0	0	0	0	0	0	0.87	0.92	0	0	-0.44	-0.47	0.39	0.27	-0.37	-0.01	-0.57	-0.41	-0.29	0.03	0.15	-0.28	0.28	0.28	0.03	-0.35	0.58	0.11	0.18	0.13	0.17	0.54	-1.52	0	0	-0.52	0.12	0.06	-0.06	-0.74	0.02	0	0.26	0.05	0.12
AT1G12160	1.61	0.47	-0.91	0.01	-0.02	-0.37	0.19	0.26	0.44	-0.78	-0.3	0.06	0.73	0.97	0.69	0.07	0.11	0.86	-0.61	-1.37	0.1	0.4	-0.43	0.37	-1.04	-1.4	-1.77	-0.54	-0.24	-0.5	-0.5	0.14	-0.31	-0.96	-0.54	0.31	-0.72	-1.32	2.6	0.58	0.69	1.46	1.04	1.47	1.2	1.4	1.72	1.06	1.02
AT1G12170	0	0	0	0	0	0	0	0	0	0	0	0	0	0	0	0	0	0	0	0	0	0	0	0	0	0	0	0	0	0	0	0	0	0	0	0	0	0	0	0	0	0	0	0	0	0	0	0	0
AT1G12180	0	0	0	0	0	0	0	0	0.97	0	0	0	0	0	0	0	0	0	0	0	-0.34	0	0	0	0	0	0	0	0	0	0	0	0	0	0	0	0	0	0	0	0	0	0	0	0.11	0	0	0	0
AT1G12190	0	0	0	0	0	0	0	0	0	0	0	0	0	0	0	0	0	0	0	0	0	0	0	0	0	0	0	0	0	0	0	0	0	0	0	-0.55	0	0	0	0	0	0	0	0	0.11	0	0	0	0
AT1G12200	0.54	0.3	-1.27	-0.59	-0.43	-1.24	-1.18	0.28	0.04	-1.85	-1.21	-1.02	-0.51	-0.07	-1.25	-1.66	-0.77	-0.08	-0.35	-1.81	-0.34	0.34	0.02	-1.6	-1.23	-0.92	-1.48	-0.28	-1.27	-1	-1.48	-0.69	-0.21	-1.58	-0.43	-0.11	-0.77	-0.62	-0.28	0.38	1.13	0.28	0.43	0.57	0.87	1.11	0.8	1.22	1.5
AT1G12210	0.37	-0.06	-0.45	0.27	-1.4	0.14	-0.93	-0.7	0.53	-0.22	-0.54	-0.63	-0.13	0.11	-1.15	0.06	-0.56	-0.34	-0.06	-0.34	-0.02	-0.3	0.23	-0.14	-0.93	-0.48	-1.2	-0.52	-0.02	-0.11	-0.08	-0.09	-0.02	-0.14	-0.13	0.12	-1.63	-0.78	-0.77	-1	1.46	1.1	1.4	1.85	1.35	1.21	0.68	0.66	0.36
AT1G12211	0	0	0	0	0	-1.01	0	-0.47	0	-1.61	0	0	0	0	0	0.48	-0.52	0	0	0	0.04	0	0	0.12	-0.23	0.1	-0.11	0.01	-0.09	-0.13	-0.04	0	0.16	-0.33	-0.02	0.54	0	0	0	0.11	0.39	0	-0.13	0.01	-0.12	-0.09	0.34	-0.13	-0.09
AT1G12220	0	-0.24	-0.58	-0.44	-0.47	-0.75	-0.9	-0.78	-0.51	-0.98	-1.1	-0.95	-0.89	-0.8	-0.65	-0.74	-0.69	-1	-0.48	-0.23	-0.14	0.3	0.44	-0.09	-0.88	-0.53	-1.4	-0.49	-0.49	-0.18	-0.66	-0.23	-0.43	-0.16	0.06	-0.28	-0.28	-0.22	-0.05	0.45	1.18	0.74	0.85	0.71	-0.12	0.19	0.44	-0.05	0.01
AT1G12230	-0.01	0.08	-0.29	-0.12	-0.26	-0.16	-0.22	-0.38	-0.17	-0.33	-0.18	-0.36	-0.7	-0.41	-0.19	-0.5	-0.7	-0.63	-0.31	-0.46	0.01	-0.06	-0.01	-0.02	-0.1	-0.1	-0.18	-0.31	-0.03	-0.14	0.03	-0.26	-0.45	0.14	0.08	-0.31	-0.1	-0.06	-0.06	-0.14	-0.33	-0.04	-0.17	0.07	-0.2	-0.46	-0.45	-0.57	-0.68
AT1G12240	-0.4	1.25	3.13	3.4	3.18	3.41	3.54	3.51	3.23	3.43	2.86	3.31	2.65	2.21	2.57	2.78	2.73	2.16	3.09	2.37	2	0.5	1.36	2.53	3.13	3.53	2.77	1.32	1.38	1.84	1.28	1.23	1.01	2.07	1.14	-0.17	3.67	1.05	1.18	0.23	0.02	-0.1	-0.75	-1.35	-1.52	-1.29	-1.19	-1.61	-2.18
AT1G12244	-0.05	-0.01	-0.49	0.18	-0.66	-0.44	-1.11	-0.97	-1.17	-1.9	-1.64	-1.5	-1.82	-0.39	-0.94	-0.02	-0.76	-0.82	-0.37	-0.66	-0.02	-0.07	-0.03	0.12	-0.35	-0.61	-1.5	-1.38	-0.39	-0.6	0.06	-1.1	-1.06	0.12	-0.29	0.15	-0.02	-0.26	-0.33	-0.18	-0.86	-0.05	-0.31	0.02	-0.74	-1.35	-1.25	-1.73	-1.24
AT1G12250	-0.29	0.16	0.01	-0.14	0.03	-0.18	-0.46	-0.21	-0.24	0.08	-0.37	0.03	-0.16	0.17	0.66	0.33	0.49	0.28	0.48	0.1	0.1	0.01	0.1	-0.11	-0.37	-0.32	-0.26	-0.18	0.25	0.23	0.2	0.07	-0.11	0.45	0.15	-0.17	0.21	0.37	0.3	-0.06	-0.22	-0.23	-0.51	-0.41	-0.52	-0.81	-0.92	-0.96	-1.19
AT1G12260	-0.13	0.1	0.23	-0.02	-0.14	-0.25	0.27	-0.32	-0.76	-0.31	0.38	-0.33	-0.15	-0.38	-0.07	-0.54	-0.19	0.06	-0.53	-0.14	0.06	0.08	-0.02	0.24	-0.41	-0.1	-0.36	-0.43	-0.2	-0.35	-0.05	-0.03	0.13	-0.26	-0.07	-0.11	0.15	-0.03	0.05	-0.07	-0.25	0.42	-0.25	0.3	0.74	-0.13	0.07	0.34	0.08
AT1G04937	0	0	0	0	0	0	0	0	0	0	0	0	0	0	0	0	0	0	0	0	0	0	0.11	0	0	0	0	0	0	0	0	0	0	0	0	0	0	0	0	0	0	0	0	0	0	0	0	0	0
AT1G12270	0.08	-0.06	-0.27	-0.02	-0.33	-0.15	-0.04	-0.22	-0.5	-0.68	-0.52	-0.47	-0.3	-0.18	-0.33	-0.09	-0.25	-0.15	-0.23	-0.09	-0.02	-0.06	0.16	-0.05	-0.09	-0.15	-0.23	-0.21	-0.23	-0.17	-0.05	-0.17	0.1	-0.03	0.03	-0.43	-0.06	-0.4	-0.38	-0.03	0.39	0.07	0.06	0.12	0	0.29	0.26	0.27	0.31
AT1G12280	-0.13	-0.44	-0.81	-0.34	-0.76	-1.02	-1.02	-1.11	-0.78	-1.4	-0.84	-1.38	-1.47	-1.23	-1.35	-1.18	-1.24	-2.03	-0.85	-0.74	-0.42	0.18	-0.04	-0.17	-0.91	-0.57	-1.26	-0.29	-0.57	-0.27	-0.69	-0.93	-0.68	-0.01	0.21	0.77	-0.64	-0.38	-0.11	0.36	0.28	0.02	-0.21	-0.15	-0.7	-0.18	-0.48	-0.96	-1.21
AT1G12290	0.47	-0.69	-0.61	-0.2	-0.89	-0.73	-0.29	-0.5	-0.28	-0.58	-0.7	-0.19	-0.45	-0.3	-0.88	-0.68	-0.17	-0.35	-0.56	-1.07	-0.25	0.52	0.02	-0.28	-0.76	-0.83	-1.59	-0.45	-0.32	-0.18	-1.22	-0.35	-0.11	-0.84	-0.27	0.31	-0.59	-0.08	0.42	0.38	1.65	0.59	0.78	0.4	0.09	0.8	1.04	0.99	0.53
AT1G12294	0	0	0	0	0	0	0	0	0	0	0	0	0	0	0	0	0	0	0	0	0	0	0	0	0	0	0	0	0	0	0	0	0	0	0	0	0	0	0	0	0	0	0	0	0	0	0	0	0
AT1G12300	-0.49	-0.39	-0.46	-0.44	-0.85	-0.31	-0.45	-0.92	-1.06	-0.99	-0.36	-0.61	-0.87	-1.08	-0.3	-0.11	-0.6	-0.89	-0.6	-0.17	-0.19	-0.09	-0.02	0.41	-0.92	-0.33	-0.68	-0.41	-0.52	-0.25	-0.41	-0.9	-0.26	0.25	0.37	-0.04	-0.49	-0.58	-0.13	0.04	-0.03	0.23	-0.15	-0.08	-0.8	-0.85	-0.74	-1.04	-1.16
AT1G12320	0.07	0.06	1.01	-0.1	-0.34	-0.41	-0.22	0.06	-0.35	-0.2	-0.1	-0.09	0.53	0.55	1.47	0.65	0.87	0.7	-0.31	0.22	0.13	-0.44	-0.13	-0.47	-0.5	-0.68	-1.15	-0.13	0.26	0.4	0.88	1.19	0.63	0.56	-0.26	2.7	-0.4	-0.19	0.34	-0.67	0.1	-0.05	1.11	0.94	1.69	1.17	1.13	1.65	1.49
AT1G12310	0	0	0	0	0	0	0	0	0	0	0	0	0	0	0	0	0	0	0	0	0	0	0	0	0	0	0	0	0	0	0	0	0	0	0	0	0	0	0	0	0	0	0	0	0	0	0	0	0
AT1G04943	0	0	0	0	0	0	0	-0.44	0	0	0	0	0	0	0	0	0	0	0	0	0	0	0	0	0	0	0	0	0	0	0	0	0	0	0	0	0	0	0	0	0	0	0	0	0	0	0	0	0
AT1G04947	0	0	0	0	0	0	0	0	0	0	0	0	0	0	0	0	0	0	0	0	0	0	0	0	0	0	0	0	0	0	0	0	0	0	0	0	0	0	0	0	0	0	0	0	0	0	0	0	0
AT1G12330	-0.31	-0.56	-0.61	-0.72	-0.61	-0.68	-0.86	-1.44	-1.34	-1.11	-1.22	-1.15	-1.55	-1.22	-1.01	-0.39	-0.92	-1.07	-0.72	-0.77	-0.24	-0.06	0.09	-0.75	-0.56	0.58	0.13	-0.64	-0.12	-0.08	-0.12	-0.83	-0.37	0.24	0.12	0.22	-0.34	-0.36	0	-0.03	-0.25	-0.37	-1.07	-0.25	-1.18	-1.43	-1.13	-1.39	-1.99
AT1G12340	0.73	0.31	-0.16	-1.08	-1.24	-0.58	-1.49	-0.05	0.04	-1.51	-0.58	-1.08	-1.47	-0.19	-1.05	-0.93	-0.82	-0.83	0.41	-0.4	0.38	-0.08	-0.59	-0.13	-0.51	-0.46	-0.8	-0.47	0.18	-1.13	-0.1	-0.43	-0.09	0.11	0.65	-0.28	-0.68	0.75	1.09	-0.33	-0.69	-0.17	-0.17	-0.44	-0.91	-0.89	-0.61	-1.09	0.1
AT1G12350	0	-0.24	-0.12	-0.26	-0.18	-0.28	-0.35	-0.21	-0.15	-0.05	-0.16	-0.09	-0.14	-0.11	-0.16	-0.06	0.01	-0.19	-0.26	-0.25	-0.05	0.04	-0.01	-0.21	-0.33	-0.27	-0.21	0.03	0.03	0.05	-0.13	0	0.04	-0.12	-0.09	0.45	-0.22	0.02	-0.05	0.08	0.58	-0.02	-0.08	-0.08	-0.01	0.12	-0.09	0.09	-0.18
AT1G12360	0.32	-0.03	-0.14	0.2	0.01	-0.18	-0.2	-0.06	0.02	-0.54	-0.11	0.02	-0.07	-0.14	0.04	-0.4	-0.08	-0.35	-0.1	-0.64	-0.01	0.23	-0.08	-0.44	-0.32	-0.5	-0.79	-0.04	-0.13	-0.12	-0.36	0.27	0.19	-0.51	-0.22	-0.09	-0.11	0.32	0.12	0.14	0.79	0.32	0.55	0.45	0.72	0.94	1.24	1.29	1.22
AT1G12370	-0.22	-0.16	-0.46	-0.24	-0.62	-0.27	-0.27	0.46	-0.46	-0.39	-0.75	-0.77	-0.4	-0.69	-0.74	-0.15	-0.76	-1.03	-0.95	-0.39	0.11	0.05	0.07	-0.02	-0.03	-0.24	-0.71	-0.15	-0.3	-0.29	0.24	0.08	-0.12	0.38	0.03	-0.47	-0.51	-1.11	-0.45	0.16	-0.06	-0.19	-0.18	-0.6	-0.22	0.23	0.34	0.19	-0.08
AT1G12380	0.4	0.2	0.99	0.28	1.24	1.56	2.05	1.32	1.27	1.16	1.19	1.26	0.57	-0.04	-0.46	0.78	0.62	0.99	0.31	1.11	0.28	0.5	0.61	2.37	2.22	2.95	0.94	0.16	0.55	1.63	0.63	-0.16	0.33	0.77	0.72	-0.19	1.49	0.09	0.81	0.18	-0.9	1.01	1.2	0.81	-0.16	0.08	0.55	0.13	-0.54
AT1G12390	0.11	-0.12	-0.15	0.07	-0.14	0.03	-0.21	-0.08	0.16	-0.52	0.01	-0.28	-0.1	-0.04	-0.19	-0.3	-0.29	-0.6	-0.12	-0.4	-0.15	-0.06	-0.04	0.18	-0.02	-0.12	0.13	0.05	0.13	0.17	-0.05	0.22	-0.05	-0.18	-0.4	0.22	-0.3	-0.52	0.3	0.01	0.42	0	-0.02	-0.05	0.08	0.13	0.24	0.39	0.16
AT1G12400	0.31	0.23	-0.1	0.01	0.25	-0.17	-0.02	-0.39	0.22	-0.64	-0.18	-0.4	-0.08	-0.01	-0.2	0.26	0.23	0.3	-0.02	-0.05	0.01	-0.19	-0.13	-0.03	-0.16	-0.22	-0.14	0.15	0.06	-0.19	-0.12	0.04	0.15	-0.12	-0.25	0.45	0.53	-0.68	0.34	-0.01	0.82	-0.35	-0.23	-0.18	-0.02	0.25	-0.13	-0.14	-0.49
AT1G12410	-0.16	-0.04	-0.18	-0.1	-0.14	0.03	-0.19	-0.21	-0.27	-0.25	-0.35	-0.5	-0.51	-0.1	-0.37	-0.2	-0.26	-0.39	-0.13	-0.11	-0.1	-0.05	-0.06	-0.11	-0.07	-0.14	-0.06	-0.08	0.15	-0.06	0.08	-0.1	-0.14	0.01	-0.16	0.12	-0.02	-0.11	-0.04	-0.07	0	-0.09	-0.11	-0.02	0.02	-0.09	-0.04	-0.1	-0.23
AT1G12411	0	0	0	0	0	0	0	0	0	0	0	0	0	0	0	0	0	0	0	0	0	0	0	0	0	0	0	0	0.11	0	-0.12	0	0	0	0	0	0	0	0	0	0.12	0	0	0	0.11	0	0	0.12	-0.12
AT1G12420	0.68	0.05	-0.38	-0.23	-0.3	-0.06	-0.01	-0.04	-0.3	-1.22	-0.51	-0.26	-0.58	-0.12	-0.71	-0.39	-0.03	-0.22	-0.33	-0.29	-0.06	-0.17	0.51	1.32	1.16	-0.2	-1.52	-0.66	-0.31	-0.4	-0.73	0.18	0.32	-0.7	-0.27	-0.34	0.68	-0.4	0.11	0.11	1.12	0.95	1.81	0.68	0.88	0.93	0.93	1.21	1.26
AT1G12430	0.36	-0.1	-0.06	-0.14	-0.2	-0.18	-0.12	-0.11	-0.3	-0.59	-0.21	-0.28	-0.3	-0.43	-0.54	-0.09	-0.2	-0.02	-0.34	-0.14	-0.14	0.24	0.06	0.36	-0.33	-0.05	-0.88	-0.45	-0.29	0.3	-0.57	-0.76	-0.39	0.12	0.39	0.14	-0.24	-0.1	0.09	0.34	-0.17	0.59	0.62	0.36	-0.58	-0.27	-0.19	-0.53	-0.66
AT1G12440	-0.29	-0.33	-0.16	-0.24	-0.43	-0.19	-0.55	-0.11	-0.37	-0.04	-0.11	-0.18	0.15	0.08	0.41	-0.1	-0.17	-0.68	-0.03	-0.06	-0.1	-0.3	0	-0.03	0.01	-0.32	-0.08	0.21	-0.03	-0.21	0.09	0.11	0.02	-0.16	-0.24	-0.38	-0.03	-0.18	-0.21	-0.43	0.17	-0.02	-0.06	-0.01	0.18	0.21	0.1	0.33	0.54
AT1G12450	0.3	-0.07	0.2	0.24	-0.07	0	0.19	0.36	0.35	-0.09	-0.17	0.01	-0.02	-0.14	0.38	-0.13	-0.08	-0.16	0.21	-0.24	0.22	-0.14	0.08	0.61	0.35	0.38	0.55	0.26	0.21	0.27	0.27	0.14	-0.07	-0.03	0.01	0.13	0.63	0.13	0.26	-0.32	-0.27	0	-0.77	-0.17	-0.29	-0.45	-0.5	-0.59	-0.64
AT1G12460	0.29	-0.38	-0.3	-0.08	-0.92	0.05	0.03	-0.3	-0.74	-0.81	-0.35	-0.81	-1.05	-0.89	-0.96	-0.26	-0.81	-0.85	-0.6	-0.29	-0.02	-0.02	0.45	0.56	0.97	0.87	-0.39	-0.88	-0.49	-0.24	-0.11	-0.52	-0.32	0.66	0.51	-0.41	0.18	-0.03	-0.11	-0.15	-0.33	0.44	0.59	0.78	-0.47	-0.68	-0.27	-0.62	-0.34
AT1G12470	0.19	-0.16	-0.28	0.12	-0.21	-0.09	-0.17	-0.08	-0.21	-0.38	-0.34	-0.27	-0.26	-0.46	-0.09	-0.34	-0.13	0.04	-0.22	-0.24	-0.09	0.22	0.21	0.21	-0.06	0.14	-0.53	-0.34	-0.44	-0.08	-0.45	-0.17	-0.19	-0.06	0.23	-0.4	0.11	0.04	-0.03	0.15	0.19	0.31	0.24	0.33	-0.23	0.16	0.42	0.27	0.26
AT1G12480	-0.12	-0.6	0.18	-0.18	0.2	-0.56	-0.13	-0.7	-0.62	0.6	0.28	-0.66	-0.22	-0.78	-0.98	0.36	0.19	0.36	0.37	0.33	-0.58	0.24	-0.21	-0.34	-0.31	-0.04	0.26	0.51	-0.06	0.15	-0.1	-0.09	0.11	-0.33	0.07	-1.01	-0.13	0.54	0.11	0.24	0.55	0.14	-0.07	-0.15	-0.45	-0.05	-0.65	-0.84	-0.97
AT1G04953	0	0	0	0	0	0	0	0	0	0	0	0	0	0	0	0	0	0	0	0	0	0	0	0	0	0	0	0	0	0	0	0	0	0	0	0	0	0	0	0	0	0	0	0	0	0	0	0	0
AT1G12490	-1.26	-1.24	-0.04	-1.14	0.49	-0.45	0.76	-0.44	-0.19	-1.02	-0.56	-0.55	-1.42	0.3	-0.78	0.23	-0.51	-0.46	-0.55	0.97	-0.85	0.05	-0.01	-0.43	-0.62	-0.61	-0.15	-0.21	-0.01	-0.33	-0.18	0.12	0.06	0.04	-0.35	0.54	-1.35	1.33	-0.6	0.16	0.27	-0.59	-0.63	-0.48	0.36	-0.77	-0.55	-0.08	-0.15
AT1G04957	0	0	0	0	0	0	0	0	0	0	0	0	0	0	0	-0.93	0.46	0	0	0	0	0.21	0	0	0.01	-0.11	0	-0.19	-0.11	0	-0.09	-0.23	0.12	0.11	0	0	0	-0.05	0	0	0.28	0	-0.11	0.01	0	-0.19	-0.01	0	-0.2
AT1G12500	-0.13	-0.24	-0.32	-0.26	-1.03	-0.67	-0.91	-0.92	-1.14	-1.07	-0.99	-1.25	-1.04	-0.56	-1.24	-0.81	-1.22	-1.3	-0.9	-0.21	-0.29	-0.25	-0.18	-0.68	-0.23	-0.63	-0.4	-0.91	-0.19	-0.15	0.06	-0.61	-0.35	0.82	-0.03	-0.8	-0.68	-0.41	-0.15	-0.29	-0.44	-0.54	-0.49	-0.21	-0.57	-0.68	-0.57	-0.53	-0.66
AT1G12510	0	0	0	0	0	0	0	0	0	0	0	0	0	0	0	0	0	0	-0.52	0	0	0	0	0	0.12	0	0	-0.11	-0.1	0	0	-0.11	0	0	0	0	0	0	0	0	0.1	0	0	0	0.11	-0.11	-0.1	0	0
AT1G12520	-0.14	0	0.02	-0.38	-0.4	-0.37	-0.66	-0.11	-0.66	-0.44	-0.51	-0.42	0	-0.13	0	-0.3	-0.13	-0.47	0.01	-0.62	0	-0.1	-0.24	-0.37	-1.01	-0.89	-0.69	-0.3	0.05	-0.09	-0.2	-0.09	-0.19	-0.13	-0.43	0.41	-0.07	-0.5	-0.19	-0.12	0.23	-0.44	-0.73	-0.35	-0.05	-0.14	-0.27	0.06	-0.23
AT1G12530	0.13	-0.33	-0.35	-0.19	-0.18	-0.29	-0.53	-0.12	-0.22	-0.66	-0.03	-0.35	-0.33	-0.2	-0.46	0.04	-0.03	-0.11	-0.17	-0.51	-0.16	-0.04	-0.11	-0.09	-0.31	-0.2	-0.06	0.09	0.23	0.03	-0.2	-0.14	-0.02	-0.2	-0.24	0.15	0.17	-0.32	0.02	0.02	0.38	-0.14	-0.4	-0.46	-0.35	-0.25	-0.4	-0.28	-0.65
AT1G12540	0	0.76	2.2	4.21	2.97	3.68	3.51	3.85	3.01	2.77	2.54	3.34	2.85	1.01	1.71	1.61	0	0.72	2.71	1.27	0	0	0.35	4.85	5.35	6.19	4.91	4.04	1.69	2.32	2.25	0.12	0.91	0.33	0.11	-0.02	3.49	0	0	0	0	0.33	0.06	-0.36	0.2	-0.2	-0.45	-0.51	-0.26
AT1G12550	0.1	0.25	-0.34	0.03	-0.02	0.19	0.38	0.18	-0.06	-0.43	-0.24	-0.41	-0.78	-0.12	-0.59	-0.02	-0.95	-0.36	-0.19	-0.51	0.09	0.08	0.03	0.57	0.58	1.05	0.52	-0.18	0.12	0.1	-0.22	-0.46	-0.04	0.02	0.08	-0.53	0.12	-0.18	0.17	0.22	0.25	-0.28	-0.57	-0.35	-0.52	-0.47	-0.42	-0.46	-0.79
AT1G12560	1.71	0.86	-0.2	0.16	-0.1	0.07	0.65	1.24	1.36	-0.96	0.2	1.36	2.28	1.27	1.21	-0.42	1.29	2.8	0.17	-2.25	0	0	0	0	0	-0.11	0.12	0	-0.11	0	-0.11	0.11	0	0.08	-0.23	0.24	0	0	-0.99	0	0	0	0	0.03	0	0.1	-0.11	0	-0.11
AT1G12570	-0.34	-0.85	-0.63	-0.82	-0.19	-0.05	-0.49	-0.82	-1.03	-0.37	-0.67	-0.43	-0.83	-1.04	-1.45	-0.22	-0.44	-0.52	-1.03	0.3	-0.4	-1.22	0.23	0.1	-0.41	-0.46	-2.09	-0.85	-0.57	-0.87	-0.26	-0.49	-1.17	-0.59	-0.15	-0.69	0.09	0.15	0.34	-0.78	-1.54	-0.04	-0.03	0.98	-1.38	-1.05	-0.57	-0.87	-0.38
AT1G12580	0.14	-0.09	-0.43	-0.23	-0.65	-0.45	-0.53	-0.28	-0.63	-0.76	-0.5	-0.67	-0.65	-0.45	-1.17	-0.65	-0.76	-1.33	-0.68	-0.67	-0.19	-0.06	-0.24	-0.25	-0.49	-0.82	-0.8	-0.33	-0.09	-0.24	-0.25	-0.28	-0.21	-0.23	-0.27	-0.4	-0.62	-0.13	-0.18	0.01	0.07	0.28	0.45	0.13	0.11	0.41	0.36	0.42	0.25
AT1G12590	0	0	0	0	0	0	0	0	0	0	0	0	0	0	0	0	0	0	0	0	0	0	0	0	0	0	0	0	0	0	0	0	0	0	0	0	0	0	0	0	0	0	0	0	0	0	0	0	0
AT1G12600	0.55	-0.19	-0.25	-0.54	-1.03	0.88	-0.51	-0.14	0.58	-1.13	-0.98	-0.27	-0.2	0.36	0.19	-0.8	-0.15	0.72	-0.22	-0.66	0.67	0.18	0.49	0.68	0.28	-0.39	-0.64	-0.77	-0.23	-0.05	-0.39	-0.23	-0.43	-0.4	-0.26	-0.77	-0.39	0.55	-0.99	0	-0.34	0.67	-0.14	-0.07	0.09	-0.12	0.22	0.02	0.38
AT1G04963	0	0	0	0	0	0	0	0	0	0	0	0	0	0	0	0	0	0	0	0	0	0	0	0	0	0	0	0	0	0	0	0	0	0	0	0	0	0	0	0	0	0	0	0	0	0	0	0	0
AT1G12610	3.66	2.51	0.82	2	1.75	0.54	0.94	0.49	-0.45	0.51	0.56	-0.55	0	2.12	0.65	0	-0.51	-0.01	1.22	-0.01	4.31	3.17	2.16	4.37	4.74	1.39	0.56	-0.31	0.47	1.07	0.56	0.25	0.1	-0.19	0.09	0.93	4.02	0	0	0.37	0.14	1.49	0.26	-0.58	0.22	-0.77	0.51	0.28	0.11
AT1G12615	0	0	-0.5	0	0	0	0	0	0	0	0	0	0	0	0	0	0	0	0	0	0	0	0	0	0	0	0	0	0	0	0	0.11	0	0	0	0	0	0	0	0	0.22	0	0	0	0	0	0	0	0
AT1G12620	-0.11	-0.2	-0.48	-0.01	-0.63	-0.32	-0.3	-0.2	-0.51	-0.4	-0.56	-0.71	-0.53	-0.5	-0.64	-0.07	-0.4	-0.23	-0.47	-0.15	0.33	-0.01	0.45	0.37	0.08	-0.11	-0.52	-0.45	-0.37	0.01	-0.47	-0.61	-0.13	0.27	0.31	-0.07	-0.19	-0.2	-0.19	0.06	-0.05	-0.11	-0.06	-0.28	-0.96	-0.45	-0.59	-0.67	-0.83
AT1G12630	-0.25	0.18	-0.36	0.54	-0.19	-0.31	-0.96	-1.26	-0.91	-2.04	-1.29	-0.18	-0.15	-2.48	-1.44	-0.21	-1.62	-2.4	-1.02	-0.69	0.39	-0.1	0.74	0.75	-0.82	-1.23	-0.1	-0.4	-0.58	-0.22	-0.41	-0.41	0	-0.79	-0.87	-1.39	-0.48	1.36	0.45	-0.35	-0.64	0.34	-0.75	-0.66	-0.43	-0.62	-0.96	-1.18	-1.2
AT1G12640	-0.06	-0.26	0.09	-0.09	0.18	0.03	-0.36	-0.24	-0.13	0.05	0.24	0.21	0.14	-0.14	0.21	0.39	0.33	-0.16	-0.21	0.16	0	0.16	0.07	0.1	-0.03	-0.06	-0.27	0.05	-0.02	0.12	-0.2	0.16	0.14	-0.39	-0.26	-0.34	-0.12	0.39	0.1	0.05	0.47	0.08	0.22	0.01	-0.07	0.23	0.49	0.53	0.43
AT1G12650	-0.2	-0.14	-0.06	-0.11	-0.28	-0.17	0.04	-0.03	-0.62	-0.93	-0.47	-0.8	-0.47	-0.09	-0.39	-0.23	-0.34	-0.7	-0.36	0.15	-0.22	-0.08	-0.01	0.1	0.21	0.17	-0.11	-0.15	-0.15	-0.41	0.1	0.06	0.16	0.08	-0.04	0.09	-0.2	-0.82	-0.19	-0.06	0.2	-0.13	0.16	-0.02	0.15	0.37	0.11	0.21	0.22
AT1G12660	0	0	0	0	0	0	0	0	0	0	0	0	0	0	0	0	0	0	0	0	0	0	0	0	0	0	0	0	-0.1	0	0	0	0	0.11	0	0	0	0	0	0	0	0	0	0	0	0	-0.1	0	0
AT1G12663	0	0	0	0	0	0	0	0	0	0	0	0	0	0	0	0	-0.51	0	0.46	0	0.08	0.12	0	0	0	-0.11	-0.11	-0.11	0	0	0	0	0	0.11	0	-0.41	0	0	0	0	0	0.14	0	-0.11	-0.11	-0.11	0	0.11	0
AT1G12665	0	0	-0.51	0	0	0	0	0.52	0	0	0	0	0	0	0	0	0	0	0	0	-0.31	0.12	-0.1	-0.11	0.23	0	0	0	0	0	0	0.11	0	0.3	-0.1	-0.55	0	0	0	0.19	0.18	-0.11	0	0	0	0	0	0	0.11
AT1G12672	0.13	-1.87	-0.02	-1.29	-1.25	-0.99	-0.87	-0.9	-0.6	-1.61	-0.04	-0.55	0	-0.28	-1.5	0	-0.82	0	-1.83	-0.91	-0.5	0.05	-0.87	-1.03	-0.66	-0.67	-0.63	-0.41	-0.29	-0.12	-0.22	-0.13	-0.05	-0.26	-0.54	-0.55	-1.02	0	1.04	-0.56	-1.62	0.19	-0.37	-0.35	-0.51	-0.23	0.02	-0.09	-0.15
AT1G12680	0.01	-0.34	-0.27	-0.17	-0.17	-0.16	-0.32	-0.2	-0.12	-0.04	-0.25	-0.12	-0.27	-0.15	0.33	-0.13	-0.02	0.03	0.01	-0.21	-0.06	0.17	0.14	-0.32	-0.39	-0.17	-0.02	0.1	-0.09	0.02	-0.31	0.07	0.02	-0.25	0.03	0.23	-0.36	-0.03	0.12	0.22	0.3	-0.16	-0.33	-0.24	-0.25	0.05	-0.11	-0.04	-0.2
AT1G12700	-0.3	-0.72	-0.44	-0.19	-0.68	-0.42	-0.44	-0.69	-0.36	-0.42	-0.05	-0.77	-0.6	-0.42	-0.47	-0.19	-0.49	-0.37	-0.84	-0.26	-0.21	0.06	-0.06	0.1	-0.5	-0.23	-0.44	-0.14	-0.31	-0.04	-0.46	-0.38	-0.42	0.2	0.19	0.49	-0.44	-0.58	-0.22	0.17	-0.28	0.41	0.19	0.18	-0.63	-0.49	-0.47	-0.78	-1.01
AT1G12710	-0.27	-0.33	0.19	-0.06	-0.72	-0.58	-0.78	-0.56	-0.2	-0.89	-0.5	-0.84	-0.04	-0.17	0.17	0.07	-0.18	-0.3	-0.55	-1.09	0	-0.15	-0.33	-0.27	-0.23	-0.23	0.02	0.13	-0.09	-0.09	-0.26	0.08	0.03	-0.31	-0.02	-0.11	-0.19	0.15	0.04	-0.29	0.42	-0.02	-0.45	-0.05	-0.16	0.15	-0.13	-0.21	-0.52
AT1G12730	-0.24	-0.12	-0.58	-0.56	-0.71	-0.83	-0.95	-1.34	-0.44	-0.77	-0.8	-0.83	0	-0.58	-0.54	-0.27	-0.45	-0.87	-0.46	-0.96	-0.03	0.13	0.08	-0.01	-1.09	-0.8	-0.91	-0.02	-0.17	0.03	-0.33	-0.24	-0.22	-0.03	0.09	0.17	0.03	-0.11	-0.18	0.1	0.33	0.11	-0.01	0	-0.26	-0.09	-0.56	-0.72	-0.93
AT1G04967	0	0	0	0	0	0	0	0	0	0	0	0	0	0	0	0	0	0	0	0	0	0	0	0	0	0	0	0	0	0	0	0	0	0	0	0	0	0	0	0	0	0	0	0	0	0	0	0	0
AT1G12740	0.66	-0.2	-1.18	-0.09	-0.4	-1.36	-0.18	0.41	-0.15	-1.64	-0.45	-0.54	0.4	-1.1	0.33	-0.98	-0.33	0.65	-1.16	-1.56	-0.38	-0.38	-0.33	-0.16	0.52	0.24	0.1	0.01	0.14	0.25	0.19	-0.2	-0.06	-0.11	0	-0.83	1.57	-0.38	0.23	-0.27	-0.45	-0.22	0	0.14	0.19	-0.31	0.19	0.52	0.22
AT1G12750	0.3	0.21	0.36	0.11	-0.01	-0.29	0.1	-0.21	0.11	0.1	-0.08	0.21	-0.08	-0.13	-0.44	0.33	-0.05	0.43	0.06	-0.07	-0.08	-0.02	-0.14	-0.22	-0.07	0.15	0.12	0.13	0.04	0.54	0.23	0.16	-0.18	0.46	0.34	0.97	-0.35	0.06	0.4	0.02	-0.28	-0.07	0.09	0.12	-0.12	-0.01	-0.22	0.09	-0.06
AT1G12760	0.1	0.06	0.05	0.06	0.09	-0.08	-0.15	-0.13	0.26	0.12	0.26	0.17	0.14	0.17	-0.13	0.41	0.37	0.27	0.22	-0.08	-0.05	0.2	0.07	-0.07	0.06	-0.14	-0.6	-0.14	-0.21	0.2	-0.3	0.26	0.05	-0.3	0.03	0.07	-0.27	0.24	0.24	0.2	0.44	0.22	0.52	0.31	0.32	0.81	0.81	1.06	0.95
AT1G12770	-0.17	-0.18	-0.38	-0.31	-0.55	0.04	-0.61	-0.31	-0.8	-0.48	-1.28	-0.97	-1.04	-0.28	-0.69	-0.21	-0.52	-0.56	-0.22	-0.1	0.01	-0.15	0.18	0.19	-0.08	-0.14	-0.87	-0.77	-0.17	-0.15	-0.26	-0.38	-0.42	0.19	0	-0.02	-0.19	-0.62	-0.4	-0.09	-0.14	0.07	0.29	0.25	-0.46	-0.66	-0.45	-0.59	-0.59
AT1G12775	-0.12	-0.31	-0.37	-0.11	-0.71	-0.61	-0.68	-0.62	-0.65	-1.22	-0.41	-0.65	-0.64	-0.52	-1.1	-0.09	-0.54	-0.05	-0.05	0.17	-0.04	0.08	0.07	0.1	-0.66	-0.32	-0.45	-0.46	-0.15	-0.21	-0.43	-0.79	-0.2	0.11	0.2	0.1	-0.4	-0.51	-0.26	0.11	0.05	0.1	-0.22	-0.05	-0.75	-0.69	-0.63	-0.74	-1.12
AT1G12780	-0.71	-0.4	-0.17	-0.66	-0.61	-0.86	-1.31	-0.87	-0.66	-0.1	0.29	0.06	0.5	0.04	0.54	-0.22	-0.33	-1.05	-0.65	-0.28	-0.22	0.14	0.06	-0.33	-0.98	-1.38	-0.22	0.36	0.21	0.11	-0.2	0	-0.09	0.18	-0.42	0.31	-0.68	0.6	0.01	-0.06	0.62	-0.12	-1.26	-0.99	-0.67	-0.69	-0.75	-0.42	-0.82
AT1G12790	-0.1	-0.4	-0.36	0.07	-0.44	-0.61	-0.53	-0.38	-0.66	-0.77	-0.77	-0.9	-1.03	-0.81	-0.22	-0.85	-0.89	-1.53	-0.54	-0.85	0.07	0.14	0.17	-0.35	-0.49	-1.03	-0.95	-0.53	-0.23	-0.68	-0.19	-0.25	-0.48	0.17	0.02	0.49	-0.28	-0.12	-0.33	-0.02	0.8	-0.23	-0.46	-0.17	0.33	0.31	0.01	0.46	0.67
AT1G12800	-0.01	-0.23	-0.53	-0.08	-0.24	-0.09	-0.24	-0.32	-0.76	-0.59	-0.86	-0.94	-1	-0.61	-0.75	-0.23	-0.37	-0.21	-0.23	-0.16	-0.01	0.04	0.21	0.35	0.16	0.24	-0.4	-0.81	-0.39	-0.24	-0.3	-0.74	-0.54	0.4	0.32	-0.28	-0.07	-0.23	-0.28	0.02	-0.57	0.41	0.34	0.35	-0.32	-0.48	-0.18	-0.71	-0.76
AT1G12805	2.29	-0.11	-2.77	1.79	-0.09	-0.28	0.1	2.43	2.34	-2.33	-1.12	1.52	1.69	2.28	-0.68	-1.18	0.02	1.2	-0.68	-3.44	-0.65	0	0	0	0	0	0	0	0	0	0	0	0.12	0	0	1.69	0	0	0	0	0	0	0	0	0	0	0	0	0
AT1G12810	0.37	0.18	-0.02	0.16	0.3	0.1	0.19	-0.05	0.53	0.08	0.17	0.48	0.21	0.32	0.5	0.29	0.47	0.55	0.45	-0.26	0.03	-0.06	0	-0.05	0.08	0.13	0.49	0.37	0.31	0.22	0.08	0.18	0.25	-0.13	-0.15	0.22	-0.05	0.43	0.25	-0.01	0.6	-0.25	-0.3	-0.51	-0.27	-0.25	-0.36	-0.11	-0.38
AT1G04973	0.19	-0.21	0.24	0.43	-0.18	-0.21	0.18	0.57	1.3	-1.3	-0.73	0.31	-0.49	0.3	1.07	-0.89	0.66	-0.26	-0.33	-0.81	-0.48	0.39	0.36	0.55	-0.07	0.39	-0.01	0.16	-0.01	-0.01	-0.28	0	-0.12	0	0.04	1.28	0.09	1.42	0.87	0.24	0.53	-0.1	-0.23	-0.33	-0.59	-0.15	-0.12	-0.3	-0.41
AT1G12820	-0.19	-0.25	0.14	0.24	0.38	0.31	0.78	0.67	0.48	0.32	0.37	0.35	0.14	-0.3	0.1	0.01	0.15	0.21	0.22	0.1	0.1	0.5	0.68	1.2	0.52	1.3	0.3	0.08	-0.24	0.36	-0.37	-0.53	-0.2	0.18	0.5	-0.52	0.28	0.14	0.22	0.4	0.19	-0.13	-0.09	0	-0.87	-0.06	-0.06	-0.42	-0.59
AT1G04977	0	0	0	0	0	0	0	0	0	0	0	0	0	0	0	0	0	0	0	0	0	0	0	0	0	0	0	0	0	0	0	0	0	0	0	0	0	0	0	0	0	0	0	0	0	0	0	0	0
AT1G12840	0.11	-0.11	-0.2	0.07	-0.08	0	-0.08	-0.08	-0.16	-0.27	-0.24	-0.37	-0.29	-0.09	-0.44	-0.04	-0.18	-0.1	-0.02	-0.14	-0.06	0.07	0.12	0.07	0.05	-0.06	-0.18	-0.26	-0.08	-0.01	-0.23	-0.2	0.01	-0.19	-0.06	-0.47	0.01	-0.02	-0.02	0.02	0.26	0.04	0.03	-0.19	-0.26	-0.07	0.14	0.08	-0.12
AT1G12830	0	0	0	0	0	0	0	0	0	0	0	0	0	0	0	0	0	0	0	0	0	0	0	0	0	0	0	0	0	0	0	0	0	0	0	0	0	0	0	0	0	0	0	0	0	0	0	0	0
AT1G12845	-0.21	-0.42	-0.39	-0.66	-0.11	-0.47	-0.35	-2.59	-1.36	-1.06	-0.86	-1.39	-1.42	-1.11	-1.8	-0.51	-0.89	-0.25	0.06	-0.3	-0.34	-0.01	-0.4	-0.59	0.24	0.13	-0.19	-0.46	-0.73	-0.35	-0.19	-0.55	-1.76	-0.28	-0.39	-1.56	-0.07	-0.12	0.14	-0.28	-1.2	-0.45	-0.68	-0.95	-2.27	-3.44	-3.63	-3.89	-3.58
AT1G12850	0.08	-0.2	-0.19	0	-0.17	-0.17	-0.06	-0.22	-0.34	-0.53	-0.45	-0.44	-0.57	-0.29	-0.28	-0.05	-0.25	-0.12	-0.37	-0.37	0.02	0	0.11	-0.28	-0.18	-0.12	-0.19	-0.04	-0.09	-0.09	0.02	-0.11	0.19	-0.11	-0.16	-0.31	-0.2	-0.12	-0.12	-0.09	0.26	-0.2	-0.21	0.01	-0.2	0.1	0.25	0.19	0.15
AT1G12855	-1.23	-0.72	0.63	-1.87	-1.18	-2.05	-0.62	-1.63	-1.57	0.79	-0.83	0.52	-0.84	-0.42	0.57	-0.36	-1.88	-2.01	0.32	-0.99	-0.49	-0.57	-0.14	-0.67	-0.24	0.08	0.06	-0.92	0.55	-0.99	0.34	-0.25	-0.2	0.33	-0.17	0	-2.8	-1.22	-1.18	-0.28	-0.21	-0.09	0.02	-0.41	-0.33	-1.47	-0.63	-0.07	0.01
AT1G12860	-0.08	-0.49	-0.79	-0.4	-0.64	-0.51	-0.9	-1.01	-1.01	-1.14	-1.1	-1.36	-1.16	-0.79	-0.57	-0.65	-1.07	-1.07	-0.82	-0.41	-0.25	-0.22	0.11	-0.21	-0.57	-0.31	-0.5	-0.47	-0.36	-0.31	-0.42	-0.8	-0.79	0.46	0.15	-1.37	-0.51	-0.46	-0.46	-0.19	-0.37	-0.34	-0.78	-0.45	-1.09	-1.22	-1.36	-1.69	-1.68
AT1G12870	0.48	-0.45	0	0	-0.47	0	0	0	0	0	0.53	-0.49	0	0	-0.44	0	0.46	0	-0.05	-0.48	0	-0.25	-1.19	0.31	0.11	0.19	-0.02	-0.09	-0.11	-0.25	-0.05	0	0.22	0.1	0.18	0	0	0	0	0.38	-0.48	0.42	0.35	0	0.62	0.53	0.58	1.52	0.92
AT1G12880	-0.03	-0.32	-0.37	0.09	0.02	0.11	0.15	0.58	0.08	0.04	-0.35	0.03	0.63	0.42	-0.33	0.12	0.55	0.54	0.48	-0.39	0.15	-0.04	-0.21	0.01	0.11	-0.33	-0.25	-0.19	-0.29	0.11	0.03	0.15	0.41	-0.48	-0.2	1.93	-0.4	-0.34	-0.24	-0.03	-0.05	0.17	0.05	-0.08	0.26	0.14	0.09	0.52	0.3
AT1G04983	-0.54	0.47	0	0.54	-0.47	0	0	0	0	0	0	0	0.07	0	-0.27	0	0	0	0	0.47	-0.88	-0.14	-0.58	-0.1	0.2	-0.38	-0.27	0.03	0.24	0.11	-0.11	-0.22	0.11	-0.17	-0.01	0	0	0	0	0.51	-0.35	0.24	0.09	-0.05	0.38	0.65	0.66	0.94	0.87
AT1G12890	0.74	0.24	-0.41	-0.04	0.29	-1.26	0.38	0.52	-0.24	-1.61	0	0.46	1.04	-0.47	-0.26	-0.92	-1.19	2.09	-0.29	-0.65	-0.14	-0.04	-0.9	-0.29	0.35	-0.89	-0.06	-0.34	0.4	-0.06	0.13	0.98	0.5	-0.54	-0.41	1.11	0.28	-0.76	0.79	0.13	-1.02	0.34	-0.61	-0.04	0.66	0.53	1.17	2.35	2.55
AT1G12900	-0.13	0.09	-0.48	-0.27	-0.16	-0.18	-0.47	-0.62	-0.59	-0.46	-0.74	-0.61	-1.13	-0.52	-0.58	-0.53	-0.75	-0.79	-0.48	-0.31	-0.04	-0.1	0.01	0	-0.01	0.03	-0.08	-0.78	-0.22	-0.33	0.02	-0.7	-0.58	0.57	0.12	-2.02	-0.07	0.19	-0.09	-0.16	-1.07	0.03	-0.11	0.15	-0.13	-0.83	-0.7	-1.16	-1.11
AT1G12910	-0.15	-0.16	-0.28	-0.02	-0.21	-0.3	-0.3	-0.49	-0.23	-0.25	-0.34	-0.17	-0.15	0.01	0.24	-0.41	-0.4	-0.96	-0.08	-0.08	-0.01	0.03	0	-0.43	-0.23	-0.3	-0.05	0.07	0	-0.01	-0.06	0.02	-0.26	-0.05	-0.21	-0.13	-0.15	-0.12	-0.26	0.03	0.39	-0.34	-0.48	-0.23	-0.19	-0.19	-0.19	-0.06	-0.11
AT1G12920	-0.08	-0.2	-0.14	-0.06	-0.36	0.04	0.05	0.31	-0.18	-0.34	-0.38	-0.42	-0.24	0.1	-0.31	-0.08	-0.56	-0.81	-0.42	0.03	-0.07	-0.09	0.23	0.24	0.35	0.25	-0.2	-0.38	-0.43	-0.22	-0.21	-0.22	-0.12	0.1	0.11	-0.28	0.06	-0.73	-0.4	-0.06	0.19	0.27	0.34	0.15	0.05	0.34	0.33	0.32	0.34
AT1G12930	0	-0.21	-0.37	-0.34	-0.38	-0.41	-0.26	-0.47	-0.57	-0.67	-0.54	-0.6	-0.64	-0.71	-0.44	-0.28	-0.61	-0.81	-0.48	-0.38	-0.02	0.22	0.11	0.16	-0.61	-0.28	-0.87	-0.35	-0.28	-0.02	-0.51	-0.59	-0.33	-0.11	0.15	0.08	-0.35	-0.24	-0.05	0.19	0.25	0.38	0.34	0.27	-0.48	-0.28	-0.12	-0.28	-0.5
AT1G12940	0.76	0.07	-1.34	-0.95	-1.24	-1.34	-1.45	-0.42	-1.05	0	-0.57	-0.1	-2.1	-0.49	-1.08	-1.7	-2.71	-2.28	-0.08	0.02	-0.77	0.7	-0.75	-0.16	-0.27	-2.25	-2.51	-2.41	-0.5	-0.91	-0.41	-0.51	-0.54	-1.55	-1.03	0	-0.35	-1.01	-2.26	0.23	1.77	0.33	2.28	2.1	3	3.02	2.74	2.87	2.96
AT1G12950	1.88	0.01	-0.27	0.16	0.95	-0.27	0.54	1.75	0.76	-0.65	0.65	0.51	1.5	1	0.07	-0.17	0.58	1.38	0.58	-1.68	-0.33	-0.02	-0.24	0.08	0.35	-0.29	-0.87	-0.32	-0.14	0.38	-0.32	-1.17	-0.63	-0.39	0.17	0.13	0.33	1.7	0.79	-0.03	0.13	0.63	0.09	0.24	-0.76	-0.32	-0.69	-0.56	-0.72
AT1G12960	0	0	0	0	0	0	0	0	0	0	0	0	0	0	0	0	0	0	0	0	0	0	0	0	0	0	-0.11	0	0	0	0	0	0	0	0	0	0	0	0	0	0	0	0	0	-0.11	0	0	0	0
AT1G12970	0.21	-0.29	-0.42	0.32	-0.1	-0.37	-0.47	-0.32	-0.32	-0.36	-0.4	-0.38	-0.33	-0.26	-0.27	-0.32	-0.24	-0.35	-0.18	-0.72	-0.18	0.15	-0.18	-0.51	-0.22	-0.24	-0.45	-0.08	-0.14	0.03	-0.28	0.1	0.04	-0.4	-0.07	0.01	-0.01	-0.38	-0.02	0.21	0.77	-0.36	-0.04	0.15	0.32	0.48	0.24	0.37	0.31
AT1G12980	-0.54	0	-0.04	0.87	1.28	-0.09	0.57	1.76	-0.51	-1.02	-0.57	-0.89	1.33	-0.2	0.91	0.78	0.39	-0.01	1.49	0	0.87	0	0.66	1.96	0.86	0.72	0.4	0.32	0.24	0.24	0.14	-0.09	0.32	0.46	0	-0.95	1.04	-2.41	-1.54	0.11	-0.12	0.42	0.37	-0.47	0.19	0.11	0.3	0.44	-0.2
AT1G12990	0.24	-0.05	-0.26	-0.51	-0.65	-0.61	-0.39	-0.24	-0.77	-0.77	-0.6	-1.14	-0.48	-0.75	-1.08	-0.55	-0.86	-1.41	-0.79	-0.38	-0.1	0.09	-0.11	-0.25	-0.45	-0.14	-1.17	0.01	0.05	0.02	-0.42	-0.1	0.11	-1.03	-0.67	-0.89	-0.51	-0.42	-0.24	0.14	0.41	1.22	2.18	1.51	1	1.67	2.14	1.62	0.84
AT1G13000	0.3	-0.04	-0.13	-0.06	-0.19	-0.33	-0.3	-0.45	-0.39	-0.63	-0.17	-0.39	-0.2	0	-0.36	-0.24	-0.18	-0.29	-0.3	-0.74	0.03	0.22	0.14	-0.74	-1.02	-0.99	-1.33	-0.17	-0.06	-0.02	-0.28	-0.24	0.11	-0.59	-0.31	0.13	-0.45	0.06	-0.03	0.16	1.43	0.72	1.24	0.85	0.5	0.59	0.79	0.68	0.43
AT1G13010	0	0	0	0	0	0	0	0	0	0	0	0	0	0	0	0	0	0	0	0	0	0	0	0	0	0	0	0	0	0	0	0	0	0	0	0	0	0	0	0	0.12	0	0	0	0.11	0	0	0	0
AT1G13020	0.05	0.04	-0.23	0.02	-0.23	-0.16	-0.18	-0.08	-0.23	-0.58	-0.35	-0.57	-0.42	-0.18	-0.59	-0.22	-0.34	-0.37	-0.33	-0.43	0.02	0.09	0.14	0.23	0.21	-0.08	-0.78	-0.29	-0.08	0.03	-0.1	0.11	0.07	-0.32	-0.01	-0.28	-0.18	-0.34	-0.19	0.05	0.36	0.38	1.04	0.76	0.53	0.71	0.98	0.8	0.57
AT1G13030	0.05	-0.2	-0.6	-0.04	-0.63	-0.24	-0.29	0.09	-0.53	-1.06	-1.08	-0.9	-0.76	-0.12	-0.74	-0.05	-0.98	-0.87	-0.59	0.16	-0.13	-0.2	0.43	0.34	-0.15	-0.05	-0.39	-0.13	-0.44	-0.36	-0.22	-0.44	-0.27	0.12	0.32	0	-0.2	-1.03	-0.34	-0.17	0.45	0.47	0.65	0.38	0.05	0.32	0.13	0.04	0.03
AT1G13040	0.03	-0.38	-0.32	0.21	-0.95	-0.15	-0.01	0.3	-0.15	-0.79	-0.91	-0.52	-0.29	-0.46	-0.06	0.19	-0.49	-0.15	-0.32	-0.03	-0.11	0.43	0.48	0.61	-0.03	0.28	-0.98	-0.27	-0.79	-0.39	-0.89	-0.59	-0.46	0.1	0.77	-0.35	0.18	-1.22	-0.17	0.47	0.53	1.14	1.08	0.8	-0.46	0.45	0.26	-0.12	0.09
AT1G13050	-0.1	0.14	-0.31	0.23	-0.6	0.31	-0.21	-0.29	-0.15	-0.43	-0.96	-0.13	-0.31	-0.37	-0.44	-0.04	-0.35	-0.17	-0.34	-0.07	0.2	-0.16	0.22	0.05	-0.03	-0.01	-0.35	0.19	0.08	-0.11	-0.14	-0.1	-0.11	0.03	0.17	0.47	-0.45	-0.45	-0.29	-0.1	0.03	0.25	0.1	0.4	0.1	0.29	0.01	0.02	-0.16
AT1G13060	0.09	-0.03	-0.25	-0.05	-0.13	-0.1	-0.25	-0.28	-0.16	-0.51	-0.3	-0.36	-0.3	0.06	-0.21	0.04	-0.01	0.11	-0.13	-0.43	-0.07	-0.04	-0.04	-0.21	-0.29	-0.39	-0.41	0.01	0.23	-0.17	-0.05	0.1	0.36	-0.41	-0.49	0	-0.12	-0.17	-0.16	-0.13	0.62	-0.09	-0.08	-0.17	0.01	0.23	0.56	0.57	0.34
AT1G04987	0	0	0	0	0	0	0	0	0	0	0	0	0	0	0	0	0	0	0	0	0	0	0	0	0	0	0	0	0	0	0	0	0	0	0	0	0	0	0	0	0	0	0	0	0	0	0	0	0
AT1G13080	-0.27	-0.68	-1.22	-0.73	-0.45	-1.51	-1.76	-2.19	-1.87	-1.24	-1.33	-1.46	-1.11	-1.85	-1.58	-0.64	-1.43	-1.34	-0.81	-0.63	-0.74	0.01	-0.22	-1.46	-1.28	-0.62	-0.85	0.21	-0.4	-0.42	-1.36	-0.68	-0.39	-1.18	-0.16	-1.25	-0.85	-0.1	-0.17	0.14	0.88	0.54	0.98	0.96	0.1	0.68	0.93	0.79	-0.05
AT1G13090	-0.26	-0.26	-0.58	-0.82	-0.09	-0.82	-1.11	-1.48	-1.21	-0.66	-0.84	-0.95	-0.79	-0.49	-0.67	-0.12	0.04	0.29	-0.06	-0.24	-0.29	0.16	-0.22	-0.46	-1.21	-0.65	-0.65	0.07	0.02	-0.04	-0.34	-0.05	-0.03	-0.53	-0.26	0.49	-0.61	0.17	-0.06	0.35	0.8	-0.12	-0.11	-0.47	-0.67	-0.35	-0.23	-0.38	-0.84
AT1G13100	0.34	-0.38	-1.13	0	-0.84	-1.24	-1.61	-1.16	-1.37	-1.93	-1.11	-1.85	-1.29	-1.05	-1.37	-1.71	-1.74	-1.11	-1.22	-1.6	-0.72	-0.17	-0.84	-1.96	-1.19	-1.09	-0.9	-0.16	-0.13	-0.2	-0.26	-0.2	-0.19	-0.21	-0.02	-0.26	-1.55	0.07	0.08	0.28	0.31	-0.47	0.23	-0.23	-0.21	-0.34	-0.26	-0.28	-0.45
AT1G13110	0.21	-0.24	-0.35	0.05	-0.86	-0.94	-1.38	-1.08	-0.86	-1.35	-0.83	-1.16	-0.94	-0.15	-1.1	-1.27	-0.85	-0.49	-0.47	-1.3	-0.52	-0.02	-0.69	-2.33	-1.56	-1.53	-1.81	-0.54	-0.16	-0.43	-0.4	0.14	-0.05	0.09	0.17	1.12	-1.2	0.21	0.16	0.21	0.83	-0.72	-0.03	-0.11	0.18	-0.01	-0.11	0.25	0.7
AT1G13120	0.21	-0.12	-0.27	-0.03	-0.49	-0.14	-0.15	0.29	-0.2	-0.42	-0.19	-0.56	-0.2	-0.19	-0.54	-0.03	-0.31	0	-0.23	-0.38	-0.11	0.08	0.14	0.13	-0.19	0.16	-0.12	-0.01	-0.18	-0.07	-0.27	-0.14	-0.04	-0.02	0.19	0.22	-0.2	-0.44	-0.06	0.09	0.47	0.14	-0.02	-0.08	-0.12	0.25	0.05	0.06	-0.06
AT1G13130	-0.56	-0.5	-0.42	-0.04	0.08	-0.23	-0.43	0.21	-0.64	0.41	-0.88	-0.99	-1.08	-0.85	-0.95	0	-0.64	0.42	0.86	-0.49	0.41	0.68	-0.11	-0.18	-0.02	0.05	0.68	1.26	-0.3	-0.06	-0.13	-0.44	0.42	0.13	-0.42	-0.16	0.16	-2.14	-1.72	0.18	-0.05	0.47	-0.05	0.63	0.58	-0.34	-0.48	-0.1	-0.69
AT1G13140	0.13	-0.43	-0.26	0.33	-0.57	-0.43	-1.68	-0.17	-0.35	-1.32	-0.9	-0.51	-0.22	-0.53	1.07	0.23	-1.17	0.46	-0.26	0.01	-0.14	-0.34	-0.04	-0.14	-0.8	-0.68	-1.21	0.15	0.1	0.25	-0.1	-0.44	-0.31	-0.31	-0.6	1	-0.23	-0.8	2.43	-0.16	0.37	-0.08	-0.56	0.4	0.22	-0.05	0.06	-0.11	-0.73
AT1G13143	0	0	0	0	0	0	0	0	0	0	0	0	0	0	0	0	0	0	0	0	0	0	0	0	0	0	0	0	0	0	0	0	0	0	0	0	0	0	0	0	0	0	0	0	0	0	0	0	0
AT1G13150	0.04	0.13	-0.28	-0.53	-0.22	-0.2	-0.6	-0.94	-0.04	-0.29	-0.57	-0.23	-0.27	0	-0.62	-0.2	-0.24	0.19	-0.11	-0.28	-0.06	0.18	-0.48	-0.55	-1.21	-0.66	-0.78	-0.09	-0.14	0.26	-0.03	-0.43	-0.51	0.04	0.01	0.96	-0.81	-0.09	-0.05	0.1	0.39	0.58	0.48	0.62	-0.43	-0.35	-0.32	-0.21	-0.25
AT1G13160	0.12	-0.1	-0.22	0.06	-0.49	0.02	0.22	0.14	-0.68	-1.03	-0.67	-0.9	-0.56	-0.2	-0.61	-0.08	-0.66	-0.6	-0.64	0.41	0	-0.07	0.27	0.46	0.68	0.72	-0.26	-0.46	-0.64	-0.51	-0.1	-0.37	-0.17	0.27	0.44	-0.3	-0.08	-1.16	-0.35	-0.05	-0.04	0.34	0.7	0.37	0.07	0.35	0.19	0.07	0.5
AT1G13170	0.57	-0.09	-0.64	0.22	-0.52	-0.22	-0.14	-0.39	-0.59	-1.11	-0.83	-0.95	-1	-0.6	-0.59	-0.64	-1.09	-0.49	-0.89	-0.97	-0.11	0.17	0.21	-0.06	-0.19	-0.12	-0.55	-0.58	-0.38	-0.26	-0.35	-0.8	-0.4	0.03	0.23	-0.43	-0.13	-0.21	-0.14	0.09	-0.37	0.08	-0.33	0.15	-0.5	-0.27	0.26	-0.11	-0.17
AT1G13180	0.27	-0.07	-0.14	0.24	-0.17	0.01	-0.01	-0.1	-0.07	-0.65	-0.52	-0.32	-0.32	-0.2	-0.37	-0.29	-0.43	0	-0.33	-0.42	-0.11	0.11	0.28	-0.43	-0.04	-0.26	-0.29	0.05	-0.07	-0.08	-0.28	0.07	0.2	-0.52	-0.28	0.12	0.05	-0.08	-0.18	0.06	1.45	0.37	0.56	0.57	0.65	0.81	1.01	1.06	1.18
AT1G13190	0.17	0.34	0.79	0.84	0.53	1.24	1.21	1.58	1.46	1.34	1.2	1.26	1.17	0.82	0.78	0.41	0.52	0.18	0.6	0.1	0.6	0.18	0.79	0.8	0.93	1.4	0.94	0.43	0.44	0.6	0.16	0.3	0.06	0.25	0.17	0.13	1.24	0.25	0.33	-0.13	0.23	0.05	0.1	-0.03	-0.49	-0.03	0.23	0.15	0.16
AT1G13195	0.38	0.07	0.05	0.34	0.2	-0.02	-0.01	0.32	0.6	-0.17	0.39	0.23	0.35	0.56	0.68	0.1	0.57	0.25	0.27	-0.27	0.1	0.28	0.23	0.24	-0.03	0.02	0.24	0.67	0.28	0.18	0.05	0.42	0.5	-0.19	0.02	0.73	0.5	-0.06	0.72	0.13	-0.04	0.49	0.46	0.17	0.56	0.67	0.37	0.72	0.46
AT1G13200	1	0.3	-0.04	0	0	0.18	0.04	-0.5	0.84	0	-0.04	0.18	0.13	1.35	0.79	0.49	1.1	1.3	-0.52	-0.5	-0.34	-0.25	0.05	0.19	-0.45	-0.01	-0.58	0.31	-0.71	0.15	-0.12	-0.22	0.07	-0.1	-0.03	0.86	-1.05	0.79	-0.62	-0.01	-0.19	-0.11	-0.4	-0.13	-0.38	0.05	-0.92	-0.21	0.18
AT1G13210	0.92	0.89	0.94	0.62	0.54	0.6	0.39	0.68	1.07	0.27	0.57	0.71	0.53	0.37	-0.09	-0.37	0.47	0.76	0.77	-0.67	0.18	0.26	0.31	-0.36	-1.06	-1.16	-1.54	0.01	-0.09	0.17	-0.42	-0.01	0.16	-0.46	0.14	0.16	0.16	0.35	0.28	0.17	0.7	1.05	1.31	0.91	0.8	0.86	1.05	0.98	1.11
AT1G13220	0.04	-0.25	-0.2	0.06	-0.54	-0.09	-0.36	0	-0.14	-0.49	-0.25	-0.43	-0.56	-0.67	-0.5	-0.37	-0.4	-0.42	-0.56	-0.36	-0.04	0.23	0.21	0.22	-0.11	0.25	-0.51	-0.24	-0.49	-0.12	-0.5	-0.26	-0.54	0.24	0.39	0.29	-0.18	-0.39	-0.09	0.26	0.02	0.47	0.62	0.47	-0.55	-0.17	-0.14	-0.48	-0.4
AT1G13230	0.41	0.27	0.07	-1.35	-0.77	-0.09	0.48	-0.85	-1.77	-0.82	0.74	-1.73	-0.73	0.12	-0.1	-0.64	-1.25	-0.2	-0.71	0.5	0.38	-0.06	-0.2	-0.32	0.11	0.13	0.1	-0.38	-0.21	0.17	-0.35	0.53	-0.51	0.29	0.04	-2.62	0.27	-0.04	-0.27	-0.34	0.14	-0.04	-0.15	0.35	0.07	-0.7	0.2	-0.1	-0.08
AT1G13240	0	0	0	0	0	0	0	0	0	0	0	0	0	0	0	0	0	0	0	0	0	0	0	0	0	0	0.1	0	0	0	0	0	0	0	0	0	0	0	0	0.11	0	0.11	0	0	0	0	0	0	0
AT1G04993	0	0	0	0	0	0	0	0	0	0	0	0	0	0	0	-0.46	0	0	0.49	0	0	0	0	0	-0.13	0	-0.12	0	0	0	0.01	-0.12	0	0	-0.14	0	0	0	0	0.11	0	0.14	-0.23	0.12	-0.12	0.1	0	0	-0.1
AT1G13245	-0.93	-0.37	-0.2	-0.17	-0.85	-0.92	-1.29	-0.51	-0.62	0.1	-0.55	-0.11	0.33	0.3	0.63	-0.6	-0.88	-1.39	-0.11	-0.34	-0.33	-0.5	-0.89	-1.97	-0.88	-1.21	-0.08	0.03	0.11	-0.11	0.02	0.47	0.16	-0.21	-0.21	1.44	-0.4	0.07	0.2	0.11	-0.07	-0.92	-0.53	-0.39	-0.17	-0.31	-0.92	0.43	0.52
AT1G04997	0	0.24	0.74	0	-0.77	-0.1	0	0	-0.93	-1.02	-0.58	-0.49	0.8	0	0.44	0.48	0	0.3	-0.5	0	-0.31	0	0	0	0.11	-0.02	-0.01	0.08	0.14	-0.12	0	0.71	0.11	-0.17	0.11	1.79	0	0	0	0	0	0	0	-0.08	-0.01	-0.11	-0.48	0	0.1
AT1G13250	-0.17	0.21	0.43	0.23	0.91	0.22	0.57	-0.61	-0.13	0.06	-0.05	0.05	-0.46	-0.73	-0.44	0.12	-0.6	-0.03	-0.02	0.26	0.24	0.24	0.8	0.2	0.12	0.85	0.3	-0.62	0.06	0.71	0.18	-0.52	0.21	0.38	0.3	-0.9	0.19	0.02	-0.01	-0.07	-0.7	0.04	-0.02	0.29	-0.66	-1.02	-0.41	-0.97	-1.71
AT1G05003	0	0	0	0	0	0	0	0	0	0	0	0	0	0	0	0	0	0	0	0	0	0	0	0	0	0	0	0	0	0	0	0	0	0	0	0	0	0	0	0	0	0	0	0	0	0	0	0	0
AT1G13260	0.77	0.76	0.94	1.04	0.8	0.89	0.37	0.45	0.5	0.38	-0.21	0.02	0.83	1.31	0.51	0.61	0.46	0.69	1.23	0.57	0.29	-0.69	-0.18	-0.94	0.07	0.2	0.52	0.58	0.32	0.5	0.02	0.53	0.61	-0.45	-0.36	0.85	0.5	0.39	0.47	-0.09	0.24	0.87	1.57	1.12	0.74	0.68	0.98	1.4	0.88
AT1G13270	0.1	-0.25	-0.35	0.03	-0.43	0.32	-0.64	-0.41	-0.23	-0.77	-0.88	-0.65	-0.89	-0.03	-0.78	-0.46	-0.77	-0.54	-0.28	-0.22	-0.06	-0.24	0.1	0.21	0.19	-0.33	-0.43	-0.5	-0.04	-0.11	-0.01	-0.3	-0.29	0.19	-0.11	0.31	-0.07	-0.56	-0.28	-0.41	-0.31	0.42	0.54	0.38	-0.34	-0.59	-0.5	-0.54	-0.52
AT1G13280	0.72	0.87	1.76	1.29	2.4	1.8	2.21	2.3	2.26	1.56	2.35	2.33	2.48	1.88	2.53	2.25	2.28	2.87	2.12	1.63	0.42	0.46	0.64	1.36	0.74	1.55	1.57	1.18	0.87	1.3	1.06	1.35	0.95	0.84	0.7	2	1.7	1.39	1.21	0.16	0.32	-0.06	-0.44	-0.35	-0.58	-0.75	-0.93	-1.01	-1.43
AT1G13290	-0.62	0	0	0	0	-0.88	0	0	-0.45	0	0	0.46	0	-1.29	0	-0.26	-0.3	-0.46	-0.84	-0.48	0	0	0	0	0	0	0	0	0	0	0	0	0	0	0	0	0	0	0	0	0	0	0	0	0	0	0	0	0
AT1G13300	1.48	0.51	-0.67	0.51	0.2	-0.55	0.33	0.35	0.11	-0.97	-0.85	0.05	0.9	-0.13	0.04	-0.64	-0.44	-0.41	-0.04	-1.22	0.46	-0.11	-0.23	0	0	-0.12	-0.11	-0.11	-0.11	-0.12	0	0.48	-0.03	0	-0.03	-0.38	1.73	-2.59	-1.16	-0.11	-0.11	0	0	-0.23	0	0.13	0.18	0.1	0.11
AT1G13310	-0.36	-1.18	-0.31	0.91	0.78	-1.25	-1.16	-1.59	-0.72	-1.61	-2.36	-0.62	-1.72	-0.28	0.08	-2.24	0.26	-0.01	0.12	-2.08	-0.99	0.32	0.64	-0.85	-0.25	-1.39	-1.54	-0.87	-0.37	-2.13	-0.93	-0.07	1.05	-1.14	-1.16	-1	-1.16	0.71	-0.99	-0.05	3.95	-0.28	0.74	-1.57	-1.06	0.13	0.21	-0.24	0.31
AT1G13320	0.01	-0.12	-0.14	-0.04	-0.19	-0.13	-0.1	-0.36	-0.33	-0.37	-0.33	-0.33	-0.29	-0.31	-0.31	-0.04	-0.13	-0.08	-0.23	-0.19	0.03	0.07	0.13	0.13	-0.05	0	-0.34	-0.2	-0.13	-0.04	-0.28	-0.17	-0.02	-0.11	0	-0.25	0.04	-0.02	-0.06	0.04	0.32	0.2	0.14	0.07	-0.22	-0.02	0.25	0.16	0.12
AT1G13330	0.76	-0.38	-0.88	-0.04	-0.3	-0.28	-0.46	0	-0.62	-1.15	-0.9	-1.55	-0.79	-0.76	-0.96	-0.31	-0.26	-0.7	-0.49	-0.95	-0.34	0.22	-0.05	0.06	-0.16	-0.63	-0.79	-0.55	-0.42	-0.58	-0.06	-0.32	-0.54	-0.39	-0.41	0.08	-0.34	-1.44	-0.91	0.33	0.32	0.71	0	-0.29	-0.37	0.03	0.27	-0.16	0.16
AT1G13340	1.03	0.37	-0.01	0.24	2.06	-0.43	-0.34	-0.6	0.62	-0.36	0.3	0.05	0.28	0.8	0.54	0.07	0.32	0.98	1.06	-0.23	0.23	0.79	0.66	0.55	0.12	-0.31	-1.12	0.12	-0.06	-1	-1.29	0.54	1.45	-0.19	-0.13	1.66	0.29	1.52	0.95	0.01	3.23	0.44	1.01	-1.65	-0.25	-0.37	0.61	1.29	1.43
[truncated: 31,248 more rows]
[truncated: 30 more columns]
