# Supplementary material for: Revealing Shared and Distinct Genes Responding to JA and SA Signaling in Arabidopsis by Meta-Analysis
Source: Front Plant Sci. 2020 Jun 26;11:908. doi: 10.3389/fpls.2020.00908 (PMC7333171; doi:10.3389/fpls.2020.00908)
Supplement: TABLE S4 — GO term enrichment for the results of Meta-Analysis and selected Wigwam modules. The GO enrichment analysis was performed on the results of Meta-Analysis and the intersection genes between JA/SA regulated genes and the selected Wigwam modules. [file Table_4.XLS]

## Sheet: Wigwams_module
ModuleN	Condition Span	GeneID	ModuleNumber
M1	mock,SA,MeJA	AT1G03590	20
M1	mock,SA,MeJA	AT1G04430	20
M1	mock,SA,MeJA	AT1G05850	20
M1	mock,SA,MeJA	AT1G11545	20
M1	mock,SA,MeJA	AT1G75680	20
M1	mock,SA,MeJA	AT2G04780	20
M1	mock,SA,MeJA	AT2G06850	20
M1	mock,SA,MeJA	AT2G14890	20
M1	mock,SA,MeJA	AT2G24150	20
M1	mock,SA,MeJA	AT2G29050	20
M1	mock,SA,MeJA	AT2G44160	20
M1	mock,SA,MeJA	AT3G15480	20
M1	mock,SA,MeJA	AT3G26950	20
M1	mock,SA,MeJA	AT3G54690	20
M1	mock,SA,MeJA	AT4G22290	20
M1	mock,SA,MeJA	AT4G27720	20
M1	mock,SA,MeJA	AT5G03760	20
M1	mock,SA,MeJA	AT5G16390	20
M1	mock,SA,MeJA	AT5G48490	20
M1	mock,SA,MeJA	AT5G63060	20
M2	mock,SA,MeJA	AT1G01620	90
M2	mock,SA,MeJA	AT1G02640	90
M2	mock,SA,MeJA	AT1G03870	90
M2	mock,SA,MeJA	AT1G04040	90
M2	mock,SA,MeJA	AT1G04240	90
M2	mock,SA,MeJA	AT1G04680	90
M2	mock,SA,MeJA	AT1G06360	90
M2	mock,SA,MeJA	AT1G09160	90
M2	mock,SA,MeJA	AT1G11545	90
M2	mock,SA,MeJA	AT1G11820	90
M2	mock,SA,MeJA	AT1G12500	90
M2	mock,SA,MeJA	AT1G23205	90
M2	mock,SA,MeJA	AT1G26570	90
M2	mock,SA,MeJA	AT1G29660	90
M2	mock,SA,MeJA	AT1G30690	90
M2	mock,SA,MeJA	AT1G31420	90
M2	mock,SA,MeJA	AT1G33811	90
M2	mock,SA,MeJA	AT1G35780	90
M2	mock,SA,MeJA	AT1G45207	90
M2	mock,SA,MeJA	AT1G48240	90
M2	mock,SA,MeJA	AT1G64640	90
M2	mock,SA,MeJA	AT1G65490	90
M2	mock,SA,MeJA	AT1G68010	90
M2	mock,SA,MeJA	AT1G69700	90
M2	mock,SA,MeJA	AT1G70410	90
M2	mock,SA,MeJA	AT1G72970	90
M2	mock,SA,MeJA	AT2G04780	90
M2	mock,SA,MeJA	AT2G06850	90
M2	mock,SA,MeJA	AT2G10940	90
M2	mock,SA,MeJA	AT2G14890	90
M2	mock,SA,MeJA	AT2G19780	90
M2	mock,SA,MeJA	AT2G28470	90
M2	mock,SA,MeJA	AT2G29550	90
M2	mock,SA,MeJA	AT2G38230	90
M2	mock,SA,MeJA	AT2G45400	90
M2	mock,SA,MeJA	AT2G45950	90
M2	mock,SA,MeJA	AT2G46780	90
M2	mock,SA,MeJA	AT3G06770	90
M2	mock,SA,MeJA	AT3G07360	90
M2	mock,SA,MeJA	AT3G08030	90
M2	mock,SA,MeJA	AT3G08600	90
M2	mock,SA,MeJA	AT3G11490	90
M2	mock,SA,MeJA	AT3G12110	90
M2	mock,SA,MeJA	AT3G15850	90
M2	mock,SA,MeJA	AT3G16240	90
M2	mock,SA,MeJA	AT3G16370	90
M2	mock,SA,MeJA	AT3G18750	90
M2	mock,SA,MeJA	AT3G23050	90
M2	mock,SA,MeJA	AT3G23805	90
M2	mock,SA,MeJA	AT3G44260	90
M2	mock,SA,MeJA	AT3G51920	90
M2	mock,SA,MeJA	AT3G52720	90
M2	mock,SA,MeJA	AT3G52940	90
M2	mock,SA,MeJA	AT3G58850	90
M2	mock,SA,MeJA	AT3G63530	90
M2	mock,SA,MeJA	AT4G00180	90
M2	mock,SA,MeJA	AT4G00360	90
M2	mock,SA,MeJA	AT4G01950	90
M2	mock,SA,MeJA	AT4G02200	90
M2	mock,SA,MeJA	AT4G12420	90
M2	mock,SA,MeJA	AT4G16140	90
M2	mock,SA,MeJA	AT4G18030	90
M2	mock,SA,MeJA	AT4G18970	90
M2	mock,SA,MeJA	AT4G20870	90
M2	mock,SA,MeJA	AT4G22010	90
M2	mock,SA,MeJA	AT4G25700	90
M2	mock,SA,MeJA	AT4G25830	90
M2	mock,SA,MeJA	AT4G27720	90
M2	mock,SA,MeJA	AT4G28190	90
M2	mock,SA,MeJA	AT4G30610	90
M2	mock,SA,MeJA	AT4G32350	90
M2	mock,SA,MeJA	AT4G34260	90
M2	mock,SA,MeJA	AT4G35320	90
M2	mock,SA,MeJA	AT4G35950	90
M2	mock,SA,MeJA	AT4G38400	90
M2	mock,SA,MeJA	AT4G39900	90
M2	mock,SA,MeJA	AT5G15350	90
M2	mock,SA,MeJA	AT5G15740	90
M2	mock,SA,MeJA	AT5G16590	90
M2	mock,SA,MeJA	AT5G23750	90
M2	mock,SA,MeJA	AT5G40380	90
M2	mock,SA,MeJA	AT5G42100	90
M2	mock,SA,MeJA	AT5G42110	90
M2	mock,SA,MeJA	AT5G44130	90
M2	mock,SA,MeJA	AT5G45670	90
M2	mock,SA,MeJA	AT5G51460	90
M2	mock,SA,MeJA	AT5G55480	90
M2	mock,SA,MeJA	AT5G62220	90
M2	mock,SA,MeJA	AT5G65390	90
M2	mock,SA,MeJA	AT5G65410	90
M3	mock,SA,MeJA	AT1G04040	11
M3	mock,SA,MeJA	AT1G06830	11
M3	mock,SA,MeJA	AT1G70410	11
M3	mock,SA,MeJA	AT1G73110	11
M3	mock,SA,MeJA	AT1G80640	11
M3	mock,SA,MeJA	AT2G18328	11
M3	mock,SA,MeJA	AT3G06145	11
M3	mock,SA,MeJA	AT3G14420	11
M3	mock,SA,MeJA	AT3G26650	11
M3	mock,SA,MeJA	AT5G42110	11
M3	mock,SA,MeJA	AT5G61130	11
M4	mock,SA	AT1G04420	78
M4	mock,SA	AT1G04520	78
M4	mock,SA	AT1G05190	78
M4	mock,SA	AT1G07320	78
M4	mock,SA	AT1G08520	78
M4	mock,SA	AT1G11850	78
M4	mock,SA	AT1G12244	78
M4	mock,SA	AT1G15180	78
M4	mock,SA	AT1G17650	78
M4	mock,SA	AT1G20810	78
M4	mock,SA	AT1G32080	78
M4	mock,SA	AT1G32200	78
M4	mock,SA	AT1G49580	78
M4	mock,SA	AT1G53520	78
M4	mock,SA	AT1G64510	78
M4	mock,SA	AT1G65260	78
M4	mock,SA	AT1G67700	78
M4	mock,SA	AT1G68260	78
M4	mock,SA	AT1G73110	78
M4	mock,SA	AT1G74970	78
M4	mock,SA	AT1G76450	78
M4	mock,SA	AT1G77490	78
M4	mock,SA	AT1G78630	78
M4	mock,SA	AT1G80380	78
M4	mock,SA	AT2G05310	78
M4	mock,SA	AT2G20890	78
M4	mock,SA	AT2G21280	78
M4	mock,SA	AT2G22670	78
M4	mock,SA	AT2G24090	78
M4	mock,SA	AT2G27402	78
M4	mock,SA	AT2G30170	78
M4	mock,SA	AT2G33450	78
M4	mock,SA	AT2G39470	78
M4	mock,SA	AT2G44920	78
M4	mock,SA	AT3G01500	78
M4	mock,SA	AT3G11630	78
M4	mock,SA	AT3G15520	78
M4	mock,SA	AT3G16370	78
M4	mock,SA	AT3G19480	78
M4	mock,SA	AT3G24430	78
M4	mock,SA	AT3G25920	78
M4	mock,SA	AT3G26060	78
M4	mock,SA	AT3G27160	78
M4	mock,SA	AT3G27830	78
M4	mock,SA	AT3G43960	78
M4	mock,SA	AT3G44890	78
M4	mock,SA	AT3G48420	78
M4	mock,SA	AT3G51820	78
M4	mock,SA	AT3G54050	78
M4	mock,SA	AT3G61080	78
M4	mock,SA	AT3G61870	78
M4	mock,SA	AT3G63190	78
M4	mock,SA	AT3G63410	78
M4	mock,SA	AT4G00400	78
M4	mock,SA	AT4G01050	78
M4	mock,SA	AT4G01310	78
M4	mock,SA	AT4G03100	78
M4	mock,SA	AT4G12970	78
M4	mock,SA	AT4G18480	78
M4	mock,SA	AT4G24750	78
M4	mock,SA	AT4G24770	78
M4	mock,SA	AT4G24930	78
M4	mock,SA	AT4G25080	78
M4	mock,SA	AT4G30950	78
M4	mock,SA	AT4G32260	78
M4	mock,SA	AT5G13140	78
M4	mock,SA	AT5G15390	78
M4	mock,SA	AT5G20140	78
M4	mock,SA	AT5G21920	78
M4	mock,SA	AT5G22340	78
M4	mock,SA	AT5G23120	78
M4	mock,SA	AT5G40950	78
M4	mock,SA	AT5G48220	78
M4	mock,SA	AT5G48790	78
M4	mock,SA	AT5G51110	78
M4	mock,SA	AT5G54600	78
M4	mock,SA	AT5G59250	78
M4	mock,SA	AT5G65220	78
M5	mock,MeJA	AT1G01090	112
M5	mock,MeJA	AT1G02280	112
M5	mock,MeJA	AT1G02720	112
M5	mock,MeJA	AT1G04040	112
M5	mock,MeJA	AT1G04420	112
M5	mock,MeJA	AT1G04520	112
M5	mock,MeJA	AT1G07320	112
M5	mock,MeJA	AT1G08520	112
M5	mock,MeJA	AT1G12244	112
M5	mock,MeJA	AT1G15180	112
M5	mock,MeJA	AT1G17650	112
M5	mock,MeJA	AT1G20810	112
M5	mock,MeJA	AT1G29660	112
M5	mock,MeJA	AT1G32060	112
M5	mock,MeJA	AT1G32080	112
M5	mock,MeJA	AT1G32200	112
M5	mock,MeJA	AT1G47395	112
M5	mock,MeJA	AT1G49580	112
M5	mock,MeJA	AT1G49730	112
M5	mock,MeJA	AT1G55360	112
M5	mock,MeJA	AT1G62750	112
M5	mock,MeJA	AT1G64510	112
M5	mock,MeJA	AT1G67040	112
M5	mock,MeJA	AT1G67700	112
M5	mock,MeJA	AT1G70410	112
M5	mock,MeJA	AT1G73110	112
M5	mock,MeJA	AT1G74670	112
M5	mock,MeJA	AT1G74970	112
M5	mock,MeJA	AT1G76450	112
M5	mock,MeJA	AT1G78820	112
M5	mock,MeJA	AT1G80030	112
M5	mock,MeJA	AT2G05790	112
M5	mock,MeJA	AT2G20890	112
M5	mock,MeJA	AT2G21170	112
M5	mock,MeJA	AT2G21280	112
M5	mock,MeJA	AT2G22670	112
M5	mock,MeJA	AT2G24090	112
M5	mock,MeJA	AT2G25480	112
M5	mock,MeJA	AT2G25840	112
M5	mock,MeJA	AT2G27402	112
M5	mock,MeJA	AT2G28950	112
M5	mock,MeJA	AT2G33330	112
M5	mock,MeJA	AT2G33450	112
M5	mock,MeJA	AT2G34710	112
M5	mock,MeJA	AT2G38995	112
M5	mock,MeJA	AT2G39470	112
M5	mock,MeJA	AT2G41680	112
M5	mock,MeJA	AT2G44920	112
M5	mock,MeJA	AT3G02110	112
M5	mock,MeJA	AT3G16370	112
M5	mock,MeJA	AT3G16850	112
M5	mock,MeJA	AT3G19480	112
M5	mock,MeJA	AT3G23050	112
M5	mock,MeJA	AT3G24430	112
M5	mock,MeJA	AT3G25920	112
M5	mock,MeJA	AT3G26060	112
M5	mock,MeJA	AT3G26650	112
M5	mock,MeJA	AT3G27830	112
M5	mock,MeJA	AT3G29280	112
M5	mock,MeJA	AT3G44890	112
M5	mock,MeJA	AT3G46490	112
M5	mock,MeJA	AT3G51820	112
M5	mock,MeJA	AT3G53190	112
M5	mock,MeJA	AT3G54050	112
M5	mock,MeJA	AT3G56130	112
M5	mock,MeJA	AT3G61080	112
M5	mock,MeJA	AT3G63190	112
M5	mock,MeJA	AT3G63410	112
M5	mock,MeJA	AT4G01310	112
M5	mock,MeJA	AT4G05090	112
M5	mock,MeJA	AT4G12700	112
M5	mock,MeJA	AT4G12970	112
M5	mock,MeJA	AT4G17540	112
M5	mock,MeJA	AT4G17600	112
M5	mock,MeJA	AT4G18480	112
M5	mock,MeJA	AT4G19710	112
M5	mock,MeJA	AT4G23490	112
M5	mock,MeJA	AT4G24750	112
M5	mock,MeJA	AT4G24770	112
M5	mock,MeJA	AT4G24930	112
M5	mock,MeJA	AT4G25960	112
M5	mock,MeJA	AT4G28780	112
M5	mock,MeJA	AT4G30950	112
M5	mock,MeJA	AT4G34620	112
M5	mock,MeJA	AT4G35920	112
M5	mock,MeJA	AT4G38660	112
M5	mock,MeJA	AT4G38950	112
M5	mock,MeJA	AT5G04530	112
M5	mock,MeJA	AT5G11690	112
M5	mock,MeJA	AT5G12860	112
M5	mock,MeJA	AT5G13140	112
M5	mock,MeJA	AT5G15390	112
M5	mock,MeJA	AT5G17400	112
M5	mock,MeJA	AT5G19090	112
M5	mock,MeJA	AT5G20140	112
M5	mock,MeJA	AT5G21920	112
M5	mock,MeJA	AT5G22340	112
M5	mock,MeJA	AT5G23120	112
M5	mock,MeJA	AT5G25460	112
M5	mock,MeJA	AT5G25590	112
M5	mock,MeJA	AT5G35630	112
M5	mock,MeJA	AT5G35740	112
M5	mock,MeJA	AT5G40950	112
M5	mock,MeJA	AT5G41060	112
M5	mock,MeJA	AT5G45170	112
M5	mock,MeJA	AT5G47110	112
M5	mock,MeJA	AT5G47540	112
M5	mock,MeJA	AT5G48220	112
M5	mock,MeJA	AT5G48790	112
M5	mock,MeJA	AT5G51110	112
M5	mock,MeJA	AT5G55480	112
M5	mock,MeJA	AT5G59250	112
M6	mock,MeJA	AT1G07620	10
M6	mock,MeJA	AT1G50180	10
M6	mock,MeJA	AT1G70250	10
M6	mock,MeJA	AT1G73650	10
M6	mock,MeJA	AT3G44630	10
M6	mock,MeJA	AT3G55960	10
M6	mock,MeJA	AT4G00955	10
M6	mock,MeJA	AT5G14640	10
M6	mock,MeJA	AT5G44580	10
M6	mock,MeJA	AT5G58110	10
M7	mock,MeJA	AT1G07370	10
M7	mock,MeJA	AT1G08000	10
M7	mock,MeJA	AT2G31270	10
M7	mock,MeJA	AT3G19790	10
M7	mock,MeJA	AT3G47690	10
M7	mock,MeJA	AT3G48750	10
M7	mock,MeJA	AT3G56870	10
M7	mock,MeJA	AT4G31600	10
M7	mock,MeJA	AT5G10550	10
M7	mock,MeJA	AT5G64630	10
M8	mock,MeJA	AT1G02110	151
M8	mock,MeJA	AT1G06390	151
M8	mock,MeJA	AT1G07200	151
M8	mock,MeJA	AT1G08570	151
M8	mock,MeJA	AT1G10660	151
M8	mock,MeJA	AT1G10740	151
M8	mock,MeJA	AT1G13380	151
M8	mock,MeJA	AT1G14350	151
M8	mock,MeJA	AT1G15750	151
M8	mock,MeJA	AT1G16170	151
M8	mock,MeJA	AT1G17210	151
M8	mock,MeJA	AT1G17470	151
M8	mock,MeJA	AT1G18610	151
M8	mock,MeJA	AT1G23310	151
M8	mock,MeJA	AT1G27370	151
M8	mock,MeJA	AT1G31350	151
M8	mock,MeJA	AT1G31410	151
M8	mock,MeJA	AT1G32240	151
M8	mock,MeJA	AT1G35460	151
M8	mock,MeJA	AT1G42550	151
M8	mock,MeJA	AT1G47530	151
M8	mock,MeJA	AT1G47740	151
M8	mock,MeJA	AT1G48270	151
M8	mock,MeJA	AT1G49240	151
M8	mock,MeJA	AT1G52550	151
M8	mock,MeJA	AT1G53190	151
M8	mock,MeJA	AT1G55320	151
M8	mock,MeJA	AT1G55360	151
M8	mock,MeJA	AT1G56180	151
M8	mock,MeJA	AT1G56210	151
M8	mock,MeJA	AT1G63980	151
M8	mock,MeJA	AT1G64430	151
M8	mock,MeJA	AT1G64440	151
M8	mock,MeJA	AT1G64490	151
M8	mock,MeJA	AT1G64720	151
M8	mock,MeJA	AT1G65930	151
M8	mock,MeJA	AT1G66200	151
M8	mock,MeJA	AT1G67480	151
M8	mock,MeJA	AT1G68130	151
M8	mock,MeJA	AT1G68400	151
M8	mock,MeJA	AT1G69780	151
M8	mock,MeJA	AT1G70940	151
M8	mock,MeJA	AT1G71340	151
M8	mock,MeJA	AT1G74160	151
M8	mock,MeJA	AT1G74880	151
M8	mock,MeJA	AT1G76890	151
M8	mock,MeJA	AT1G78110	151
M8	mock,MeJA	AT1G79060	151
M8	mock,MeJA	AT1G79750	151
M8	mock,MeJA	AT2G02470	151
M8	mock,MeJA	AT2G02780	151
M8	mock,MeJA	AT2G04790	151
M8	mock,MeJA	AT2G05632	151
M8	mock,MeJA	AT2G24280	151
M8	mock,MeJA	AT2G26975	151
M8	mock,MeJA	AT2G28350	151
M8	mock,MeJA	AT2G29910	151
M8	mock,MeJA	AT2G31440	151
M8	mock,MeJA	AT2G32960	151
M8	mock,MeJA	AT2G33250	151
M8	mock,MeJA	AT2G33310	151
M8	mock,MeJA	AT2G33360	151
M8	mock,MeJA	AT2G33510	151
M8	mock,MeJA	AT2G39470	151
M8	mock,MeJA	AT2G39940	151
M8	mock,MeJA	AT2G40860	151
M8	mock,MeJA	AT2G43900	151
M8	mock,MeJA	AT2G46250	151
M8	mock,MeJA	AT3G02690	151
M8	mock,MeJA	AT3G10770	151
M8	mock,MeJA	AT3G13065	151
M8	mock,MeJA	AT3G13510	151
M8	mock,MeJA	AT3G15354	151
M8	mock,MeJA	AT3G16850	151
M8	mock,MeJA	AT3G17470	151
M8	mock,MeJA	AT3G17650	151
M8	mock,MeJA	AT3G17668	151
M8	mock,MeJA	AT3G23000	151
M8	mock,MeJA	AT3G23160	151
M8	mock,MeJA	AT3G23910	151
M8	mock,MeJA	AT3G25030	151
M8	mock,MeJA	AT3G26900	151
M8	mock,MeJA	AT3G27020	151
M8	mock,MeJA	AT3G28040	151
M8	mock,MeJA	AT3G43540	151
M8	mock,MeJA	AT3G48115	151
M8	mock,MeJA	AT3G48200	151
M8	mock,MeJA	AT3G52920	151
M8	mock,MeJA	AT3G54260	151
M8	mock,MeJA	AT3G55080	151
M8	mock,MeJA	AT3G55420	151
M8	mock,MeJA	AT3G60070	151
M8	mock,MeJA	AT4G00560	151
M8	mock,MeJA	AT4G03000	151
M8	mock,MeJA	AT4G12390	151
M8	mock,MeJA	AT4G14900	151
M8	mock,MeJA	AT4G15545	151
M8	mock,MeJA	AT4G17350	151
M8	mock,MeJA	AT4G17790	151
M8	mock,MeJA	AT4G24520	151
M8	mock,MeJA	AT4G24760	151
M8	mock,MeJA	AT4G25910	151
M8	mock,MeJA	AT4G33410	151
M8	mock,MeJA	AT4G34280	151
M8	mock,MeJA	AT4G34881	151
M8	mock,MeJA	AT4G35040	151
M8	mock,MeJA	AT4G35780	151
M8	mock,MeJA	AT4G37280	151
M8	mock,MeJA	AT4G37330	151
M8	mock,MeJA	AT4G37560	151
M8	mock,MeJA	AT4G37590	151
M8	mock,MeJA	AT4G37925	151
M8	mock,MeJA	AT5G01020	151
M8	mock,MeJA	AT5G01920	151
M8	mock,MeJA	AT5G04140	151
M8	mock,MeJA	AT5G04440	151
M8	mock,MeJA	AT5G06530	151
M8	mock,MeJA	AT5G06930	151
M8	mock,MeJA	AT5G10150	151
M8	mock,MeJA	AT5G11260	151
M8	mock,MeJA	AT5G15790	151
M8	mock,MeJA	AT5G17400	151
M8	mock,MeJA	AT5G18140	151
M8	mock,MeJA	AT5G19430	151
M8	mock,MeJA	AT5G19500	151
M8	mock,MeJA	AT5G20110	151
M8	mock,MeJA	AT5G20360	151
M8	mock,MeJA	AT5G21020	151
M8	mock,MeJA	AT5G21222	151
M8	mock,MeJA	AT5G21930	151
M8	mock,MeJA	AT5G23760	151
M8	mock,MeJA	AT5G41060	151
M8	mock,MeJA	AT5G42680	151
M8	mock,MeJA	AT5G47110	151
M8	mock,MeJA	AT5G47620	151
M8	mock,MeJA	AT5G48545	151
M8	mock,MeJA	AT5G52230	151
M8	mock,MeJA	AT5G53370	151
M8	mock,MeJA	AT5G53880	151
M8	mock,MeJA	AT5G53900	151
M8	mock,MeJA	AT5G55910	151
M8	mock,MeJA	AT5G56040	151
M8	mock,MeJA	AT5G56860	151
M8	mock,MeJA	AT5G57960	151
M8	mock,MeJA	AT5G59750	151
M8	mock,MeJA	AT5G59970	151
M8	mock,MeJA	AT5G60170	151
M8	mock,MeJA	AT5G64470	151
M8	mock,MeJA	AT5G65010	151
M8	mock,MeJA	AT5G67380	151
M8	mock,MeJA	AT5G67385	151
M9	mock,SA,MeJA	AT1G07000	35
M9	mock,SA,MeJA	AT1G08930	35
M9	mock,SA,MeJA	AT1G14740	35
M9	mock,SA,MeJA	AT1G17600	35
M9	mock,SA,MeJA	AT1G20780	35
M9	mock,SA,MeJA	AT1G24150	35
M9	mock,SA,MeJA	AT1G25390	35
M9	mock,SA,MeJA	AT1G26270	35
M9	mock,SA,MeJA	AT1G30755	35
M9	mock,SA,MeJA	AT1G50740	35
M9	mock,SA,MeJA	AT1G55450	35
M9	mock,SA,MeJA	AT2G13800	35
M9	mock,SA,MeJA	AT2G30990	35
M9	mock,SA,MeJA	AT2G37940	35
M9	mock,SA,MeJA	AT2G41880	35
M9	mock,SA,MeJA	AT2G44490	35
M9	mock,SA,MeJA	AT3G01290	35
M9	mock,SA,MeJA	AT3G03000	35
M9	mock,SA,MeJA	AT3G09830	35
M9	mock,SA,MeJA	AT3G10985	35
M9	mock,SA,MeJA	AT3G11820	35
M9	mock,SA,MeJA	AT3G55950	35
M9	mock,SA,MeJA	AT3G57550	35
M9	mock,SA,MeJA	AT4G14365	35
M9	mock,SA,MeJA	AT4G20780	35
M9	mock,SA,MeJA	AT4G25030	35
M9	mock,SA,MeJA	AT4G31800	35
M9	mock,SA,MeJA	AT5G11000	35
M9	mock,SA,MeJA	AT5G15730	35
M9	mock,SA,MeJA	AT5G15870	35
M9	mock,SA,MeJA	AT5G44070	35
M9	mock,SA,MeJA	AT5G54710	35
M9	mock,SA,MeJA	AT5G57220	35
M9	mock,SA,MeJA	AT5G61560	35
M9	mock,SA,MeJA	AT5G66640	35
M10	mock,SA	AT1G01560	111
M10	mock,SA	AT1G02660	111
M10	mock,SA	AT1G05675	111
M10	mock,SA	AT1G07000	111
M10	mock,SA	AT1G08930	111
M10	mock,SA	AT1G09970	111
M10	mock,SA	AT1G14740	111
M10	mock,SA	AT1G17600	111
M10	mock,SA	AT1G19020	111
M10	mock,SA	AT1G19180	111
M10	mock,SA	AT1G20780	111
M10	mock,SA	AT1G22400	111
M10	mock,SA	AT1G24150	111
M10	mock,SA	AT1G25370	111
M10	mock,SA	AT1G25390	111
M10	mock,SA	AT1G25560	111
M10	mock,SA	AT1G26270	111
M10	mock,SA	AT1G28380	111
M10	mock,SA	AT1G29690	111
M10	mock,SA	AT1G30755	111
M10	mock,SA	AT1G33790	111
M10	mock,SA	AT1G34750	111
M10	mock,SA	AT1G50740	111
M10	mock,SA	AT1G55450	111
M10	mock,SA	AT1G61360	111
M10	mock,SA	AT1G63500	111
M10	mock,SA	AT1G71697	111
M10	mock,SA	AT1G74330	111
M10	mock,SA	AT1G75860	111
M10	mock,SA	AT2G01450	111
M10	mock,SA	AT2G02860	111
M10	mock,SA	AT2G13800	111
M10	mock,SA	AT2G15390	111
M10	mock,SA	AT2G20370	111
M10	mock,SA	AT2G20960	111
M10	mock,SA	AT2G23320	111
M10	mock,SA	AT2G27660	111
M10	mock,SA	AT2G30990	111
M10	mock,SA	AT2G37940	111
M10	mock,SA	AT2G38360	111
M10	mock,SA	AT2G40095	111
M10	mock,SA	AT2G41100	111
M10	mock,SA	AT2G41880	111
M10	mock,SA	AT2G44490	111
M10	mock,SA	AT2G47730	111
M10	mock,SA	AT3G01290	111
M10	mock,SA	AT3G03000	111
M10	mock,SA	AT3G07195	111
M10	mock,SA	AT3G07780	111
M10	mock,SA	AT3G09830	111
M10	mock,SA	AT3G10985	111
M10	mock,SA	AT3G11820	111
M10	mock,SA	AT3G13050	111
M10	mock,SA	AT3G25780	111
M10	mock,SA	AT3G26910	111
M10	mock,SA	AT3G29360	111
M10	mock,SA	AT3G46930	111
M10	mock,SA	AT3G47570	111
M10	mock,SA	AT3G49350	111
M10	mock,SA	AT3G50470	111
M10	mock,SA	AT3G51160	111
M10	mock,SA	AT3G53810	111
M10	mock,SA	AT3G55950	111
M10	mock,SA	AT3G57550	111
M10	mock,SA	AT3G60260	111
M10	mock,SA	AT4G00300	111
M10	mock,SA	AT4G01750	111
M10	mock,SA	AT4G02330	111
M10	mock,SA	AT4G11000	111
M10	mock,SA	AT4G12790	111
M10	mock,SA	AT4G13110	111
M10	mock,SA	AT4G14365	111
M10	mock,SA	AT4G16500	111
M10	mock,SA	AT4G18950	111
M10	mock,SA	AT4G20780	111
M10	mock,SA	AT4G20830	111
M10	mock,SA	AT4G21390	111
M10	mock,SA	AT4G22590	111
M10	mock,SA	AT4G23190	111
M10	mock,SA	AT4G23220	111
M10	mock,SA	AT4G23810	111
M10	mock,SA	AT4G24160	111
M10	mock,SA	AT4G25030	111
M10	mock,SA	AT4G30060	111
M10	mock,SA	AT4G30600	111
M10	mock,SA	AT4G30850	111
M10	mock,SA	AT4G31800	111
M10	mock,SA	AT4G33050	111
M10	mock,SA	AT4G34460	111
M10	mock,SA	AT4G35480	111
M10	mock,SA	AT4G39890	111
M10	mock,SA	AT5G01100	111
M10	mock,SA	AT5G05190	111
M10	mock,SA	AT5G11000	111
M10	mock,SA	AT5G13500	111
M10	mock,SA	AT5G15730	111
M10	mock,SA	AT5G15870	111
M10	mock,SA	AT5G25440	111
M10	mock,SA	AT5G25930	111
M10	mock,SA	AT5G39360	111
M10	mock,SA	AT5G41100	111
M10	mock,SA	AT5G44070	111
M10	mock,SA	AT5G48657	111
M10	mock,SA	AT5G52750	111
M10	mock,SA	AT5G54710	111
M10	mock,SA	AT5G57220	111
M10	mock,SA	AT5G61210	111
M10	mock,SA	AT5G61560	111
M10	mock,SA	AT5G62865	111
M10	mock,SA	AT5G63770	111
M10	mock,SA	AT5G66640	111
M11	mock,SA,MeJA	AT1G01730	462
M11	mock,SA,MeJA	AT1G02330	462
M11	mock,SA,MeJA	AT1G02920	462
M11	mock,SA,MeJA	AT1G02930	462
M11	mock,SA,MeJA	AT1G03370	462
M11	mock,SA,MeJA	AT1G04870	462
M11	mock,SA,MeJA	AT1G04980	462
M11	mock,SA,MeJA	AT1G05350	462
M11	mock,SA,MeJA	AT1G05570	462
M11	mock,SA,MeJA	AT1G07020	462
M11	mock,SA,MeJA	AT1G07140	462
M11	mock,SA,MeJA	AT1G07630	462
M11	mock,SA,MeJA	AT1G08450	462
M11	mock,SA,MeJA	AT1G09040	462
M11	mock,SA,MeJA	AT1G09195	462
M11	mock,SA,MeJA	AT1G09430	462
M11	mock,SA,MeJA	AT1G09520	462
M11	mock,SA,MeJA	AT1G09630	462
M11	mock,SA,MeJA	AT1G09645	462
M11	mock,SA,MeJA	AT1G09815	462
M11	mock,SA,MeJA	AT1G10050	462
M11	mock,SA,MeJA	AT1G10130	462
M11	mock,SA,MeJA	AT1G10210	462
M11	mock,SA,MeJA	AT1G10522	462
M11	mock,SA,MeJA	AT1G11200	462
M11	mock,SA,MeJA	AT1G11310	462
M11	mock,SA,MeJA	AT1G11330	462
M11	mock,SA,MeJA	AT1G11660	462
M11	mock,SA,MeJA	AT1G11800	462
M11	mock,SA,MeJA	AT1G12000	462
M11	mock,SA,MeJA	AT1G12200	462
M11	mock,SA,MeJA	AT1G12220	462
M11	mock,SA,MeJA	AT1G12290	462
M11	mock,SA,MeJA	AT1G12970	462
M11	mock,SA,MeJA	AT1G13000	462
M11	mock,SA,MeJA	AT1G13210	462
M11	mock,SA,MeJA	AT1G13470	462
M11	mock,SA,MeJA	AT1G13750	462
M11	mock,SA,MeJA	AT1G14360	462
M11	mock,SA,MeJA	AT1G14790	462
M11	mock,SA,MeJA	AT1G14880	462
M11	mock,SA,MeJA	AT1G14910	462
M11	mock,SA,MeJA	AT1G15120	462
M11	mock,SA,MeJA	AT1G15510	462
M11	mock,SA,MeJA	AT1G15670	462
M11	mock,SA,MeJA	AT1G15790	462
M11	mock,SA,MeJA	AT1G16610	462
M11	mock,SA,MeJA	AT1G17745	462
M11	mock,SA,MeJA	AT1G18160	462
M11	mock,SA,MeJA	AT1G18910	462
M11	mock,SA,MeJA	AT1G19270	462
M11	mock,SA,MeJA	AT1G20050	462
M11	mock,SA,MeJA	AT1G21170	462
M11	mock,SA,MeJA	AT1G21240	462
M11	mock,SA,MeJA	AT1G21250	462
M11	mock,SA,MeJA	AT1G21270	462
M11	mock,SA,MeJA	AT1G22180	462
M11	mock,SA,MeJA	AT1G22300	462
M11	mock,SA,MeJA	AT1G23170	462
M11	mock,SA,MeJA	AT1G23840	462
M11	mock,SA,MeJA	AT1G25580	462
M11	mock,SA,MeJA	AT1G26380	462
M11	mock,SA,MeJA	AT1G26420	462
M11	mock,SA,MeJA	AT1G26940	462
M11	mock,SA,MeJA	AT1G27000	462
M11	mock,SA,MeJA	AT1G28530	462
M11	mock,SA,MeJA	AT1G29240	462
M11	mock,SA,MeJA	AT1G29630	462
M11	mock,SA,MeJA	AT1G30410	462
M11	mock,SA,MeJA	AT1G30420	462
M11	mock,SA,MeJA	AT1G30545	462
M11	mock,SA,MeJA	AT1G30825	462
M11	mock,SA,MeJA	AT1G30900	462
M11	mock,SA,MeJA	AT1G31010	462
M11	mock,SA,MeJA	AT1G31220	462
M11	mock,SA,MeJA	AT1G32210	462
M11	mock,SA,MeJA	AT1G32700	462
M11	mock,SA,MeJA	AT1G33390	462
M11	mock,SA,MeJA	AT1G34120	462
M11	mock,SA,MeJA	AT1G34130	462
M11	mock,SA,MeJA	AT1G35710	462
M11	mock,SA,MeJA	AT1G48050	462
M11	mock,SA,MeJA	AT1G48170	462
M11	mock,SA,MeJA	AT1G48280	462
M11	mock,SA,MeJA	AT1G49710	462
M11	mock,SA,MeJA	AT1G49820	462
M11	mock,SA,MeJA	AT1G50360	462
M11	mock,SA,MeJA	AT1G51590	462
M11	mock,SA,MeJA	AT1G52160	462
M11	mock,SA,MeJA	AT1G52420	462
M11	mock,SA,MeJA	AT1G52780	462
M11	mock,SA,MeJA	AT1G53710	462
M11	mock,SA,MeJA	AT1G54360	462
M11	mock,SA,MeJA	AT1G54370	462
M11	mock,SA,MeJA	AT1G56120	462
M11	mock,SA,MeJA	AT1G56440	462
M11	mock,SA,MeJA	AT1G59580	462
M11	mock,SA,MeJA	AT1G59620	462
M11	mock,SA,MeJA	AT1G59870	462
M11	mock,SA,MeJA	AT1G61180	462
M11	mock,SA,MeJA	AT1G61250	462
M11	mock,SA,MeJA	AT1G61370	462
M11	mock,SA,MeJA	AT1G61420	462
M11	mock,SA,MeJA	AT1G61430	462
M11	mock,SA,MeJA	AT1G62790	462
M11	mock,SA,MeJA	AT1G63740	462
M11	mock,SA,MeJA	AT1G64460	462
M11	mock,SA,MeJA	AT1G65040	462
M11	mock,SA,MeJA	AT1G65720	462
M11	mock,SA,MeJA	AT1G65800	462
M11	mock,SA,MeJA	AT1G66880	462
M11	mock,SA,MeJA	AT1G66970	462
M11	mock,SA,MeJA	AT1G67550	462
M11	mock,SA,MeJA	AT1G67810	462
M11	mock,SA,MeJA	AT1G68000	462
M11	mock,SA,MeJA	AT1G69720	462
M11	mock,SA,MeJA	AT1G70160	462
M11	mock,SA,MeJA	AT1G71270	462
M11	mock,SA,MeJA	AT1G74170	462
M11	mock,SA,MeJA	AT1G74590	462
M11	mock,SA,MeJA	AT1G74600	462
M11	mock,SA,MeJA	AT1G74680	462
M11	mock,SA,MeJA	AT1G75040	462
M11	mock,SA,MeJA	AT1G75200	462
M11	mock,SA,MeJA	AT1G76970	462
M11	mock,SA,MeJA	AT1G77810	462
M11	mock,SA,MeJA	AT1G78550	462
M11	mock,SA,MeJA	AT1G78800	462
M11	mock,SA,MeJA	AT1G79190	462
M11	mock,SA,MeJA	AT1G80000	462
M11	mock,SA,MeJA	AT1G80290	462
M11	mock,SA,MeJA	AT1G80420	462
M11	mock,SA,MeJA	AT2G01720	462
M11	mock,SA,MeJA	AT2G02360	462
M11	mock,SA,MeJA	AT2G02810	462
M11	mock,SA,MeJA	AT2G02960	462
M11	mock,SA,MeJA	AT2G03450	462
M11	mock,SA,MeJA	AT2G03680	462
M11	mock,SA,MeJA	AT2G04070	462
M11	mock,SA,MeJA	AT2G04450	462
M11	mock,SA,MeJA	AT2G04550	462
M11	mock,SA,MeJA	AT2G05320	462
M11	mock,SA,MeJA	AT2G05380	462
M11	mock,SA,MeJA	AT2G05755	462
M11	mock,SA,MeJA	AT2G07180	462
M11	mock,SA,MeJA	AT2G13790	462
M11	mock,SA,MeJA	AT2G14560	462
M11	mock,SA,MeJA	AT2G15042	462
M11	mock,SA,MeJA	AT2G15860	462
M11	mock,SA,MeJA	AT2G16870	462
M11	mock,SA,MeJA	AT2G17110	462
M11	mock,SA,MeJA	AT2G17120	462
M11	mock,SA,MeJA	AT2G18660	462
M11	mock,SA,MeJA	AT2G19130	462
M11	mock,SA,MeJA	AT2G20140	462
M11	mock,SA,MeJA	AT2G20650	462
M11	mock,SA,MeJA	AT2G20780	462
M11	mock,SA,MeJA	AT2G20930	462
M11	mock,SA,MeJA	AT2G21520	462
M11	mock,SA,MeJA	AT2G25110	462
M11	mock,SA,MeJA	AT2G25300	462
M11	mock,SA,MeJA	AT2G25355	462
M11	mock,SA,MeJA	AT2G27900	462
M11	mock,SA,MeJA	AT2G27920	462
M11	mock,SA,MeJA	AT2G28940	462
M11	mock,SA,MeJA	AT2G29720	462
M11	mock,SA,MeJA	AT2G30120	462
M11	mock,SA,MeJA	AT2G30710	462
M11	mock,SA,MeJA	AT2G31020	462
M11	mock,SA,MeJA	AT2G31740	462
M11	mock,SA,MeJA	AT2G31870	462
M11	mock,SA,MeJA	AT2G32380	462
M11	mock,SA,MeJA	AT2G35810	462
M11	mock,SA,MeJA	AT2G36330	462
M11	mock,SA,MeJA	AT2G36360	462
M11	mock,SA,MeJA	AT2G37160	462
M11	mock,SA,MeJA	AT2G37920	462
M11	mock,SA,MeJA	AT2G39270	462
M11	mock,SA,MeJA	AT2G39670	462
M11	mock,SA,MeJA	AT2G40410	462
M11	mock,SA,MeJA	AT2G40600	462
M11	mock,SA,MeJA	AT2G40650	462
M11	mock,SA,MeJA	AT2G42390	462
M11	mock,SA,MeJA	AT2G43620	462
M11	mock,SA,MeJA	AT2G44180	462
M11	mock,SA,MeJA	AT2G44410	462
M11	mock,SA,MeJA	AT2G44980	462
M11	mock,SA,MeJA	AT2G45000	462
M11	mock,SA,MeJA	AT2G45010	462
M11	mock,SA,MeJA	AT2G45030	462
M11	mock,SA,MeJA	AT2G46430	462
M11	mock,SA,MeJA	AT2G47130	462
M11	mock,SA,MeJA	AT2G47210	462
M11	mock,SA,MeJA	AT2G47320	462
M11	mock,SA,MeJA	AT2G47640	462
M11	mock,SA,MeJA	AT2G48110	462
M11	mock,SA,MeJA	AT3G02320	462
M11	mock,SA,MeJA	AT3G02520	462
M11	mock,SA,MeJA	AT3G02710	462
M11	mock,SA,MeJA	AT3G02920	462
M11	mock,SA,MeJA	AT3G03110	462
M11	mock,SA,MeJA	AT3G03630	462
M11	mock,SA,MeJA	AT3G03970	462
M11	mock,SA,MeJA	AT3G04230	462
M11	mock,SA,MeJA	AT3G05650	462
M11	mock,SA,MeJA	AT3G06450	462
M11	mock,SA,MeJA	AT3G07060	462
M11	mock,SA,MeJA	AT3G07370	462
M11	mock,SA,MeJA	AT3G07610	462
M11	mock,SA,MeJA	AT3G07690	462
M11	mock,SA,MeJA	AT3G08550	462
M11	mock,SA,MeJA	AT3G09010	462
M11	mock,SA,MeJA	AT3G09370	462
M11	mock,SA,MeJA	AT3G09490	462
M11	mock,SA,MeJA	AT3G11010	462
M11	mock,SA,MeJA	AT3G11340	462
M11	mock,SA,MeJA	AT3G11402	462
M11	mock,SA,MeJA	AT3G13910	462
M11	mock,SA,MeJA	AT3G13940	462
M11	mock,SA,MeJA	AT3G14160	462
M11	mock,SA,MeJA	AT3G14430	462
M11	mock,SA,MeJA	AT3G14470	462
M11	mock,SA,MeJA	AT3G14840	462
M11	mock,SA,MeJA	AT3G15355	462
M11	mock,SA,MeJA	AT3G16700	462
M11	mock,SA,MeJA	AT3G16785	462
M11	mock,SA,MeJA	AT3G17340	462
M11	mock,SA,MeJA	AT3G17700	462
M11	mock,SA,MeJA	AT3G18370	462
M11	mock,SA,MeJA	AT3G19260	462
M11	mock,SA,MeJA	AT3G19400	462
M11	mock,SA,MeJA	AT3G20660	462
M11	mock,SA,MeJA	AT3G21640	462
M11	mock,SA,MeJA	AT3G22235	462
M11	mock,SA,MeJA	AT3G22430	462
M11	mock,SA,MeJA	AT3G22600	462
M11	mock,SA,MeJA	AT3G22942	462
M11	mock,SA,MeJA	AT3G23100	462
M11	mock,SA,MeJA	AT3G23830	462
M11	mock,SA,MeJA	AT3G24090	462
M11	mock,SA,MeJA	AT3G24503	462
M11	mock,SA,MeJA	AT3G25020	462
M11	mock,SA,MeJA	AT3G25540	462
M11	mock,SA,MeJA	AT3G26090	462
M11	mock,SA,MeJA	AT3G26115	462
M11	mock,SA,MeJA	AT3G26210	462
M11	mock,SA,MeJA	AT3G26410	462
M11	mock,SA,MeJA	AT3G28450	462
M11	mock,SA,MeJA	AT3G28480	462
M11	mock,SA,MeJA	AT3G28670	462
M11	mock,SA,MeJA	AT3G28720	462
M11	mock,SA,MeJA	AT3G28930	462
M11	mock,SA,MeJA	AT3G42790	462
M11	mock,SA,MeJA	AT3G44680	462
M11	mock,SA,MeJA	AT3G45290	462
M11	mock,SA,MeJA	AT3G48500	462
M11	mock,SA,MeJA	AT3G48750	462
M11	mock,SA,MeJA	AT3G49060	462
M11	mock,SA,MeJA	AT3G49120	462
M11	mock,SA,MeJA	AT3G49400	462
M11	mock,SA,MeJA	AT3G51010	462
M11	mock,SA,MeJA	AT3G51330	462
M11	mock,SA,MeJA	AT3G54090	462
M11	mock,SA,MeJA	AT3G54380	462
M11	mock,SA,MeJA	AT3G55260	462
M11	mock,SA,MeJA	AT3G55605	462
M11	mock,SA,MeJA	AT3G55830	462
M11	mock,SA,MeJA	AT3G55850	462
M11	mock,SA,MeJA	AT3G56440	462
M11	mock,SA,MeJA	AT3G57240	462
M11	mock,SA,MeJA	AT3G58600	462
M11	mock,SA,MeJA	AT3G59020	462
M11	mock,SA,MeJA	AT3G59090	462
M11	mock,SA,MeJA	AT3G59570	462
M11	mock,SA,MeJA	AT3G60190	462
M11	mock,SA,MeJA	AT3G60860	462
M11	mock,SA,MeJA	AT3G61140	462
M11	mock,SA,MeJA	AT3G61540	462
M11	mock,SA,MeJA	AT3G61800	462
M11	mock,SA,MeJA	AT3G62360	462
M11	mock,SA,MeJA	AT3G62370	462
M11	mock,SA,MeJA	AT3G63030	462
M11	mock,SA,MeJA	AT3G66654	462
M11	mock,SA,MeJA	AT4G00550	462
M11	mock,SA,MeJA	AT4G01370	462
M11	mock,SA,MeJA	AT4G01920	462
M11	mock,SA,MeJA	AT4G01960	462
M11	mock,SA,MeJA	AT4G02220	462
M11	mock,SA,MeJA	AT4G02520	462
M11	mock,SA,MeJA	AT4G02550	462
M11	mock,SA,MeJA	AT4G03080	462
M11	mock,SA,MeJA	AT4G03820	462
M11	mock,SA,MeJA	AT4G04695	462
M11	mock,SA,MeJA	AT4G04720	462
M11	mock,SA,MeJA	AT4G04910	462
M11	mock,SA,MeJA	AT4G04920	462
M11	mock,SA,MeJA	AT4G08470	462
M11	mock,SA,MeJA	AT4G08480	462
M11	mock,SA,MeJA	AT4G09730	462
M11	mock,SA,MeJA	AT4G10110	462
M11	mock,SA,MeJA	AT4G10960	462
M11	mock,SA,MeJA	AT4G11530	462
M11	mock,SA,MeJA	AT4G11840	462
M11	mock,SA,MeJA	AT4G11850	462
M11	mock,SA,MeJA	AT4G11890	462
M11	mock,SA,MeJA	AT4G12010	462
M11	mock,SA,MeJA	AT4G12230	462
M11	mock,SA,MeJA	AT4G13070	462
M11	mock,SA,MeJA	AT4G14400	462
M11	mock,SA,MeJA	AT4G14430	462
M11	mock,SA,MeJA	AT4G15070	462
M11	mock,SA,MeJA	AT4G15520	462
M11	mock,SA,MeJA	AT4G16143	462
M11	mock,SA,MeJA	AT4G16660	462
M11	mock,SA,MeJA	AT4G17010	462
M11	mock,SA,MeJA	AT4G17070	462
M11	mock,SA,MeJA	AT4G17620	462
M11	mock,SA,MeJA	AT4G17940	462
M11	mock,SA,MeJA	AT4G18250	462
M11	mock,SA,MeJA	AT4G18890	462
M11	mock,SA,MeJA	AT4G19880	462
M11	mock,SA,MeJA	AT4G21150	462
M11	mock,SA,MeJA	AT4G21580	462
M11	mock,SA,MeJA	AT4G21800	462
M11	mock,SA,MeJA	AT4G22305	462
M11	mock,SA,MeJA	AT4G22670	462
M11	mock,SA,MeJA	AT4G23010	462
M11	mock,SA,MeJA	AT4G23130	462
M11	mock,SA,MeJA	AT4G23140	462
M11	mock,SA,MeJA	AT4G23230	462
M11	mock,SA,MeJA	AT4G23540	462
M11	mock,SA,MeJA	AT4G24290	462
M11	mock,SA,MeJA	AT4G24490	462
M11	mock,SA,MeJA	AT4G24970	462
M11	mock,SA,MeJA	AT4G25110	462
M11	mock,SA,MeJA	AT4G25120	462
M11	mock,SA,MeJA	AT4G25515	462
M11	mock,SA,MeJA	AT4G25900	462
M11	mock,SA,MeJA	AT4G26060	462
M11	mock,SA,MeJA	AT4G26070	462
M11	mock,SA,MeJA	AT4G26550	462
M11	mock,SA,MeJA	AT4G27740	462
M11	mock,SA,MeJA	AT4G28440	462
M11	mock,SA,MeJA	AT4G28490	462
M11	mock,SA,MeJA	AT4G28710	462
M11	mock,SA,MeJA	AT4G29050	462
M11	mock,SA,MeJA	AT4G30480	462
M11	mock,SA,MeJA	AT4G31180	462
M11	mock,SA,MeJA	AT4G31790	462
M11	mock,SA,MeJA	AT4G32180	462
M11	mock,SA,MeJA	AT4G34570	462
M11	mock,SA,MeJA	AT4G36090	462
M11	mock,SA,MeJA	AT4G39230	462
M11	mock,SA,MeJA	AT4G39370	462
M11	mock,SA,MeJA	AT4G39390	462
M11	mock,SA,MeJA	AT4G39820	462
M11	mock,SA,MeJA	AT5G02100	462
M11	mock,SA,MeJA	AT5G02410	462
M11	mock,SA,MeJA	AT5G02502	462
M11	mock,SA,MeJA	AT5G02630	462
M11	mock,SA,MeJA	AT5G04070	462
M11	mock,SA,MeJA	AT5G04930	462
M11	mock,SA,MeJA	AT5G05310	462
M11	mock,SA,MeJA	AT5G05460	462
M11	mock,SA,MeJA	AT5G06810	462
M11	mock,SA,MeJA	AT5G07300	462
M11	mock,SA,MeJA	AT5G07770	462
M11	mock,SA,MeJA	AT5G07790	462
M11	mock,SA,MeJA	AT5G07820	462
M11	mock,SA,MeJA	AT5G08120	462
M11	mock,SA,MeJA	AT5G08240	462
M11	mock,SA,MeJA	AT5G09420	462
M11	mock,SA,MeJA	AT5G10190	462
M11	mock,SA,MeJA	AT5G10560	462
M11	mock,SA,MeJA	AT5G10760	462
M11	mock,SA,MeJA	AT5G10810	462
M11	mock,SA,MeJA	AT5G11560	462
M11	mock,SA,MeJA	AT5G11600	462
M11	mock,SA,MeJA	AT5G13680	462
M11	mock,SA,MeJA	AT5G13890	462
M11	mock,SA,MeJA	AT5G14030	462
M11	mock,SA,MeJA	AT5G17060	462
M11	mock,SA,MeJA	AT5G17690	462
M11	mock,SA,MeJA	AT5G17880	462
M11	mock,SA,MeJA	AT5G18480	462
M11	mock,SA,MeJA	AT5G18620	462
M11	mock,SA,MeJA	AT5G18750	462
M11	mock,SA,MeJA	AT5G19320	462
M11	mock,SA,MeJA	AT5G19750	462
M11	mock,SA,MeJA	AT5G19930	462
M11	mock,SA,MeJA	AT5G19980	462
M11	mock,SA,MeJA	AT5G20400	462
M11	mock,SA,MeJA	AT5G20950	462
M11	mock,SA,MeJA	AT5G20960	462
M11	mock,SA,MeJA	AT5G20990	462
M11	mock,SA,MeJA	AT5G22370	462
M11	mock,SA,MeJA	AT5G22480	462
M11	mock,SA,MeJA	AT5G22840	462
M11	mock,SA,MeJA	AT5G23405	462
M11	mock,SA,MeJA	AT5G24260	462
M11	mock,SA,MeJA	AT5G24980	462
M11	mock,SA,MeJA	AT5G26751	462
M11	mock,SA,MeJA	AT5G27610	462
M11	mock,SA,MeJA	AT5G27830	462
M11	mock,SA,MeJA	AT5G27920	462
M11	mock,SA,MeJA	AT5G33290	462
M11	mock,SA,MeJA	AT5G35400	462
M11	mock,SA,MeJA	AT5G35410	462
M11	mock,SA,MeJA	AT5G37070	462
M11	mock,SA,MeJA	AT5G37600	462
M11	mock,SA,MeJA	AT5G37740	462
M11	mock,SA,MeJA	AT5G38600	462
M11	mock,SA,MeJA	AT5G39450	462
M11	mock,SA,MeJA	AT5G40170	462
M11	mock,SA,MeJA	AT5G40280	462
M11	mock,SA,MeJA	AT5G40370	462
M11	mock,SA,MeJA	AT5G40780	462
M11	mock,SA,MeJA	AT5G40880	462
M11	mock,SA,MeJA	AT5G41000	462
M11	mock,SA,MeJA	AT5G41950	462
M11	mock,SA,MeJA	AT5G42140	462
M11	mock,SA,MeJA	AT5G42440	462
M11	mock,SA,MeJA	AT5G42530	462
M11	mock,SA,MeJA	AT5G43470	462
M11	mock,SA,MeJA	AT5G44785	462
M11	mock,SA,MeJA	AT5G44820	462
M11	mock,SA,MeJA	AT5G45100	462
M11	mock,SA,MeJA	AT5G46630	462
M11	mock,SA,MeJA	AT5G46740	462
M11	mock,SA,MeJA	AT5G47400	462
M11	mock,SA,MeJA	AT5G47580	462
M11	mock,SA,MeJA	AT5G48380	462
M11	mock,SA,MeJA	AT5G48440	462
M11	mock,SA,MeJA	AT5G48620	462
M11	mock,SA,MeJA	AT5G48720	462
M11	mock,SA,MeJA	AT5G49760	462
M11	mock,SA,MeJA	AT5G50200	462
M11	mock,SA,MeJA	AT5G51340	462
M11	mock,SA,MeJA	AT5G51590	462
M11	mock,SA,MeJA	AT5G52820	462
M11	mock,SA,MeJA	AT5G53070	462
M11	mock,SA,MeJA	AT5G53550	462
M11	mock,SA,MeJA	AT5G54500	462
M11	mock,SA,MeJA	AT5G54850	462
M11	mock,SA,MeJA	AT5G54860	462
M11	mock,SA,MeJA	AT5G54920	462
M11	mock,SA,MeJA	AT5G55100	462
M11	mock,SA,MeJA	AT5G55130	462
M11	mock,SA,MeJA	AT5G57160	462
M11	mock,SA,MeJA	AT5G58220	462
M11	mock,SA,MeJA	AT5G58940	462
M11	mock,SA,MeJA	AT5G60280	462
M11	mock,SA,MeJA	AT5G60590	462
M11	mock,SA,MeJA	AT5G60950	462
M11	mock,SA,MeJA	AT5G61190	462
M11	mock,SA,MeJA	AT5G61840	462
M11	mock,SA,MeJA	AT5G62640	462
M11	mock,SA,MeJA	AT5G63910	462
M11	mock,SA,MeJA	AT5G64360	462
M11	mock,SA,MeJA	AT5G65120	462
M11	mock,SA,MeJA	AT5G66010	462
M11	mock,SA,MeJA	AT5G66680	462
M12	mock,SA	AT1G04960	61
M12	mock,SA	AT1G09020	61
M12	mock,SA	AT1G09932	61
M12	mock,SA	AT1G10340	61
M12	mock,SA	AT1G18890	61
M12	mock,SA	AT1G19300	61
M12	mock,SA	AT1G20100	61
M12	mock,SA	AT1G20110	61
M12	mock,SA	AT1G22410	61
M12	mock,SA	AT1G30640	61
M12	mock,SA	AT1G58225	61
M12	mock,SA	AT1G67850	61
M12	mock,SA	AT1G73805	61
M12	mock,SA	AT1G76700	61
M12	mock,SA	AT1G76980	61
M12	mock,SA	AT2G02870	61
M12	mock,SA	AT2G11520	61
M12	mock,SA	AT2G17290	61
M12	mock,SA	AT2G17500	61
M12	mock,SA	AT2G29120	61
M12	mock,SA	AT2G31865	61
M12	mock,SA	AT2G37110	61
M12	mock,SA	AT2G39050	61
M12	mock,SA	AT2G44290	61
M12	mock,SA	AT3G03020	61
M12	mock,SA	AT3G03740	61
M12	mock,SA	AT3G07370	61
M12	mock,SA	AT3G10800	61
M12	mock,SA	AT3G13080	61
M12	mock,SA	AT3G29170	61
M12	mock,SA	AT3G45860	61
M12	mock,SA	AT3G47780	61
M12	mock,SA	AT3G48090	61
M12	mock,SA	AT3G51460	61
M12	mock,SA	AT3G57260	61
M12	mock,SA	AT3G59280	61
M12	mock,SA	AT3G59500	61
M12	mock,SA	AT3G60415	61
M12	mock,SA	AT4G00570	61
M12	mock,SA	AT4G00700	61
M12	mock,SA	AT4G01010	61
M12	mock,SA	AT4G10500	61
M12	mock,SA	AT4G14365	61
M12	mock,SA	AT4G15470	61
M12	mock,SA	AT4G17670	61
M12	mock,SA	AT4G18890	61
M12	mock,SA	AT4G21850	61
M12	mock,SA	AT4G23150	61
M12	mock,SA	AT4G26750	61
M12	mock,SA	AT4G29160	61
M12	mock,SA	AT4G39030	61
M12	mock,SA	AT5G12890	61
M12	mock,SA	AT5G13440	61
M12	mock,SA	AT5G14930	61
M12	mock,SA	AT5G21090	61
M12	mock,SA	AT5G23850	61
M12	mock,SA	AT5G40650	61
M12	mock,SA	AT5G47070	61
M12	mock,SA	AT5G52210	61
M12	mock,SA	AT5G52760	61
M12	mock,SA	AT5G58940	61
M13	mock,MeJA	AT1G10430	14
M13	mock,MeJA	AT1G61170	14
M13	mock,MeJA	AT1G75760	14
M13	mock,MeJA	AT2G30590	14
M13	mock,MeJA	AT3G14740	14
M13	mock,MeJA	AT3G20670	14
M13	mock,MeJA	AT3G46830	14
M13	mock,MeJA	AT4G03115	14
M13	mock,MeJA	AT4G17640	14
M13	mock,MeJA	AT4G35940	14
M13	mock,MeJA	AT5G07370	14
M13	mock,MeJA	AT5G25265	14
M13	mock,MeJA	AT5G62610	14
M13	mock,MeJA	AT5G62810	14
M14	mock,MeJA	AT1G01320	214
M14	mock,MeJA	AT1G01610	214
M14	mock,MeJA	AT1G02010	214
M14	mock,MeJA	AT1G02110	214
M14	mock,MeJA	AT1G03440	214
M14	mock,MeJA	AT1G05150	214
M14	mock,MeJA	AT1G05860	214
M14	mock,MeJA	AT1G06240	214
M14	mock,MeJA	AT1G08190	214
M14	mock,MeJA	AT1G09820	214
M14	mock,MeJA	AT1G10280	214
M14	mock,MeJA	AT1G11410	214
M14	mock,MeJA	AT1G14350	214
M14	mock,MeJA	AT1G14840	214
M14	mock,MeJA	AT1G17140	214
M14	mock,MeJA	AT1G17470	214
M14	mock,MeJA	AT1G18550	214
M14	mock,MeJA	AT1G18610	214
M14	mock,MeJA	AT1G19950	214
M14	mock,MeJA	AT1G27850	214
M14	mock,MeJA	AT1G28670	214
M14	mock,MeJA	AT1G29170	214
M14	mock,MeJA	AT1G29530	214
M14	mock,MeJA	AT1G30400	214
M14	mock,MeJA	AT1G31650	214
M14	mock,MeJA	AT1G33480	214
M14	mock,MeJA	AT1G38131	214
M14	mock,MeJA	AT1G42550	214
M14	mock,MeJA	AT1G45249	214
M14	mock,MeJA	AT1G48480	214
M14	mock,MeJA	AT1G48650	214
M14	mock,MeJA	AT1G49240	214
M14	mock,MeJA	AT1G49580	214
M14	mock,MeJA	AT1G52540	214
M14	mock,MeJA	AT1G55360	214
M14	mock,MeJA	AT1G55970	214
M14	mock,MeJA	AT1G56430	214
M14	mock,MeJA	AT1G61310	214
M14	mock,MeJA	AT1G62950	214
M14	mock,MeJA	AT1G63980	214
M14	mock,MeJA	AT1G64430	214
M14	mock,MeJA	AT1G64440	214
M14	mock,MeJA	AT1G65070	214
M14	mock,MeJA	AT1G65320	214
M14	mock,MeJA	AT1G65930	214
M14	mock,MeJA	AT1G66840	214
M14	mock,MeJA	AT1G67730	214
M14	mock,MeJA	AT1G70210	214
M14	mock,MeJA	AT1G70280	214
M14	mock,MeJA	AT1G70550	214
M14	mock,MeJA	AT1G72275	214
M14	mock,MeJA	AT1G72310	214
M14	mock,MeJA	AT1G74160	214
M14	mock,MeJA	AT1G74720	214
M14	mock,MeJA	AT1G78700	214
M14	mock,MeJA	AT1G80050	214
M14	mock,MeJA	AT2G01290	214
M14	mock,MeJA	AT2G01570	214
M14	mock,MeJA	AT2G02780	214
M14	mock,MeJA	AT2G02820	214
M14	mock,MeJA	AT2G15580	214
M14	mock,MeJA	AT2G16770	214
M14	mock,MeJA	AT2G17150	214
M14	mock,MeJA	AT2G17820	214
M14	mock,MeJA	AT2G20300	214
M14	mock,MeJA	AT2G21300	214
M14	mock,MeJA	AT2G21830	214
M14	mock,MeJA	AT2G23360	214
M14	mock,MeJA	AT2G23950	214
M14	mock,MeJA	AT2G24690	214
M14	mock,MeJA	AT2G26910	214
M14	mock,MeJA	AT2G28150	214
M14	mock,MeJA	AT2G28310	214
M14	mock,MeJA	AT2G28350	214
M14	mock,MeJA	AT2G31450	214
M14	mock,MeJA	AT2G32440	214
M14	mock,MeJA	AT2G32960	214
M14	mock,MeJA	AT2G33360	214
M14	mock,MeJA	AT2G33510	214
M14	mock,MeJA	AT2G34410	214
M14	mock,MeJA	AT2G34710	214
M14	mock,MeJA	AT2G36910	214
M14	mock,MeJA	AT2G37050	214
M14	mock,MeJA	AT2G38120	214
M14	mock,MeJA	AT2G40130	214
M14	mock,MeJA	AT2G40860	214
M14	mock,MeJA	AT2G41820	214
M14	mock,MeJA	AT2G46250	214
M14	mock,MeJA	AT2G46380	214
M14	mock,MeJA	AT2G46530	214
M14	mock,MeJA	AT2G46590	214
M14	mock,MeJA	AT3G02110	214
M14	mock,MeJA	AT3G02690	214
M14	mock,MeJA	AT3G05270	214
M14	mock,MeJA	AT3G05345	214
M14	mock,MeJA	AT3G05750	214
M14	mock,MeJA	AT3G06130	214
M14	mock,MeJA	AT3G06410	214
M14	mock,MeJA	AT3G12610	214
M14	mock,MeJA	AT3G13000	214
M14	mock,MeJA	AT3G13510	214
M14	mock,MeJA	AT3G15354	214
M14	mock,MeJA	AT3G16850	214
M14	mock,MeJA	AT3G19080	214
M14	mock,MeJA	AT3G22520	214
M14	mock,MeJA	AT3G23160	214
M14	mock,MeJA	AT3G23310	214
M14	mock,MeJA	AT3G23640	214
M14	mock,MeJA	AT3G24560	214
M14	mock,MeJA	AT3G26300	214
M14	mock,MeJA	AT3G26310	214
M14	mock,MeJA	AT3G26935	214
M14	mock,MeJA	AT3G27020	214
M14	mock,MeJA	AT3G30300	214
M14	mock,MeJA	AT3G42640	214
M14	mock,MeJA	AT3G44610	214
M14	mock,MeJA	AT3G45850	214
M14	mock,MeJA	AT3G46450	214
M14	mock,MeJA	AT3G48190	214
M14	mock,MeJA	AT3G48200	214
M14	mock,MeJA	AT3G51950	214
M14	mock,MeJA	AT3G52920	214
M14	mock,MeJA	AT3G53100	214
M14	mock,MeJA	AT3G53350	214
M14	mock,MeJA	AT3G53920	214
M14	mock,MeJA	AT3G54260	214
M14	mock,MeJA	AT3G55420	214
M14	mock,MeJA	AT3G55610	214
M14	mock,MeJA	AT3G56370	214
M14	mock,MeJA	AT3G61670	214
M14	mock,MeJA	AT3G61830	214
M14	mock,MeJA	AT3G63450	214
M14	mock,MeJA	AT4G00560	214
M14	mock,MeJA	AT4G01800	214
M14	mock,MeJA	AT4G02630	214
M14	mock,MeJA	AT4G03000	214
M14	mock,MeJA	AT4G03070	214
M14	mock,MeJA	AT4G09160	214
M14	mock,MeJA	AT4G10955	214
M14	mock,MeJA	AT4G12990	214
M14	mock,MeJA	AT4G13020	214
M14	mock,MeJA	AT4G14900	214
M14	mock,MeJA	AT4G15810	214
M14	mock,MeJA	AT4G16650	214
M14	mock,MeJA	AT4G18020	214
M14	mock,MeJA	AT4G18130	214
M14	mock,MeJA	AT4G18820	214
M14	mock,MeJA	AT4G22120	214
M14	mock,MeJA	AT4G23740	214
M14	mock,MeJA	AT4G24760	214
M14	mock,MeJA	AT4G25450	214
M14	mock,MeJA	AT4G26140	214
M14	mock,MeJA	AT4G27595	214
M14	mock,MeJA	AT4G28760	214
M14	mock,MeJA	AT4G29360	214
M14	mock,MeJA	AT4G29920	214
M14	mock,MeJA	AT4G32420	214
M14	mock,MeJA	AT4G32610	214
M14	mock,MeJA	AT4G33740	214
M14	mock,MeJA	AT4G34280	214
M14	mock,MeJA	AT4G35270	214
M14	mock,MeJA	AT4G35290	214
M14	mock,MeJA	AT4G37080	214
M14	mock,MeJA	AT4G37280	214
M14	mock,MeJA	AT4G37310	214
M14	mock,MeJA	AT4G37320	214
M14	mock,MeJA	AT4G37330	214
M14	mock,MeJA	AT4G37590	214
M14	mock,MeJA	AT4G37925	214
M14	mock,MeJA	AT4G38430	214
M14	mock,MeJA	AT5G01090	214
M14	mock,MeJA	AT5G01240	214
M14	mock,MeJA	AT5G03140	214
M14	mock,MeJA	AT5G03190	214
M14	mock,MeJA	AT5G03530	214
M14	mock,MeJA	AT5G03940	214
M14	mock,MeJA	AT5G04110	214
M14	mock,MeJA	AT5G08440	214
M14	mock,MeJA	AT5G09350	214
M14	mock,MeJA	AT5G11270	214
M14	mock,MeJA	AT5G11380	214
M14	mock,MeJA	AT5G12900	214
M14	mock,MeJA	AT5G15070	214
M14	mock,MeJA	AT5G15170	214
M14	mock,MeJA	AT5G15790	214
M14	mock,MeJA	AT5G17580	214
M14	mock,MeJA	AT5G19090	214
M14	mock,MeJA	AT5G19290	214
M14	mock,MeJA	AT5G19500	214
M14	mock,MeJA	AT5G19740	214
M14	mock,MeJA	AT5G20360	214
M14	mock,MeJA	AT5G20580	214
M14	mock,MeJA	AT5G21100	214
M14	mock,MeJA	AT5G22820	214
M14	mock,MeJA	AT5G23280	214
M14	mock,MeJA	AT5G25590	214
M14	mock,MeJA	AT5G27240	214
M14	mock,MeJA	AT5G40640	214
M14	mock,MeJA	AT5G47110	214
M14	mock,MeJA	AT5G47620	214
M14	mock,MeJA	AT5G47820	214
M14	mock,MeJA	AT5G48360	214
M14	mock,MeJA	AT5G49100	214
M14	mock,MeJA	AT5G49215	214
M14	mock,MeJA	AT5G49580	214
M14	mock,MeJA	AT5G50020	214
M14	mock,MeJA	AT5G52230	214
M14	mock,MeJA	AT5G52420	214
M14	mock,MeJA	AT5G56040	214
M14	mock,MeJA	AT5G57070	214
M14	mock,MeJA	AT5G58950	214
M14	mock,MeJA	AT5G60170	214
M14	mock,MeJA	AT5G61830	214
M14	mock,MeJA	AT5G66460	214
M15	mock,SA	AT1G12110	14
M15	mock,SA	AT1G17370	14
M15	mock,SA	AT1G64780	14
M15	mock,SA	AT1G65060	14
M15	mock,SA	AT2G35760	14
M15	mock,SA	AT2G43710	14
M15	mock,SA	AT3G13620	14
M15	mock,SA	AT3G22420	14
M15	mock,SA	AT3G26950	14
M15	mock,SA	AT3G52370	14
M15	mock,SA	AT3G55120	14
M15	mock,SA	AT5G10770	14
M15	mock,SA	AT5G46800	14
M15	mock,SA	AT5G57940	14
M16	SA,MeJA	AT1G09560	31
M16	SA,MeJA	AT1G14200	31
M16	SA,MeJA	AT1G14370	31
M16	SA,MeJA	AT1G24145	31
M16	SA,MeJA	AT1G57630	31
M16	SA,MeJA	AT1G61250	31
M16	SA,MeJA	AT2G37940	31
M16	SA,MeJA	AT2G39840	31
M16	SA,MeJA	AT2G41160	31
M16	SA,MeJA	AT2G41835	31
M16	SA,MeJA	AT2G44080	31
M16	SA,MeJA	AT3G08970	31
M16	SA,MeJA	AT3G09020	31
M16	SA,MeJA	AT3G09350	31
M16	SA,MeJA	AT3G22600	31
M16	SA,MeJA	AT3G28450	31
M16	SA,MeJA	AT3G49210	31
M16	SA,MeJA	AT3G55470	31
M16	SA,MeJA	AT4G10960	31
M16	SA,MeJA	AT4G16957	31
M16	SA,MeJA	AT4G18253	31
M16	SA,MeJA	AT4G23150	31
M16	SA,MeJA	AT4G26990	31
M16	SA,MeJA	AT4G39830	31
M16	SA,MeJA	AT5G02490	31
M16	SA,MeJA	AT5G08240	31
M16	SA,MeJA	AT5G24210	31
M16	SA,MeJA	AT5G25250	31
M16	SA,MeJA	AT5G27420	31
M16	SA,MeJA	AT5G52760	31
M16	SA,MeJA	AT5G54850	31
M17	mock,MeJA	AT1G02360	29
M17	mock,MeJA	AT1G14370	29
M17	mock,MeJA	AT1G16110	29
M17	mock,MeJA	AT1G18390	29
M17	mock,MeJA	AT1G28480	29
M17	mock,MeJA	AT1G34750	29
M17	mock,MeJA	AT1G63830	29
M17	mock,MeJA	AT1G65845	29
M17	mock,MeJA	AT1G69890	29
M17	mock,MeJA	AT2G20960	29
M17	mock,MeJA	AT2G45010	29
M17	mock,MeJA	AT3G07390	29
M17	mock,MeJA	AT3G19010	29
M17	mock,MeJA	AT3G50260	29
M17	mock,MeJA	AT3G50470	29
M17	mock,MeJA	AT3G60200	29
M17	mock,MeJA	AT4G02330	29
M17	mock,MeJA	AT4G23010	29
M17	mock,MeJA	AT4G23220	29
M17	mock,MeJA	AT4G39830	29
M17	mock,MeJA	AT5G03350	29
M17	mock,MeJA	AT5G25440	29
M17	mock,MeJA	AT5G39020	29
M17	mock,MeJA	AT5G44070	29
M17	mock,MeJA	AT5G44568	29
M17	mock,MeJA	AT5G45750	29
M17	mock,MeJA	AT5G52750	29
M17	mock,MeJA	AT5G62560	29
M17	mock,MeJA	AT5G67560	29
M18	mock,SA,MeJA	AT1G08570	10
M18	mock,SA,MeJA	AT1G16170	10
M18	mock,SA,MeJA	AT1G35460	10
M18	mock,SA,MeJA	AT2G39440	10
M18	mock,SA,MeJA	AT3G16570	10
M18	mock,SA,MeJA	AT4G12390	10
M18	mock,SA,MeJA	AT4G34881	10
M18	mock,SA,MeJA	AT4G37280	10
M18	mock,SA,MeJA	AT4G37590	10
M18	mock,SA,MeJA	AT5G06930	10
M19	mock,SA	AT1G07110	49
M19	mock,SA	AT1G08110	49
M19	mock,SA	AT1G16460	49
M19	mock,SA	AT1G16880	49
M19	mock,SA	AT1G28570	49
M19	mock,SA	AT1G33810	49
M19	mock,SA	AT1G35340	49
M19	mock,SA	AT1G42960	49
M19	mock,SA	AT1G45230	49
M19	mock,SA	AT1G53000	49
M19	mock,SA	AT1G55675	49
M19	mock,SA	AT1G70730	49
M19	mock,SA	AT1G74920	49
M19	mock,SA	AT2G01320	49
M19	mock,SA	AT2G18230	49
M19	mock,SA	AT2G21970	49
M19	mock,SA	AT2G26355	49
M19	mock,SA	AT2G35820	49
M19	mock,SA	AT2G37630	49
M19	mock,SA	AT2G47910	49
M19	mock,SA	AT3G01520	49
M19	mock,SA	AT3G06510	49
M19	mock,SA	AT3G17670	49
M19	mock,SA	AT3G25530	49
M19	mock,SA	AT3G52050	49
M19	mock,SA	AT3G52155	49
M19	mock,SA	AT3G62410	49
M19	mock,SA	AT4G01935	49
M19	mock,SA	AT4G04750	49
M19	mock,SA	AT4G10300	49
M19	mock,SA	AT4G13590	49
M19	mock,SA	AT4G14100	49
M19	mock,SA	AT4G29890	49
M19	mock,SA	AT4G31115	49
M19	mock,SA	AT4G35905	49
M19	mock,SA	AT4G36910	49
M19	mock,SA	AT4G38460	49
M19	mock,SA	AT5G01930	49
M19	mock,SA	AT5G04440	49
M19	mock,SA	AT5G06130	49
M19	mock,SA	AT5G20130	49
M19	mock,SA	AT5G20935	49
M19	mock,SA	AT5G24000	49
M19	mock,SA	AT5G36170	49
M19	mock,SA	AT5G46390	49
M19	mock,SA	AT5G51970	49
M19	mock,SA	AT5G52780	49
M19	mock,SA	AT5G58800	49
M19	mock,SA	AT5G66490	49
M20	mock,SA	AT1G13260	31
M20	mock,SA	AT1G16110	31
M20	mock,SA	AT1G17420	31
M20	mock,SA	AT1G20510	31
M20	mock,SA	AT1G33610	31
M20	mock,SA	AT1G70700	31
M20	mock,SA	AT1G70740	31
M20	mock,SA	AT1G76360	31
M20	mock,SA	AT2G12400	31
M20	mock,SA	AT2G22770	31
M20	mock,SA	AT2G34930	31
M20	mock,SA	AT2G38750	31
M20	mock,SA	AT2G42760	31
M20	mock,SA	AT3G02880	31
M20	mock,SA	AT3G04210	31
M20	mock,SA	AT3G07195	31
M20	mock,SA	AT3G15480	31
M20	mock,SA	AT3G23810	31
M20	mock,SA	AT3G44190	31
M20	mock,SA	AT3G46110	31
M20	mock,SA	AT3G53680	31
M20	mock,SA	AT4G13410	31
M20	mock,SA	AT4G23180	31
M20	mock,SA	AT4G31800	31
M20	mock,SA	AT5G28630	31
M20	mock,SA	AT5G40610	31
M20	mock,SA	AT5G44050	31
M20	mock,SA	AT5G46470	31
M20	mock,SA	AT5G53050	31
M20	mock,SA	AT5G61810	31
M20	mock,SA	AT5G62070	31
M21	mock,MeJA	AT1G01510	311
M21	mock,MeJA	AT1G03520	311
M21	mock,MeJA	AT1G04210	311
M21	mock,MeJA	AT1G05150	311
M21	mock,MeJA	AT1G06390	311
M21	mock,MeJA	AT1G06820	311
M21	mock,MeJA	AT1G07110	311
M21	mock,MeJA	AT1G07200	311
M21	mock,MeJA	AT1G08110	311
M21	mock,MeJA	AT1G08190	311
M21	mock,MeJA	AT1G08260	311
M21	mock,MeJA	AT1G08620	311
M21	mock,MeJA	AT1G10910	311
M21	mock,MeJA	AT1G11280	311
M21	mock,MeJA	AT1G12280	311
M21	mock,MeJA	AT1G13380	311
M21	mock,MeJA	AT1G14770	311
M21	mock,MeJA	AT1G15170	311
M21	mock,MeJA	AT1G15730	311
M21	mock,MeJA	AT1G15750	311
M21	mock,MeJA	AT1G15910	311
M21	mock,MeJA	AT1G17210	311
M21	mock,MeJA	AT1G17470	311
M21	mock,MeJA	AT1G18610	311
M21	mock,MeJA	AT1G19110	311
M21	mock,MeJA	AT1G19350	311
M21	mock,MeJA	AT1G19430	311
M21	mock,MeJA	AT1G19870	311
M21	mock,MeJA	AT1G19880	311
M21	mock,MeJA	AT1G27510	311
M21	mock,MeJA	AT1G27850	311
M21	mock,MeJA	AT1G28660	311
M21	mock,MeJA	AT1G30400	311
M21	mock,MeJA	AT1G31410	311
M21	mock,MeJA	AT1G31480	311
M21	mock,MeJA	AT1G32490	311
M21	mock,MeJA	AT1G33680	311
M21	mock,MeJA	AT1G34630	311
M21	mock,MeJA	AT1G38131	311
M21	mock,MeJA	AT1G43850	311
M21	mock,MeJA	AT1G47490	311
M21	mock,MeJA	AT1G48090	311
M21	mock,MeJA	AT1G48650	311
M21	mock,MeJA	AT1G49630	311
M21	mock,MeJA	AT1G50630	311
M21	mock,MeJA	AT1G51450	311
M21	mock,MeJA	AT1G51570	311
M21	mock,MeJA	AT1G51690	311
M21	mock,MeJA	AT1G51745	311
M21	mock,MeJA	AT1G53000	311
M21	mock,MeJA	AT1G54350	311
M21	mock,MeJA	AT1G54920	311
M21	mock,MeJA	AT1G55350	311
M21	mock,MeJA	AT1G55970	311
M21	mock,MeJA	AT1G56180	311
M21	mock,MeJA	AT1G58250	311
M21	mock,MeJA	AT1G59890	311
M21	mock,MeJA	AT1G60990	311
M21	mock,MeJA	AT1G61190	311
M21	mock,MeJA	AT1G61300	311
M21	mock,MeJA	AT1G63640	311
M21	mock,MeJA	AT1G63980	311
M21	mock,MeJA	AT1G64330	311
M21	mock,MeJA	AT1G64430	311
M21	mock,MeJA	AT1G64740	311
M21	mock,MeJA	AT1G65070	311
M21	mock,MeJA	AT1G65930	311
M21	mock,MeJA	AT1G68400	311
M21	mock,MeJA	AT1G68790	311
M21	mock,MeJA	AT1G69220	311
M21	mock,MeJA	AT1G70060	311
M21	mock,MeJA	AT1G72410	311
M21	mock,MeJA	AT1G75080	311
M21	mock,MeJA	AT1G76720	311
M21	mock,MeJA	AT1G76890	311
M21	mock,MeJA	AT1G76950	311
M21	mock,MeJA	AT1G77460	311
M21	mock,MeJA	AT1G77690	311
M21	mock,MeJA	AT1G77720	311
M21	mock,MeJA	AT1G78150	311
M21	mock,MeJA	AT1G80280	311
M21	mock,MeJA	AT1G80490	311
M21	mock,MeJA	AT2G01860	311
M21	mock,MeJA	AT2G01910	311
M21	mock,MeJA	AT2G01950	311
M21	mock,MeJA	AT2G02470	311
M21	mock,MeJA	AT2G02820	311
M21	mock,MeJA	AT2G07680	311
M21	mock,MeJA	AT2G11215	311
M21	mock,MeJA	AT2G16940	311
M21	mock,MeJA	AT2G17020	311
M21	mock,MeJA	AT2G17440	311
M21	mock,MeJA	AT2G20050	311
M21	mock,MeJA	AT2G20190	311
M21	mock,MeJA	AT2G21050	311
M21	mock,MeJA	AT2G21385	311
M21	mock,MeJA	AT2G25220	311
M21	mock,MeJA	AT2G25270	311
M21	mock,MeJA	AT2G25660	311
M21	mock,MeJA	AT2G26910	311
M21	mock,MeJA	AT2G27110	311
M21	mock,MeJA	AT2G28310	311
M21	mock,MeJA	AT2G29890	311
M21	mock,MeJA	AT2G30800	311
M21	mock,MeJA	AT2G31320	311
M21	mock,MeJA	AT2G31960	311
M21	mock,MeJA	AT2G33310	311
M21	mock,MeJA	AT2G34660	311
M21	mock,MeJA	AT2G34680	311
M21	mock,MeJA	AT2G35050	311
M21	mock,MeJA	AT2G35920	311
M21	mock,MeJA	AT2G36990	311
M21	mock,MeJA	AT2G37050	311
M21	mock,MeJA	AT2G38680	311
M21	mock,MeJA	AT2G39190	311
M21	mock,MeJA	AT2G40860	311
M21	mock,MeJA	AT2G42500	311
M21	mock,MeJA	AT2G42810	311
M21	mock,MeJA	AT2G43430	311
M21	mock,MeJA	AT2G43680	311
M21	mock,MeJA	AT2G45810	311
M21	mock,MeJA	AT2G45880	311
M21	mock,MeJA	AT2G46590	311
M21	mock,MeJA	AT2G47900	311
M21	mock,MeJA	AT2G48160	311
M21	mock,MeJA	AT3G02130	311
M21	mock,MeJA	AT3G02890	311
M21	mock,MeJA	AT3G03520	311
M21	mock,MeJA	AT3G03710	311
M21	mock,MeJA	AT3G04470	311
M21	mock,MeJA	AT3G06010	311
M21	mock,MeJA	AT3G06430	311
M21	mock,MeJA	AT3G06480	311
M21	mock,MeJA	AT3G07330	311
M21	mock,MeJA	AT3G08020	311
M21	mock,MeJA	AT3G11560	311
M21	mock,MeJA	AT3G12020	311
M21	mock,MeJA	AT3G12590	311
M21	mock,MeJA	AT3G14205	311
M21	mock,MeJA	AT3G14980	311
M21	mock,MeJA	AT3G15470	311
M21	mock,MeJA	AT3G15880	311
M21	mock,MeJA	AT3G16060	311
M21	mock,MeJA	AT3G17310	311
M21	mock,MeJA	AT3G17440	311
M21	mock,MeJA	AT3G17850	311
M21	mock,MeJA	AT3G19570	311
M21	mock,MeJA	AT3G19670	311
M21	mock,MeJA	AT3G21290	311
M21	mock,MeJA	AT3G23310	311
M21	mock,MeJA	AT3G23640	311
M21	mock,MeJA	AT3G23760	311
M21	mock,MeJA	AT3G24490	311
M21	mock,MeJA	AT3G25710	311
M21	mock,MeJA	AT3G26720	311
M21	mock,MeJA	AT3G26935	311
M21	mock,MeJA	AT3G27390	311
M21	mock,MeJA	AT3G45190	311
M21	mock,MeJA	AT3G47910	311
M21	mock,MeJA	AT3G48190	311
M21	mock,MeJA	AT3G48200	311
M21	mock,MeJA	AT3G48670	311
M21	mock,MeJA	AT3G48710	311
M21	mock,MeJA	AT3G50530	311
M21	mock,MeJA	AT3G53920	311
M21	mock,MeJA	AT3G54260	311
M21	mock,MeJA	AT3G54920	311
M21	mock,MeJA	AT3G55080	311
M21	mock,MeJA	AT3G55420	311
M21	mock,MeJA	AT3G56480	311
M21	mock,MeJA	AT3G60030	311
M21	mock,MeJA	AT3G60320	311
M21	mock,MeJA	AT3G61830	311
M21	mock,MeJA	AT3G63260	311
M21	mock,MeJA	AT3G63300	311
M21	mock,MeJA	AT3G63370	311
M21	mock,MeJA	AT4G00020	311
M21	mock,MeJA	AT4G00720	311
M21	mock,MeJA	AT4G00730	311
M21	mock,MeJA	AT4G00830	311
M21	mock,MeJA	AT4G00900	311
M21	mock,MeJA	AT4G00950	311
M21	mock,MeJA	AT4G01570	311
M21	mock,MeJA	AT4G01800	311
M21	mock,MeJA	AT4G02020	311
M21	mock,MeJA	AT4G03000	311
M21	mock,MeJA	AT4G06598	311
M21	mock,MeJA	AT4G09630	311
M21	mock,MeJA	AT4G14350	311
M21	mock,MeJA	AT4G16120	311
M21	mock,MeJA	AT4G16340	311
M21	mock,MeJA	AT4G17330	311
M21	mock,MeJA	AT4G18600	311
M21	mock,MeJA	AT4G19500	311
M21	mock,MeJA	AT4G20340	311
M21	mock,MeJA	AT4G21070	311
M21	mock,MeJA	AT4G22120	311
M21	mock,MeJA	AT4G23940	311
M21	mock,MeJA	AT4G24520	311
M21	mock,MeJA	AT4G26610	311
M21	mock,MeJA	AT4G26870	311
M21	mock,MeJA	AT4G27000	311
M21	mock,MeJA	AT4G28220	311
M21	mock,MeJA	AT4G29060	311
M21	mock,MeJA	AT4G29220	311
M21	mock,MeJA	AT4G30200	311
M21	mock,MeJA	AT4G30860	311
M21	mock,MeJA	AT4G30910	311
M21	mock,MeJA	AT4G30920	311
M21	mock,MeJA	AT4G31390	311
M21	mock,MeJA	AT4G31880	311
M21	mock,MeJA	AT4G31890	311
M21	mock,MeJA	AT4G32120	311
M21	mock,MeJA	AT4G32620	311
M21	mock,MeJA	AT4G32710	311
M21	mock,MeJA	AT4G33030	311
M21	mock,MeJA	AT4G33080	311
M21	mock,MeJA	AT4G33410	311
M21	mock,MeJA	AT4G34040	311
M21	mock,MeJA	AT4G34830	311
M21	mock,MeJA	AT4G35240	311
M21	mock,MeJA	AT4G35560	311
M21	mock,MeJA	AT4G35780	311
M21	mock,MeJA	AT4G37100	311
M21	mock,MeJA	AT4G37270	311
M21	mock,MeJA	AT4G37280	311
M21	mock,MeJA	AT4G39050	311
M21	mock,MeJA	AT5G01020	311
M21	mock,MeJA	AT5G01240	311
M21	mock,MeJA	AT5G01630	311
M21	mock,MeJA	AT5G02250	311
M21	mock,MeJA	AT5G03940	311
M21	mock,MeJA	AT5G04140	311
M21	mock,MeJA	AT5G04810	311
M21	mock,MeJA	AT5G05800	311
M21	mock,MeJA	AT5G05980	311
M21	mock,MeJA	AT5G06390	311
M21	mock,MeJA	AT5G06930	311
M21	mock,MeJA	AT5G08390	311
M21	mock,MeJA	AT5G10200	311
M21	mock,MeJA	AT5G11380	311
M21	mock,MeJA	AT5G11530	311
M21	mock,MeJA	AT5G12440	311
M21	mock,MeJA	AT5G13000	311
M21	mock,MeJA	AT5G13980	311
M21	mock,MeJA	AT5G14090	311
M21	mock,MeJA	AT5G14720	311
M21	mock,MeJA	AT5G15070	311
M21	mock,MeJA	AT5G16715	311
M21	mock,MeJA	AT5G17410	311
M21	mock,MeJA	AT5G17890	311
M21	mock,MeJA	AT5G17980	311
M21	mock,MeJA	AT5G18410	311
M21	mock,MeJA	AT5G18830	311
M21	mock,MeJA	AT5G19740	311
M21	mock,MeJA	AT5G20200	311
M21	mock,MeJA	AT5G20320	311
M21	mock,MeJA	AT5G20360	311
M21	mock,MeJA	AT5G20730	311
M21	mock,MeJA	AT5G20840	311
M21	mock,MeJA	AT5G21222	311
M21	mock,MeJA	AT5G21930	311
M21	mock,MeJA	AT5G24010	311
M21	mock,MeJA	AT5G24690	311
M21	mock,MeJA	AT5G26742	311
M21	mock,MeJA	AT5G28400	311
M21	mock,MeJA	AT5G35450	311
M21	mock,MeJA	AT5G35750	311
M21	mock,MeJA	AT5G40820	311
M21	mock,MeJA	AT5G41790	311
M21	mock,MeJA	AT5G42620	311
M21	mock,MeJA	AT5G43310	311
M21	mock,MeJA	AT5G44800	311
M21	mock,MeJA	AT5G45060	311
M21	mock,MeJA	AT5G47620	311
M21	mock,MeJA	AT5G47660	311
M21	mock,MeJA	AT5G47690	311
M21	mock,MeJA	AT5G47720	311
M21	mock,MeJA	AT5G47780	311
M21	mock,MeJA	AT5G47810	311
M21	mock,MeJA	AT5G47820	311
M21	mock,MeJA	AT5G48600	311
M21	mock,MeJA	AT5G49580	311
M21	mock,MeJA	AT5G49990	311
M21	mock,MeJA	AT5G50020	311
M21	mock,MeJA	AT5G52110	311
M21	mock,MeJA	AT5G52430	311
M21	mock,MeJA	AT5G52530	311
M21	mock,MeJA	AT5G52920	311
M21	mock,MeJA	AT5G53170	311
M21	mock,MeJA	AT5G53440	311
M21	mock,MeJA	AT5G54090	311
M21	mock,MeJA	AT5G55820	311
M21	mock,MeJA	AT5G56040	311
M21	mock,MeJA	AT5G56290	311
M21	mock,MeJA	AT5G56530	311
M21	mock,MeJA	AT5G56740	311
M21	mock,MeJA	AT5G56900	311
M21	mock,MeJA	AT5G58160	311
M21	mock,MeJA	AT5G58950	311
M21	mock,MeJA	AT5G60170	311
M21	mock,MeJA	AT5G60690	311
M21	mock,MeJA	AT5G61060	311
M21	mock,MeJA	AT5G62670	311
M21	mock,MeJA	AT5G63020	311
M21	mock,MeJA	AT5G64070	311
M21	mock,MeJA	AT5G64300	311
M21	mock,MeJA	AT5G64920	311
M21	mock,MeJA	AT5G65970	311
M21	mock,MeJA	AT5G66460	311
M21	mock,MeJA	AT5G66900	311
M22	mock,MeJA	AT1G08520	20
M22	mock,MeJA	AT1G19720	20
M22	mock,MeJA	AT1G55970	20
M22	mock,MeJA	AT1G72250	20
M22	mock,MeJA	AT1G73450	20
M22	mock,MeJA	AT2G22610	20
M22	mock,MeJA	AT2G34680	20
M22	mock,MeJA	AT2G38040	20
M22	mock,MeJA	AT2G47500	20
M22	mock,MeJA	AT2G47940	20
M22	mock,MeJA	AT3G20150	20
M22	mock,MeJA	AT3G24715	20
M22	mock,MeJA	AT3G48560	20
M22	mock,MeJA	AT3G54280	20
M22	mock,MeJA	AT4G02290	20
M22	mock,MeJA	AT4G19710	20
M22	mock,MeJA	AT5G10200	20
M22	mock,MeJA	AT5G65820	20
M22	mock,MeJA	ATCG00480	20
M22	mock,MeJA	ATCG00780	20
M23	mock,SA,MeJA	AT1G17970	20
M23	mock,SA,MeJA	AT1G20010	20
M23	mock,SA,MeJA	AT1G79460	20
M23	mock,SA,MeJA	AT2G15090	20
M23	mock,SA,MeJA	AT2G15970	20
M23	mock,SA,MeJA	AT2G22980	20
M23	mock,SA,MeJA	AT2G29310	20
M23	mock,SA,MeJA	AT2G42200	20
M23	mock,SA,MeJA	AT2G45560	20
M23	mock,SA,MeJA	AT3G18850	20
M23	mock,SA,MeJA	AT3G20015	20
M23	mock,SA,MeJA	AT3G62750	20
M23	mock,SA,MeJA	AT4G04340	20
M23	mock,SA,MeJA	AT4G20430	20
M23	mock,SA,MeJA	AT4G27440	20
M23	mock,SA,MeJA	AT5G02160	20
M23	mock,SA,MeJA	AT5G05890	20
M23	mock,SA,MeJA	AT5G38290	20
M23	mock,SA,MeJA	AT5G38510	20
M23	mock,SA,MeJA	AT5G63780	20
M24	mock,MeJA	AT1G20440	12
M24	mock,MeJA	AT1G29670	12
M24	mock,MeJA	AT1G76180	12
M24	mock,MeJA	AT2G30600	12
M24	mock,MeJA	AT2G41475	12
M24	mock,MeJA	AT3G44860	12
M24	mock,MeJA	AT3G51450	12
M24	mock,MeJA	AT5G01830	12
M24	mock,MeJA	AT5G15970	12
M24	mock,MeJA	AT5G45750	12
M24	mock,MeJA	AT5G47240	12
M24	mock,MeJA	AT5G67560	12
M25	mock,SA,MeJA	AT1G14345	14
M25	mock,SA,MeJA	AT1G14700	14
M25	mock,SA,MeJA	AT1G18650	14
M25	mock,SA,MeJA	AT1G22430	14
M25	mock,SA,MeJA	AT1G60690	14
M25	mock,SA,MeJA	AT2G14660	14
M25	mock,SA,MeJA	AT2G35130	14
M25	mock,SA,MeJA	AT2G37450	14
M25	mock,SA,MeJA	AT4G17600	14
M25	mock,SA,MeJA	AT4G24750	14
M25	mock,SA,MeJA	AT4G25450	14
M25	mock,SA,MeJA	AT5G04530	14
M25	mock,SA,MeJA	AT5G10480	14
M25	mock,SA,MeJA	AT5G25460	14
M26	mock,MeJA	AT1G05710	36
M26	mock,MeJA	AT1G16170	36
M26	mock,MeJA	AT1G22885	36
M26	mock,MeJA	AT1G22890	36
M26	mock,MeJA	AT1G35430	36
M26	mock,MeJA	AT1G54740	36
M26	mock,MeJA	AT1G56510	36
M26	mock,MeJA	AT1G56660	36
M26	mock,MeJA	AT1G63120	36
M26	mock,MeJA	AT1G63900	36
M26	mock,MeJA	AT1G67470	36
M26	mock,MeJA	AT1G67480	36
M26	mock,MeJA	AT2G39360	36
M26	mock,MeJA	AT2G46225	36
M26	mock,MeJA	AT3G11280	36
M26	mock,MeJA	AT3G11650	36
M26	mock,MeJA	AT3G12630	36
M26	mock,MeJA	AT3G16570	36
M26	mock,MeJA	AT3G17440	36
M26	mock,MeJA	AT3G18780	36
M26	mock,MeJA	AT3G57640	36
M26	mock,MeJA	AT4G19540	36
M26	mock,MeJA	AT4G28400	36
M26	mock,MeJA	AT5G01470	36
M26	mock,MeJA	AT5G02970	36
M26	mock,MeJA	AT5G14640	36
M26	mock,MeJA	AT5G42000	36
M26	mock,MeJA	AT5G42100	36
M26	mock,MeJA	AT5G42680	36
M26	mock,MeJA	AT5G46490	36
M26	mock,MeJA	AT5G46500	36
M26	mock,MeJA	AT5G51550	36
M26	mock,MeJA	AT5G53370	36
M26	mock,MeJA	AT5G58090	36
M26	mock,MeJA	AT5G58120	36
M26	mock,MeJA	AT5G65430	36
M27	mock,SA,MeJA	AT1G02300	63
M27	mock,SA,MeJA	AT1G15215	63
M27	mock,SA,MeJA	AT1G21600	63
M27	mock,SA,MeJA	AT1G22370	63
M27	mock,SA,MeJA	AT1G23080	63
M27	mock,SA,MeJA	AT1G24450	63
M27	mock,SA,MeJA	AT1G44780	63
M27	mock,SA,MeJA	AT1G49560	63
M27	mock,SA,MeJA	AT1G49980	63
M27	mock,SA,MeJA	AT1G51560	63
M27	mock,SA,MeJA	AT1G53040	63
M27	mock,SA,MeJA	AT1G53450	63
M27	mock,SA,MeJA	AT1G63480	63
M27	mock,SA,MeJA	AT1G68560	63
M27	mock,SA,MeJA	AT1G74410	63
M27	mock,SA,MeJA	AT2G18245	63
M27	mock,SA,MeJA	AT2G20100	63
M27	mock,SA,MeJA	AT2G22840	63
M27	mock,SA,MeJA	AT2G24762	63
M27	mock,SA,MeJA	AT2G27060	63
M27	mock,SA,MeJA	AT2G27340	63
M27	mock,SA,MeJA	AT2G31190	63
M27	mock,SA,MeJA	AT2G32650	63
M27	mock,SA,MeJA	AT2G33500	63
M27	mock,SA,MeJA	AT2G36340	63
M27	mock,SA,MeJA	AT2G40570	63
M27	mock,SA,MeJA	AT3G16200	63
M27	mock,SA,MeJA	AT3G18000	63
M27	mock,SA,MeJA	AT3G18050	63
M27	mock,SA,MeJA	AT3G22970	63
M27	mock,SA,MeJA	AT3G23710	63
M27	mock,SA,MeJA	AT3G62550	63
M27	mock,SA,MeJA	AT4G16800	63
M27	mock,SA,MeJA	AT4G21430	63
M27	mock,SA,MeJA	AT4G24610	63
M27	mock,SA,MeJA	AT4G31050	63
M27	mock,SA,MeJA	AT4G31060	63
M27	mock,SA,MeJA	AT4G36050	63
M27	mock,SA,MeJA	AT4G36180	63
M27	mock,SA,MeJA	AT4G38020	63
M27	mock,SA,MeJA	AT4G38050	63
M27	mock,SA,MeJA	AT5G02650	63
M27	mock,SA,MeJA	AT5G10060	63
[truncated: 19,810 more rows]
