# Supplementary material for: Revealing Shared and Distinct Genes Responding to JA and SA Signaling in Arabidopsis by Meta-Analysis
Source: Front Plant Sci. 2020 Jun 26;11:908. doi: 10.3389/fpls.2020.00908 (PMC7333171; doi:10.3389/fpls.2020.00908)
Supplement: TABLE S6 — Venn diagram information for Figure 4. The JA/SA regulated genes of the Meta-Analysis were compared with Wigwams genes using Fisher exact test. [file Table_6.xls]

Module	MetaDEvenn	ConditionSpan	ModuleSize	GeneCount	Fisher.Pvalue	GeneinModule
M1	JAdown_SAdown	mock,SA,MeJA	20	18	1.23E-08	AT1G04430|AT1G05850|AT1G11545|AT1G75680|AT2G04780|AT2G06850|AT2G14890|AT2G24150|AT2G29050|AT2G44160|AT3G15480|AT3G26950|AT3G54690|AT4G22290|AT4G27720|AT5G16390|AT5G48490|AT5G63060
M2	JAdown_SAdown	mock,SA,MeJA	90	83	6.91E-38	AT1G01620|AT1G02640|AT1G03870|AT1G04040|AT1G04240|AT1G04680|AT1G06360|AT1G09160|AT1G11545|AT1G11820|AT1G12500|AT1G23205|AT1G26570|AT1G29660|AT1G30690|AT1G31420|AT1G33811|AT1G35780|AT1G45207|AT1G48240|AT1G64640|AT1G68010|AT1G69700|AT1G70410|AT1G72970|AT2G04780|AT2G06850|AT2G10940|AT2G14890|AT2G28470|AT2G29550|AT2G38230|AT2G45400|AT2G45950|AT2G46780|AT3G06770|AT3G07360|AT3G08030|AT3G08600|AT3G11490…
M3	JAdown_SAdown	mock,SA,MeJA	11	11	8.76E-07	AT1G04040|AT1G06830|AT1G70410|AT1G73110|AT1G80640|AT2G18328|AT3G06145|AT3G14420|AT3G26650|AT5G42110|AT5G61130
M4	JAdown_SAdown	mock,SA	78	72	4.64E-33	AT1G04420|AT1G04520|AT1G05190|AT1G07320|AT1G08520|AT1G11850|AT1G12244|AT1G15180|AT1G17650|AT1G20810|AT1G32080|AT1G32200|AT1G49580|AT1G53520|AT1G64510|AT1G65260|AT1G67700|AT1G73110|AT1G74970|AT1G76450|AT1G77490|AT1G78630|AT2G05310|AT2G20890|AT2G21280|AT2G22670|AT2G24090|AT2G27402|AT2G30170|AT2G33450|AT2G39470|AT2G44920|AT3G01500|AT3G11630|AT3G15520|AT3G16370|AT3G19480|AT3G24430|AT3G25920|AT3G26060…
M5	JAdown_SAdown	mock,MeJA	112	102	4.42E-45	AT1G01090|AT1G02280|AT1G02720|AT1G04040|AT1G04420|AT1G04520|AT1G07320|AT1G08520|AT1G12244|AT1G15180|AT1G17650|AT1G20810|AT1G29660|AT1G32060|AT1G32080|AT1G32200|AT1G49580|AT1G49730|AT1G55360|AT1G62750|AT1G64510|AT1G67040|AT1G67700|AT1G70410|AT1G73110|AT1G74670|AT1G74970|AT1G76450|AT1G78820|AT1G80030|AT2G05790|AT2G20890|AT2G21280|AT2G22670|AT2G24090|AT2G25480|AT2G25840|AT2G27402|AT2G28950|AT2G33330…
M6	SAup_JAdown	mock,MeJA	10	9	2.03E-07	AT1G07620|AT1G50180|AT1G70250|AT1G73650|AT3G44630|AT3G55960|AT4G00955|AT5G44580|AT5G58110
M7	SAup_JAdown	mock,MeJA	10	7	9.37E-05	AT1G07370|AT1G08000|AT2G31270|AT3G48750|AT3G56870|AT4G31600|AT5G10550
M8	JAdown_SAdown	mock,MeJA	151	85	2.81E-13	AT1G02110|AT1G08570|AT1G10660|AT1G13380|AT1G14350|AT1G16170|AT1G18610|AT1G31410|AT1G32240|AT1G35460|AT1G42550|AT1G47740|AT1G55360|AT1G56180|AT1G56210|AT1G64430|AT1G64440|AT1G64720|AT1G66200|AT1G68400|AT1G70940|AT1G71340|AT1G74880|AT1G76890|AT1G79060|AT2G02780|AT2G04790|AT2G24280|AT2G26975|AT2G33250|AT2G33310|AT2G39470|AT2G46250|AT3G02690|AT3G13510|AT3G15354|AT3G16850|AT3G17470|AT3G17668|AT3G23160…
M9	JAup_SAup	mock,SA,MeJA	35	5	0.011122142	AT3G09830|AT3G10985|AT3G55950|AT4G25030|AT4G31800
M9	SAup_JAdown	mock,SA,MeJA	35	29	1.41E-19	AT1G07000|AT1G08930|AT1G14740|AT1G17600|AT1G20780|AT1G24150|AT1G25390|AT1G26270|AT1G30755|AT1G50740|AT1G55450|AT2G13800|AT2G30990|AT2G37940|AT2G41880|AT2G44490|AT3G01290|AT3G03000|AT3G11820|AT3G57550|AT4G14365|AT4G20780|AT5G11000|AT5G15730|AT5G15870|AT5G44070|AT5G54710|AT5G61560|AT5G66640
M10	JAup_SAup	mock,SA	111	20	8.98E-09	AT1G09970|AT1G19020|AT1G19180|AT1G22400|AT1G25370|AT1G25560|AT2G01450|AT2G38360|AT3G09830|AT3G10985|AT3G13050|AT3G25780|AT3G55950|AT4G12790|AT4G13110|AT4G18950|AT4G22590|AT4G25030|AT4G30060|AT4G31800
M10	SAup	mock,SA	111	36	0.000133452	AT1G02660|AT1G05675|AT1G28380|AT1G29690|AT1G33790|AT1G63500|AT1G71697|AT1G74330|AT2G02860|AT2G15390|AT2G20370|AT2G23320|AT2G41100|AT3G07195|AT3G07780|AT3G29360|AT3G46930|AT3G47570|AT3G49350|AT3G53810|AT3G60260|AT4G00300|AT4G16500|AT4G20830|AT4G21390|AT4G30600|AT4G33050|AT4G35480|AT4G39890|AT5G01100|AT5G13500|AT5G25930|AT5G39360|AT5G41100|AT5G61210|AT5G62865
M10	SAup_JAdown	mock,SA	111	54	3.41E-18	AT1G01560|AT1G07000|AT1G08930|AT1G14740|AT1G17600|AT1G20780|AT1G24150|AT1G25390|AT1G26270|AT1G30755|AT1G34750|AT1G50740|AT1G55450|AT1G61360|AT1G75860|AT2G13800|AT2G20960|AT2G27660|AT2G30990|AT2G37940|AT2G40095|AT2G41880|AT2G44490|AT2G47730|AT3G01290|AT3G03000|AT3G11820|AT3G26910|AT3G50470|AT3G51160|AT3G57550|AT4G01750|AT4G02330|AT4G11000|AT4G14365|AT4G20780|AT4G23190|AT4G23220|AT4G23810|AT4G24160…
M11	JAup_SAup	mock,SA,MeJA	462	32	0.001201289	AT1G04980|AT1G13210|AT1G14360|AT1G15670|AT1G17745|AT1G19270|AT1G20050|AT1G27000|AT1G32700|AT1G59870|AT1G65040|AT2G02810|AT2G25110|AT2G39270|AT3G09490|AT3G11340|AT3G13910|AT3G20660|AT3G24090|AT3G26090|AT3G28930|AT3G49120|AT4G10960|AT4G14430|AT4G16660|AT4G21580|AT4G23010|AT4G26060|AT5G08240|AT5G33290|AT5G37070|AT5G40370
M11	SAup_JAdown	mock,SA,MeJA	462	419	0	AT1G01730|AT1G02330|AT1G02920|AT1G02930|AT1G03370|AT1G04870|AT1G05350|AT1G05570|AT1G07020|AT1G07140|AT1G07630|AT1G08450|AT1G09040|AT1G09195|AT1G09430|AT1G09520|AT1G09630|AT1G09645|AT1G09815|AT1G10050|AT1G10130|AT1G10210|AT1G11200|AT1G11310|AT1G11330|AT1G11660|AT1G11800|AT1G12000|AT1G12200|AT1G12220|AT1G12290|AT1G12970|AT1G13000|AT1G13470|AT1G13750|AT1G14790|AT1G14880|AT1G14910|AT1G15120|AT1G15790…
M12	JAup_SAup	mock,SA	61	10	0.00011489	AT1G19300|AT2G02870|AT2G17500|AT2G39050|AT3G57260|AT4G10500|AT4G21850|AT4G39030|AT5G12890|AT5G23850
M12	SAup	mock,SA	61	23	0.00018297	AT1G04960|AT1G09020|AT1G09932|AT1G20110|AT1G22410|AT1G30640|AT2G17290|AT2G37110|AT3G03740|AT3G10800|AT3G29170|AT3G51460|AT3G59280|AT3G59500|AT3G60415|AT4G01010|AT4G15470|AT4G26750|AT4G29160|AT5G13440|AT5G21090|AT5G40650|AT5G52210
M12	SAup_JAdown	mock,SA	61	27	1.24E-08	AT1G10340|AT1G18890|AT1G20100|AT1G67850|AT1G73805|AT1G76700|AT1G76980|AT2G11520|AT2G29120|AT2G31865|AT2G44290|AT3G03020|AT3G07370|AT3G13080|AT3G45860|AT3G47780|AT3G48090|AT4G00570|AT4G00700|AT4G14365|AT4G17670|AT4G18890|AT4G23150|AT5G14930|AT5G47070|AT5G52760|AT5G58940
M13	SAup_JAdown	mock,MeJA	14	7	0.001587382	AT1G10430|AT1G61170|AT2G30590|AT3G14740|AT3G20670|AT5G25265|AT5G62610
M14	JAdown_SAdown	mock,MeJA	214	145	5.66E-34	AT1G01320|AT1G01610|AT1G02010|AT1G02110|AT1G05860|AT1G06240|AT1G11410|AT1G14350|AT1G14840|AT1G17140|AT1G18550|AT1G18610|AT1G19950|AT1G28670|AT1G29170|AT1G29530|AT1G31650|AT1G33480|AT1G42550|AT1G48480|AT1G49580|AT1G55360|AT1G55970|AT1G56430|AT1G62950|AT1G64430|AT1G64440|AT1G65070|AT1G65320|AT1G66840|AT1G70210|AT1G70280|AT1G70550|AT1G72275|AT1G72310|AT1G74720|AT1G78700|AT1G80050|AT2G01290|AT2G01570…
M15	JAup_SAdown	mock,SA	14	3	0.012203975	AT1G17370|AT3G13620|AT3G52370
M15	SAdown	mock,SA	14	5	0.003032897	AT1G12110|AT1G65060|AT3G55120|AT5G46800|AT5G57940
M16	JAup_SAup	SA,MeJA	31	5	0.006613809	AT1G14370|AT1G24145|AT3G08970|AT4G10960|AT5G08240
M16	SAup_JAdown	SA,MeJA	31	26	6.29E-18	AT1G09560|AT1G14200|AT1G57630|AT1G61250|AT2G37940|AT2G39840|AT2G41160|AT2G41835|AT2G44080|AT3G09020|AT3G09350|AT3G22600|AT3G28450|AT3G49210|AT3G55470|AT4G16957|AT4G18253|AT4G23150|AT4G26990|AT4G39830|AT5G02490|AT5G24210|AT5G25250|AT5G27420|AT5G52760|AT5G54850
M17	JAup_SAup	mock,MeJA	29	5	0.004928211	AT1G14370|AT1G28480|AT3G19010|AT4G23010|AT5G03350
M17	SAup_JAdown	mock,MeJA	29	19	3.44E-10	AT1G02360|AT1G16110|AT1G18390|AT1G34750|AT1G65845|AT2G20960|AT2G45010|AT3G07390|AT3G50470|AT4G02330|AT4G23220|AT4G39830|AT5G25440|AT5G39020|AT5G44070|AT5G44568|AT5G45750|AT5G52750|AT5G62560
M18	JAdown_SAdown	mock,SA,MeJA	10	10	3.12E-06	AT1G08570|AT1G16170|AT1G35460|AT2G39440|AT3G16570|AT4G12390|AT4G34881|AT4G37280|AT4G37590|AT5G06930
M19	JAdown_SAdown	mock,SA	49	33	1.31E-08	AT1G07110|AT1G08110|AT1G16460|AT1G16880|AT1G33810|AT1G42960|AT1G45230|AT1G53000|AT1G55675|AT1G70730|AT2G18230|AT2G21970|AT2G35820|AT2G37630|AT2G47910|AT3G01520|AT3G06510|AT3G17670|AT3G25530|AT3G52050|AT4G01935|AT4G04750|AT4G14100|AT4G31115|AT5G01930|AT5G04440|AT5G20130|AT5G20935|AT5G24000|AT5G36170|AT5G46390|AT5G52780|AT5G66490
M19	SAdown	mock,SA	49	14	1.27E-05	AT1G35340|AT2G01320|AT2G26355|AT3G52155|AT3G62410|AT4G10300|AT4G13590|AT4G29890|AT4G35905|AT4G36910|AT4G38460|AT5G06130|AT5G51970|AT5G58800
M20	JAup_SAdown	mock,SA	31	7	8.63E-05	AT1G70700|AT2G22770|AT2G34930|AT2G38750|AT4G13410|AT5G44050|AT5G61810
M20	JAup_SAup	mock,SA	31	7	0.000156748	AT1G13260|AT1G17420|AT1G20510|AT1G33610|AT2G42760|AT4G31800|AT5G53050
M21	JAdown	mock,MeJA	311	178	2.24E-08	AT1G03520|AT1G04210|AT1G05150|AT1G06390|AT1G07200|AT1G08190|AT1G08260|AT1G08620|AT1G14770|AT1G15910|AT1G17210|AT1G17470|AT1G19110|AT1G19430|AT1G19870|AT1G19880|AT1G27850|AT1G28660|AT1G30400|AT1G31480|AT1G32490|AT1G33680|AT1G34630|AT1G38131|AT1G43850|AT1G47490|AT1G48090|AT1G48650|AT1G49630|AT1G50630|AT1G51450|AT1G51570|AT1G51690|AT1G54920|AT1G55350|AT1G58250|AT1G59890|AT1G61190|AT1G61300|AT1G63640…
M21	JAdown_SAdown	mock,MeJA	311	115	0.000383192	AT1G01510|AT1G06820|AT1G07110|AT1G08110|AT1G10910|AT1G11280|AT1G12280|AT1G13380|AT1G15170|AT1G15730|AT1G18610|AT1G19350|AT1G27510|AT1G31410|AT1G51745|AT1G53000|AT1G54350|AT1G55970|AT1G56180|AT1G60990|AT1G64330|AT1G64430|AT1G65070|AT1G68400|AT1G72410|AT1G76720|AT1G76890|AT1G77460|AT1G77690|AT2G21050|AT2G21385|AT2G25270|AT2G26910|AT2G28310|AT2G29890|AT2G33310|AT2G34680|AT2G36990|AT2G38680|AT2G39190…
M22	JAdown_SAdown	mock,MeJA	20	10	0.031650537	AT1G08520|AT1G19720|AT1G55970|AT2G22610|AT2G34680|AT2G38040|AT2G47500|AT2G47940|AT3G48560|AT4G02290
M23	JAdown_SAdown	mock,SA,MeJA	20	20	9.46E-12	AT1G17970|AT1G20010|AT1G79460|AT2G15090|AT2G15970|AT2G22980|AT2G29310|AT2G42200|AT2G45560|AT3G18850|AT3G20015|AT3G62750|AT4G04340|AT4G20430|AT4G27440|AT5G02160|AT5G05890|AT5G38290|AT5G38510|AT5G63780
M24	JAup_SAdown	mock,MeJA	12	3	0.007776031	AT2G30600|AT5G15970|AT5G47240
M24	JAup_SAup	mock,MeJA	12	3	0.010109048	AT3G44860|AT3G51450|AT5G01830
M25	JAdown_SAdown	mock,SA,MeJA	14	14	1.94E-08	AT1G14345|AT1G14700|AT1G18650|AT1G22430|AT1G60690|AT2G14660|AT2G35130|AT2G37450|AT4G17600|AT4G24750|AT4G25450|AT5G04530|AT5G10480|AT5G25460
M26	SAup_JAdown	mock,MeJA	36	11	0.009157789	AT1G05710|AT1G22890|AT1G56660|AT1G67470|AT3G11280|AT3G11650|AT4G28400|AT5G46490|AT5G46500|AT5G53370|AT5G58120
M27	JAdown_SAdown	mock,SA,MeJA	63	62	2.13E-33	AT1G02300|AT1G15215|AT1G21600|AT1G22370|AT1G23080|AT1G24450|AT1G44780|AT1G49560|AT1G49980|AT1G51560|AT1G53040|AT1G53450|AT1G63480|AT1G68560|AT2G18245|AT2G20100|AT2G22840|AT2G24762|AT2G27060|AT2G27340|AT2G31190|AT2G32650|AT2G33500|AT2G36340|AT2G40570|AT3G16200|AT3G18000|AT3G18050|AT3G22970|AT3G23710|AT3G62550|AT4G16800|AT4G21430|AT4G24610|AT4G31050|AT4G31060|AT4G36050|AT4G36180|AT4G38020|AT4G38050…
M28	JAdown_SAdown	mock,SA	120	112	2.90E-52	AT1G01860|AT1G02150|AT1G03687|AT1G05140|AT1G05320|AT1G09710|AT1G10910|AT1G12700|AT1G15490|AT1G16780|AT1G17350|AT1G20540|AT1G21560|AT1G22700|AT1G23180|AT1G24610|AT1G29410|AT1G33290|AT1G47670|AT1G47900|AT1G60230|AT1G60990|AT1G62030|AT1G63610|AT1G67440|AT1G70200|AT1G72810|AT1G73090|AT1G74850|AT1G77122|AT2G05210|AT2G22650|AT2G24230|AT2G31150|AT2G33820|AT2G34590|AT2G39930|AT2G40690|AT2G40920|AT2G42290…
M29	JAdown_SAdown	mock,SA,MeJA	19	19	3.37E-11	AT1G21480|AT1G25440|AT1G29410|AT1G51430|AT1G62330|AT2G20180|AT2G27340|AT2G33500|AT3G05675|AT3G16750|AT3G58090|AT4G27630|AT4G34020|AT5G05550|AT5G07630|AT5G20450|AT5G22700|AT5G49665|AT5G61420
M30	JAdown_SAdown	mock,MeJA	65	30	0.001478824	AT1G25440|AT1G29410|AT1G51430|AT1G62330|AT1G63800|AT1G66140|AT1G68190|AT1G74800|AT1G78460|AT2G20180|AT2G20240|AT2G32710|AT2G33500|AT2G36340|AT3G05675|AT3G16750|AT3G17160|AT3G22970|AT3G50740|AT4G13560|AT4G27630|AT5G01780|AT5G13870|AT5G20450|AT5G22700|AT5G26960|AT5G47370|AT5G49665|AT5G61420|AT5G64380
M31	JAup_SAup	mock,SA	69	10	0.000327841	AT1G72520|AT1G75230|AT2G43320|AT2G44500|AT3G08720|AT3G14090|AT3G19970|AT3G55430|AT3G57880|AT5G57550
M31	SAup	mock,SA	69	39	4.99E-13	AT1G02660|AT1G21080|AT1G27770|AT1G29340|AT1G35350|AT1G59910|AT1G61100|AT1G67060|AT1G68410|AT1G68690|AT1G69840|AT1G74330|AT2G06530|AT2G19710|AT2G21120|AT2G22500|AT2G40270|AT3G11420|AT3G13320|AT3G24530|AT3G24550|AT3G29360|AT3G59080|AT4G08500|AT4G08950|AT4G12720|AT4G19140|AT4G34150|AT4G36650|AT4G38560|AT5G04550|AT5G24590|AT5G26770|AT5G41740|AT5G57015|AT5G58720|AT5G65920|AT5G66210|AT5G66620
M32	JAup_SAdown	mock,SA	73	10	0.000244223	AT1G22570|AT2G30600|AT3G07320|AT3G25760|AT4G13410|AT5G24160|AT5G24770|AT5G42650|AT5G47240|AT5G48880
M32	JAup_SAup	mock,SA	73	13	4.28E-06	AT1G59870|AT2G26560|AT3G44860|AT3G51450|AT4G15760|AT4G20860|AT4G23010|AT5G01830|AT5G03350|AT5G05850|AT5G19230|AT5G22270|AT5G55930
M32	SAup	mock,SA	73	22	0.006891103	AT1G03740|AT1G05210|AT1G05675|AT1G16670|AT1G27930|AT1G53920|AT1G70140|AT2G23770|AT2G26440|AT2G28890|AT2G39210|AT2G46170|AT3G46110|AT3G57750|AT4G01700|AT4G04020|AT4G21380|AT4G21390|AT4G23270|AT4G26130|AT4G35180|AT5G23510
M32	SAup_JAdown	mock,SA	73	24	4.07E-05	AT1G02360|AT1G18390|AT1G51790|AT1G51800|AT1G52200|AT1G61360|AT1G61380|AT2G02220|AT2G37710|AT2G44490|AT3G05660|AT3G15540|AT3G22060|AT3G47090|AT3G50470|AT4G01750|AT4G04700|AT4G15233|AT4G23130|AT5G39020|AT5G42250|AT5G44070|AT5G44568|AT5G63790
M33	JAdown_SAdown	mock,SA	23	12	0.012810972	AT1G50000|AT1G79500|AT2G27960|AT2G36230|AT2G40935|AT2G47400|AT3G09860|AT3G32930|AT4G14870|AT4G16800|AT4G38490|AT5G62980
M33	SAdown	mock,SA	23	11	3.14E-07	AT1G02160|AT1G11180|AT1G28150|AT3G03980|AT3G06483|AT4G03520|AT4G30690|AT4G33460|AT4G33670|AT4G39730|AT5G55710
M34	JAup_SAup	mock,SA,MeJA	12	7	9.01E-08	AT1G13990|AT1G54100|AT1G54575|AT1G70810|AT1G77370|AT3G48890|AT5G40370
M35	JAdown_SAdown	mock,SA	24	21	2.11E-09	AT1G01510|AT1G06645|AT1G12280|AT1G29790|AT1G56180|AT1G72410|AT2G33310|AT2G42290|AT3G13360|AT3G56750|AT3G58090|AT3G62980|AT4G19060|AT4G38280|AT5G01020|AT5G05870|AT5G14090|AT5G25630|AT5G47800|AT5G58000|AT5G62690
M36	JAdown_SAdown	SA,MeJA	28	26	9.21E-13	AT1G08570|AT1G32240|AT1G53170|AT1G56210|AT1G64440|AT1G68570|AT1G79630|AT1G80780|AT2G22640|AT2G36970|AT2G41370|AT3G10525|AT3G23160|AT3G25590|AT3G50630|AT3G52610|AT4G00560|AT4G01450|AT4G09890|AT4G12310|AT5G19430|AT5G21020|AT5G23100|AT5G24320|AT5G56040|AT5G64470
M37	SAup_JAdown	mock,MeJA	26	15	3.00E-07	AT1G13950|AT1G17780|AT1G21400|AT1G33560|AT1G33720|AT2G36670|AT3G52280|AT4G02050|AT4G17695|AT4G19670|AT5G04720|AT5G10380|AT5G20730|AT5G46260|AT5G47140
M38	JAdown_SAdown	SA,MeJA	230	230	1.62E-130	AT1G02110|AT1G02280|AT1G04420|AT1G05190|AT1G05385|AT1G06820|AT1G07320|AT1G08520|AT1G08540|AT1G10910|AT1G11130|AT1G11860|AT1G14270|AT1G15980|AT1G16020|AT1G16780|AT1G17220|AT1G17650|AT1G18650|AT1G18840|AT1G19150|AT1G20810|AT1G22430|AT1G29070|AT1G29720|AT1G31190|AT1G31410|AT1G31800|AT1G32060|AT1G32470|AT1G32990|AT1G34430|AT1G35680|AT1G44920|AT1G48350|AT1G49380|AT1G50900|AT1G54350|AT1G56500|AT1G60230…
M39	JAdown_SAdown	mock,SA	26	19	2.56E-06	AT1G05385|AT1G19950|AT1G64720|AT2G32440|AT2G38680|AT2G40610|AT3G21260|AT3G26932|AT3G54910|AT3G55080|AT4G30580|AT4G30720|AT4G33000|AT4G35420|AT4G39040|AT5G19210|AT5G47900|AT5G52440|AT5G53580
M39	SAdown	mock,SA	26	7	0.002878259	AT1G32160|AT1G35420|AT1G71990|AT2G34860|AT3G20270|AT3G27925|AT4G37200
M40	SAdown	mock,SA	37	14	2.76E-07	AT1G02160|AT1G15230|AT1G28330|AT1G33265|AT1G49245|AT1G53230|AT3G53950|AT4G03520|AT4G14830|AT4G27990|AT4G38460|AT5G10050|AT5G23050|AT5G58490
M41	JAdown_SAdown	mock,MeJA	55	37	1.79E-09	AT1G09310|AT1G09750|AT1G45130|AT1G53520|AT1G54385|AT1G77490|AT2G34170|AT2G38540|AT2G40960|AT2G42380|AT2G46910|AT3G15520|AT3G16370|AT3G17680|AT3G18890|AT3G46780|AT3G59780|AT3G60840|AT4G00400|AT4G01050|AT4G03100|AT4G09010|AT4G14750|AT4G18670|AT4G18970|AT4G25080|AT4G27370|AT5G08330|AT5G15780|AT5G16000|AT5G25610|AT5G26670|AT5G45670|AT5G45950|AT5G46110|AT5G50740|AT5G63700
M43	JAdown_SAdown	mock,SA,MeJA	29	29	9.98E-17	AT1G01790|AT1G02110|AT1G02280|AT1G02720|AT1G31410|AT1G34010|AT1G49580|AT1G49730|AT1G49890|AT1G67040|AT1G73110|AT1G78820|AT2G02780|AT2G25480|AT2G34680|AT2G38040|AT3G02110|AT3G06140|AT3G24430|AT3G56130|AT3G56650|AT4G12970|AT4G25960|AT4G35920|AT5G13140|AT5G21920|AT5G23120|AT5G41060|AT5G48360
M44	JAdown_SAdown	mock,SA	36	25	3.15E-07	AT1G21600|AT1G22370|AT1G24764|AT1G32090|AT1G51940|AT1G63480|AT1G68220|AT1G68560|AT2G02070|AT2G03480|AT2G21710|AT2G31190|AT3G53460|AT4G16800|AT4G24610|AT4G31050|AT4G36180|AT5G03800|AT5G10540|AT5G12950|AT5G14920|AT5G16040|AT5G18590|AT5G63420|AT5G67570
M45	JAdown_SAdown	mock,SA	71	51	2.42E-14	AT1G11380|AT1G13380|AT1G18670|AT1G19835|AT1G28670|AT1G30440|AT1G31420|AT1G35460|AT1G54740|AT1G57980|AT1G61900|AT1G63120|AT1G69420|AT1G75310|AT2G24280|AT2G34510|AT2G35880|AT2G36410|AT2G47440|AT3G13000|AT3G16570|AT3G23310|AT3G25500|AT3G54920|AT3G61310|AT4G01330|AT4G03210|AT4G06598|AT4G09640|AT4G12420|AT4G16120|AT4G19530|AT4G33440|AT5G01240|AT5G01470|AT5G06390|AT5G09960|AT5G14450|AT5G19390|AT5G21930…
M45	JAup_SAdown	mock,SA	71	6	0.040459854	AT1G51950|AT3G14870|AT3G25690|AT5G27350|AT5G40890|AT5G52882
M45	SAdown	mock,SA	71	10	0.045577378	AT1G18750|AT1G30490|AT1G36160|AT1G75840|AT2G05920|AT2G39180|AT3G02050|AT3G11700|AT4G03390|AT5G03120
M46	JAdown_SAdown	mock,MeJA	41	36	2.04E-15	AT1G02720|AT1G08520|AT1G14700|AT1G17140|AT1G18620|AT1G20190|AT1G49580|AT1G49730|AT1G52190|AT1G68780|AT1G70280|AT1G75820|AT2G05790|AT2G25480|AT2G26330|AT2G34680|AT2G38040|AT2G47940|AT3G12610|AT3G16850|AT3G46490|AT3G53240|AT4G00400|AT4G03190|AT4G23740|AT4G26140|AT4G29360|AT4G30020|AT5G03150|AT5G13140|AT5G15170|AT5G16000|AT5G25460|AT5G37010|AT5G48360|AT5G48460
M47	JAup_SAdown	mock,SA	12	9	1.68E-11	AT1G24070|AT1G52030|AT1G52040|AT1G52400|AT1G52410|AT2G43550|AT4G23600|AT5G24160|AT5G24770
M49	SAup_JAdown	mock,MeJA	62	21	7.45E-05	AT1G68740|AT1G71820|AT1G74740|AT1G76700|AT2G01190|AT2G30590|AT3G07980|AT3G26810|AT3G51770|AT3G57120|AT4G00330|AT4G08810|AT4G13330|AT5G03540|AT5G08630|AT5G10550|AT5G12370|AT5G52530|AT5G58190|AT5G63020|AT5G65440
M50	JAdown_SAdown	mock,MeJA	165	82	3.08E-09	AT1G01620|AT1G03870|AT1G04040|AT1G04240|AT1G09160|AT1G12460|AT1G18670|AT1G19835|AT1G29660|AT1G30440|AT1G30690|AT1G31420|AT1G42550|AT1G48240|AT1G48480|AT1G54740|AT1G57980|AT1G61900|AT1G66150|AT1G67040|AT1G68400|AT1G69420|AT1G72970|AT1G75310|AT1G79700|AT2G02780|AT2G28150|AT2G30150|AT2G34510|AT2G34710|AT2G45400|AT2G46780|AT2G47440|AT2G47500|AT3G02110|AT3G06770|AT3G07360|AT3G08600|AT3G13510|AT3G16850…
M51	JAdown_SAdown	mock,MeJA	268	110	2.99E-06	AT1G02300|AT1G08550|AT1G12700|AT1G15215|AT1G17970|AT1G20010|AT1G21730|AT1G22370|AT1G23080|AT1G23400|AT1G24400|AT1G29410|AT1G44780|AT1G48540|AT1G49560|AT1G51560|AT1G51940|AT1G53040|AT1G53450|AT1G54580|AT1G55140|AT1G60860|AT1G63240|AT1G68220|AT1G68560|AT1G70890|AT1G74520|AT1G76170|AT1G79460|AT1G79500|AT2G01870|AT2G05210|AT2G18245|AT2G22840|AT2G22970|AT2G22980|AT2G27960|AT2G33500|AT2G33860|AT2G35780…
M52	SAup	mock,SA	42	27	3.08E-11	AT1G29340|AT1G77890|AT2G19710|AT2G35230|AT2G42010|AT2G46500|AT3G05670|AT3G10800|AT3G13320|AT3G24550|AT3G26400|AT3G27560|AT3G45830|AT4G02280|AT4G08500|AT4G13350|AT4G16110|AT4G21560|AT4G34390|AT4G36650|AT5G04410|AT5G22450|AT5G26770|AT5G46410|AT5G54730|AT5G57015|AT5G66200
M53	SAup_JAdown	SA,MeJA	21	21	1.41E-18	AT1G50700|AT1G51270|AT1G58602|AT1G61260|AT1G65250|AT2G17440|AT2G31865|AT2G36580|AT3G03310|AT3G07520|AT4G12710|AT4G26990|AT4G34460|AT5G11500|AT5G17890|AT5G20350|AT5G20730|AT5G51630|AT5G60800|AT5G61060|AT5G62620
M54	JAdown_SAdown	mock,MeJA	332	186	2.30E-27	AT1G02010|AT1G03870|AT1G04040|AT1G04240|AT1G04520|AT1G05870|AT1G09340|AT1G10850|AT1G12244|AT1G13730|AT1G14280|AT1G14345|AT1G14350|AT1G15410|AT1G15960|AT1G16720|AT1G18650|AT1G19715|AT1G19920|AT1G27120|AT1G29170|AT1G29530|AT1G29660|AT1G31420|AT1G31650|AT1G32060|AT1G32520|AT1G34000|AT1G42430|AT1G42550|AT1G42970|AT1G44000|AT1G48240|AT1G51500|AT1G52342|AT1G55360|AT1G55480|AT1G58520|AT1G60590|AT1G62180…
M55	JAdown_SAdown	mock,SA	30	16	0.003177363	AT1G17970|AT1G20010|AT1G23080|AT1G23400|AT1G51430|AT1G66890|AT2G20180|AT2G30424|AT2G33500|AT2G36340|AT2G42200|AT3G18000|AT3G18850|AT3G51600|AT5G11610|AT5G13870
M55	SAdown	mock,SA	30	12	9.87E-07	AT1G19740|AT1G48330|AT2G03310|AT2G40970|AT3G09540|AT3G50840|AT4G12900|AT5G08340|AT5G18760|AT5G36120|AT5G60120|AT5G64770
M56	SAup_JAdown	mock,SA	17	13	1.25E-08	AT1G01440|AT1G05630|AT1G27180|AT1G63740|AT1G69550|AT2G23200|AT3G05650|AT4G04740|AT4G11900|AT4G36150|AT5G08660|AT5G36930|AT5G65440
M57	JAup_SAup	mock,SA,MeJA	42	8	0.000189824	AT1G72940|AT2G30020|AT3G19580|AT3G44260|AT3G52800|AT3G62420|AT4G29780|AT5G62020
M57	SAup_JAdown	mock,SA,MeJA	42	19	1.21E-06	AT1G23710|AT1G27100|AT1G56540|AT1G67470|AT1G67880|AT1G75000|AT2G01180|AT2G23420|AT2G46400|AT3G54810|AT4G01950|AT4G02200|AT4G17250|AT4G21740|AT5G11650|AT5G41750|AT5G58120|AT5G61600|AT5G64310
M58	SAup	mock,SA	15	6	0.036965291	AT1G75170|AT3G51000|AT3G56950|AT4G19045|AT4G27780|AT4G38930
M58	SAup_JAdown	mock,SA	15	6	0.012969603	AT1G23140|AT1G67940|AT1G76960|AT4G02050|AT5G11910|AT5G19590
M59	JAdown_SAdown	mock,SA	12	7	0.027536599	AT1G63800|AT1G68190|AT2G18300|AT3G17350|AT4G35420|AT5G35790|AT5G64380
M59	SAdown	mock,SA	12	5	0.00136693	AT1G71990|AT1G74370|AT3G23080|AT3G45443|AT5G64770
M60	JAup	mock,MeJA	74	21	3.98E-08	AT1G19580|AT1G22360|AT1G44350|AT1G61560|AT1G72175|AT2G30720|AT2G37550|AT2G38240|AT2G39420|AT2G43520|AT4G21410|AT4G36670|AT5G03390|AT5G05600|AT5G13220|AT5G39320|AT5G52120|AT5G56760|AT5G61780|AT5G65140|AT5G67210
M60	JAup_SAup	mock,MeJA	74	13	5.01E-06	AT1G06620|AT1G09970|AT1G25370|AT1G71100|AT3G09940|AT3G44320|AT4G21400|AT4G30260|AT5G05850|AT5G15490|AT5G15650|AT5G55930|AT5G63490
M61	JAup_SAdown	mock,SA	24	16	2.71E-18	AT1G64900|AT1G69370|AT1G75460|AT1G75960|AT2G40435|AT2G46650|AT3G22740|AT3G25760|AT3G50270|AT3G58990|AT4G09510|AT4G12030|AT4G14040|AT4G39940|AT5G07460|AT5G42650
M62	SAup_JAdown	mock,SA	21	12	5.50E-06	AT1G48050|AT1G66980|AT1G67550|AT1G69440|AT3G04680|AT3G14160|AT3G20080|AT3G21465|AT5G02410|AT5G40060|AT5G41000|AT5G64550
M63	JAdown_SAdown	mock,SA,MeJA	10	9	8.29E-05	AT1G18810|AT1G51500|AT1G69530|AT2G47450|AT4G19380|AT4G24780|AT4G38860|AT5G15210|AT5G38140
M64	JAdown_SAdown	mock,MeJA	48	33	5.86E-09	AT1G05870|AT1G18810|AT1G20650|AT1G22630|AT1G51500|AT1G64720|AT1G64860|AT1G66130|AT1G69530|AT2G35260|AT2G47450|AT3G20820|AT3G45900|AT3G57040|AT3G60070|AT4G12980|AT4G19380|AT4G23300|AT4G24780|AT4G26520|AT4G38860|AT5G04950|AT5G10930|AT5G15210|AT5G16030|AT5G28020|AT5G38140|AT5G49100|AT5G49730|AT5G49740|AT5G55620|AT5G59030|AT5G59750
M65	JAdown_SAdown	SA,MeJA	19	18	1.68E-09	AT1G18810|AT1G51500|AT1G64720|AT1G69530|AT2G35260|AT2G47450|AT3G12345|AT3G21260|AT4G01460|AT4G19380|AT4G24780|AT4G25080|AT4G38860|AT5G15210|AT5G15390|AT5G16030|AT5G55620|AT5G59030
M66	SAup_JAdown	mock,MeJA	51	30	1.59E-13	AT1G01340|AT1G03370|AT1G14740|AT1G20100|AT1G29630|AT1G57820|AT1G65250|AT1G76700|AT2G13790|AT2G13800|AT2G31810|AT2G31865|AT3G03020|AT3G04580|AT3G24503|AT3G28450|AT3G59020|AT4G00330|AT4G00570|AT4G13330|AT4G16960|AT4G34460|AT5G05240|AT5G08630|AT5G10840|AT5G14930|AT5G20010|AT5G58940|AT5G61510|AT5G66060
M68	JAdown_SAdown	mock,MeJA	80	46	3.40E-08	AT1G04710|AT1G06820|AT1G07110|AT1G08110|AT1G13640|AT1G14150|AT1G16880|AT1G18170|AT1G31190|AT1G31800|AT1G45230|AT1G53000|AT1G70730|AT1G78010|AT1G78020|AT2G04842|AT2G14880|AT2G18230|AT2G21970|AT2G29180|AT2G30390|AT2G47590|AT2G47910|AT3G01440|AT3G04790|AT3G05625|AT3G12780|AT3G25530|AT3G53130|AT3G55040|AT4G00490|AT4G12830|AT4G34490|AT5G03880|AT5G16715|AT5G17170|AT5G26742|AT5G42310|AT5G44650|AT5G46390…
M70	JAup_SAdown	SA,MeJA	17	13	2.50E-16	AT1G16410|AT1G64900|AT1G69370|AT1G75460|AT2G46690|AT3G06035|AT3G19710|AT4G09510|AT4G12030|AT4G14040|AT4G17680|AT5G14200|AT5G62350
M71	JAdown_SAdown	mock,SA	22	14	0.000555158	AT1G05850|AT1G11820|AT1G60790|AT1G68760|AT1G75680|AT2G04780|AT2G24150|AT2G29050|AT2G44160|AT2G45180|AT3G53750|AT4G22290|AT5G13460|AT5G16390
M71	SAdown	mock,SA	22	6	0.005346304	AT1G13250|AT2G34300|AT3G23810|AT4G10030|AT5G43880|AT5G43950
M72	JAdown_SAdown	mock,SA,MeJA	55	55	3.69E-31	AT1G07320|AT1G19150|AT1G20810|AT1G32060|AT1G32080|AT1G32470|AT1G42970|AT1G64510|AT1G64680|AT1G64770|AT1G67700|AT1G68010|AT1G73110|AT1G74970|AT1G76450|AT2G01590|AT2G20890|AT2G24090|AT2G27402|AT2G30170|AT2G39470|AT2G44920|AT3G19480|AT3G24430|AT3G26060|AT3G26650|AT3G47650|AT3G51820|AT3G54050|AT3G55330|AT3G56910|AT3G63410|AT4G03280|AT4G05090|AT4G12970|AT4G24750|AT4G24930|AT4G28660|AT4G30950|AT4G34620…
M73	JAup_SAdown	mock,MeJA	28	7	4.26E-05	AT1G20030|AT2G28790|AT3G05640|AT5G07460|AT5G47240|AT5G48880|AT5G65840
M73	JAup_SAup	mock,MeJA	28	4	0.022634371	AT1G78210|AT3G44860|AT4G15490|AT5G01830
M74	JAdown_SAdown	mock,SA	35	30	1.87E-12	AT1G21560|AT1G65920|AT1G72810|AT1G76720|AT1G80870|AT2G17650|AT2G24230|AT2G28310|AT2G28410|AT2G35155|AT2G36570|AT2G42300|AT3G15380|AT3G16260|AT3G49250|AT3G51480|AT3G54720|AT4G11450|AT4G14510|AT4G14740|AT4G16650|AT4G22120|AT4G27595|AT4G30000|AT4G30020|AT5G06670|AT5G37790|AT5G48910|AT5G50020|AT5G57590
M75	JAdown_SAdown	mock,SA	304	185	1.30E-33	AT1G04520|AT1G09310|AT1G09340|AT1G12244|AT1G12500|AT1G12900|AT1G13650|AT1G13730|AT1G14280|AT1G14345|AT1G15960|AT1G16720|AT1G18810|AT1G19150|AT1G19715|AT1G22850|AT1G26560|AT1G27120|AT1G27950|AT1G30520|AT1G33811|AT1G34000|AT1G44000|AT1G49430|AT1G50732|AT1G50900|AT1G52827|AT1G55480|AT1G58520|AT1G60590|AT1G60950|AT1G64510|AT1G64670|AT1G64860|AT1G65295|AT1G66130|AT1G67700|AT1G68010|AT1G69700|AT1G74470…
M75	JAup_SAdown	mock,SA	304	24	0.000214605	AT1G12240|AT1G45191|AT1G66100|AT1G76570|AT2G14900|AT2G19780|AT2G23000|AT2G29340|AT2G34310|AT2G47370|AT3G01180|AT3G21670|AT3G47750|AT3G50750|AT3G52370|AT3G53420|AT3G61420|AT3G61430|AT4G02850|AT4G11211|AT4G16140|AT4G38810|AT5G03760|AT5G65890
M75	SAdown	mock,SA	304	88	2.73E-29	AT1G01120|AT1G03600|AT1G03610|AT1G04250|AT1G10960|AT1G13820|AT1G15830|AT1G18060|AT1G20340|AT1G20816|AT1G23740|AT1G26761|AT1G29700|AT1G29930|AT1G30380|AT1G44575|AT1G45474|AT1G52230|AT1G60550|AT1G62250|AT1G67740|AT1G68830|AT1G71480|AT1G72130|AT1G74730|AT1G75690|AT1G76100|AT1G79040|AT2G04039|AT2G05620|AT2G21960|AT2G22240|AT2G22990|AT2G29360|AT2G34560|AT2G39450|AT2G42220|AT2G42975|AT2G43920|AT2G45990…
M76	SAup_JAdown	mock,SA,MeJA	13	11	2.74E-08	AT1G03370|AT1G18390|AT1G30755|AT1G70520|AT2G02220|AT2G38290|AT3G11402|AT3G47090|AT4G01740|AT5G05190|AT5G61560
M77	JAup_SAup	mock,SA,MeJA	35	12	4.08E-09	AT1G77420|AT2G03760|AT2G23170|AT2G43820|AT3G06300|AT3G09490|AT3G29250|AT3G51440|AT4G15760|AT4G27860|AT5G05850|AT5G26340
M77	SAup_JAdown	mock,SA,MeJA	35	16	7.14E-06	AT1G09050|AT1G09815|AT1G10230|AT1G23170|AT1G52200|AT1G64170|AT1G66580|AT2G15480|AT2G24240|AT2G32380|AT3G59520|AT5G01950|AT5G02820|AT5G37600|AT5G40170|AT5G50200
M78	JAdown_SAdown	mock,SA,MeJA	10	10	3.12E-06	AT1G12700|AT2G05210|AT2G22650|AT2G38330|AT4G03205|AT4G08700|AT4G14870|AT4G34020|AT5G07630|AT5G43700
M79	JAup	mock,MeJA	77	26	1.25E-11	AT1G19580|AT1G26730|AT1G44350|AT1G61610|AT1G74430|AT1G74950|AT1G80120|AT2G06050|AT2G23340|AT2G27690|AT2G30720|AT2G32510|AT2G38240|AT2G38760|AT3G02570|AT4G08170|AT4G10390|AT4G21570|AT4G36010|AT4G39980|AT5G05600|AT5G06870|AT5G13220|AT5G16910|AT5G54940|AT5G61780
M79	JAup_SAdown	mock,MeJA	77	15	6.62E-08	AT1G52720|AT1G58270|AT1G64200|AT1G70700|AT2G38750|AT3G07320|AT3G25760|AT4G27560|AT4G30530|AT5G02940|AT5G07460|AT5G42650|AT5G47240|AT5G48880|AT5G55120
M79	JAup_SAup	mock,MeJA	77	24	6.78E-16	AT1G09970|AT1G17420|AT1G19180|AT1G20510|AT1G29330|AT1G61800|AT1G71100|AT1G76390|AT2G27310|AT3G09940|AT3G25780|AT3G44320|AT3G44860|AT3G50760|AT3G51450|AT4G13110|AT4G17230|AT4G18950|AT4G22590|AT4G27410|AT4G30260|AT4G31500|AT5G13200|AT5G19230
M80	JAdown_SAdown	mock,MeJA	63	46	1.71E-13	AT1G02720|AT1G04420|AT1G08560|AT1G16630|AT1G17650|AT1G18370|AT1G28290|AT1G49730|AT1G63100|AT1G66430|AT1G71720|AT1G71830|AT2G16850|AT2G22610|AT2G29890|AT2G33450|AT2G34680|AT2G38040|AT2G47500|AT2G47940|AT3G19050|AT3G23670|AT3G23890|AT3G25920|AT3G29290|AT3G44050|AT3G51280|AT3G51740|AT3G52900|AT3G53190|AT3G58650|AT3G60840|AT4G14330|AT4G16155|AT4G21270|AT4G23800|AT4G26660|AT4G32710|AT4G34160|AT5G18700…
M81	JAup_SAdown	SA,MeJA	17	17	1.62E-25	AT1G16410|AT1G18590|AT1G62800|AT1G70700|AT2G14750|AT2G22330|AT2G22900|AT2G34310|AT2G46650|AT3G12145|AT3G22740|AT3G62000|AT4G14040|AT4G15450|AT4G15920|AT5G24420|AT5G67180
M83	SAup_JAdown	SA,MeJA	15	14	1.70E-11	AT1G16090|AT1G25550|AT1G66680|AT1G74360|AT1G74740|AT2G16900|AT2G44080|AT5G03330|AT5G06560|AT5G12930|AT5G18480|AT5G25250|AT5G27610|AT5G46080
M84	JAdown	mock,MeJA	1361	862	9.58E-67	AT1G01220|AT1G01960|AT1G02020|AT1G02050|AT1G02060|AT1G02145|AT1G02910|AT1G03190|AT1G03365|AT1G03380|AT1G03475|AT1G04140|AT1G04510|AT1G04730|AT1G04790|AT1G04860|AT1G05160|AT1G05430|AT1G05460|AT1G05670|AT1G05830|AT1G06150|AT1G06220|AT1G06670|AT1G06700|AT1G06900|AT1G06950|AT1G07380|AT1G07530|AT1G07780|AT1G07910|AT1G08030|AT1G08260|AT1G08460|AT1G08470|AT1G08600|AT1G08840|AT1G09280|AT1G09570|AT1G09620…
M85	JAdown_SAdown	mock,MeJA	232	96	8.44E-06	AT1G01620|AT1G02640|AT1G03870|AT1G04040|AT1G04240|AT1G04430|AT1G04680|AT1G06360|AT1G09160|AT1G10850|AT1G11545|AT1G12500|AT1G21070|AT1G23205|AT1G26570|AT1G27950|AT1G30690|AT1G31420|AT1G33811|AT1G45207|AT1G48240|AT1G50732|AT1G64640|AT1G68010|AT1G69700|AT1G70410|AT1G72970|AT1G76110|AT2G06850|AT2G10940|AT2G14890|AT2G21330|AT2G26250|AT2G28470|AT2G29550|AT2G32690|AT2G35760|AT2G38230|AT2G45400|AT2G45970…
M86	SAup_JAdown	mock,MeJA	18	11	5.61E-06	AT1G09330|AT1G09630|AT1G10630|AT1G29060|AT1G30890|AT2G17120|AT2G21160|AT3G56800|AT5G08160|AT5G19980|AT5G20010
M87	JAdown_SAdown	mock,SA,MeJA	61	61	1.68E-34	AT1G01780|AT1G01860|AT1G17200|AT1G18490|AT1G20540|AT1G22700|AT1G26180|AT1G26230|AT1G33290|AT1G33810|AT1G42960|AT1G44920|AT1G64355|AT1G73090|AT1G78995|AT2G04842|AT2G17320|AT2G18710|AT2G21530|AT2G22650|AT2G27960|AT2G29180|AT2G33820|AT2G46110|AT2G48070|AT2G48120|AT3G05410|AT3G07200|AT3G07670|AT3G08010|AT3G09050|AT3G09800|AT3G09860|AT3G12210|AT3G14150|AT3G17210|AT3G20230|AT3G29185|AT3G63170|AT4G12917…
M88	JAdown_SAdown	mock,SA	39	32	3.68E-12	AT1G14030|AT1G20010|AT1G22700|AT1G23180|AT1G51430|AT1G60160|AT1G73090|AT1G75190|AT1G78995|AT2G01870|AT2G05210|AT2G22980|AT2G33860|AT2G38330|AT2G39930|AT2G45850|AT3G02540|AT3G09210|AT3G20230|AT4G04340|AT4G08700|AT4G14870|AT5G05890|AT5G13870|AT5G14260|AT5G19210|AT5G24490|AT5G26230|AT5G44600|AT5G46690|AT5G47900|AT5G64330
M88	SAdown	mock,SA	39	7	0.028092272	AT1G48330|AT1G55510|AT2G16990|AT3G15095|AT3G58100|AT4G16770|AT4G30690
M89	JAdown_SAdown	mock,SA,MeJA	20	17	1.95E-07	AT1G55670|AT2G06520|AT2G25080|AT2G32500|AT3G08920|AT3G10060|AT3G18890|AT3G23450|AT3G46780|AT3G49260|AT3G56160|AT4G09010|AT4G25050|AT4G27700|AT5G16400|AT5G25610|AT5G67390
M89	JAup_SAdown	mock,SA,MeJA	20	3	0.032660781	AT4G04840|AT5G16810|AT5G65840
M90	JAdown_SAdown	mock,MeJA	86	32	0.042690644	AT1G12090|AT1G13650|AT1G45010|AT1G52827|AT1G55670|AT2G06520|AT2G21540|AT2G25080|AT2G32500|AT2G38540|AT2G47750|AT3G05020|AT3G10060|AT3G18890|AT3G23450|AT3G46780|AT3G49260|AT3G56160|AT4G09010|AT4G17340|AT4G22490|AT4G25050|AT4G27700|AT4G32330|AT4G34220|AT4G39510|AT5G01520|AT5G16400|AT5G25610|AT5G26670|AT5G46110|AT5G67390
M90	JAup	mock,MeJA	86	14	0.003659005	AT1G30120|AT1G73480|AT1G79600|AT2G36590|AT2G47180|AT3G16690|AT3G61590|AT4G11570|AT4G13800|AT4G27435|AT4G31870|AT4G35060|AT4G38740|AT5G57660
M90	JAup_SAdown	mock,MeJA	86	10	0.000924506	AT1G55260|AT2G14900|AT2G28790|AT3G16350|AT4G02850|AT4G04840|AT5G16810|AT5G65840|AT5G65890|AT5G66590
M91	JAup_SAup	mock,SA	11	5	3.43E-05	AT1G76600|AT1G80840|AT2G25735|AT3G57450|AT4G36500
M92	JAdown_SAdown	mock,MeJA	24	20	2.91E-08	AT1G11130|AT1G18670|AT1G78060|AT2G26640|AT2G35880|AT2G39130|AT2G42570|AT3G09035|AT3G10160|AT3G50240|AT3G58120|AT4G00400|AT4G18760|AT4G23820|AT4G30020|AT4G39400|AT5G18700|AT5G19390|AT5G37010|AT5G43020
M93	JAdown_SAdown	mock,SA	11	10	2.55E-05	AT1G49010|AT1G52870|AT1G55805|AT1G68238|AT2G26340|AT2G26975|AT3G27030|AT5G16540|AT5G40970|AT5G59750
M94	JAdown_SAdown	mock,SA	44	39	6.39E-17	AT1G08280|AT1G16780|AT1G21560|AT1G22170|AT1G47900|AT1G59720|AT1G65920|AT1G70200|AT1G74720|AT1G76280|AT2G13440|AT2G26330|AT2G26910|AT2G27040|AT2G29890|AT2G35155|AT2G47940|AT3G18090|AT3G18110|AT3G18390|AT3G19370|AT3G22790|AT3G23070|AT3G51480|AT4G02900|AT4G04350|AT4G11450|AT4G14510|AT4G21770|AT4G30020|AT4G30825|AT4G31850|AT4G37750|AT5G06670|AT5G14100|AT5G18570|AT5G43990|AT5G55740|AT5G58300
M95	JAdown_SAdown	mock,SA	172	126	4.46E-35	AT1G01448|AT1G01770|AT1G01780|AT1G04950|AT1G06500|AT1G06960|AT1G08910|AT1G10820|AT1G13860|AT1G15215|AT1G16680|AT1G19600|AT1G21480|AT1G23360|AT1G24450|AT1G27070|AT1G33400|AT1G45170|AT1G50055|AT1G51560|AT1G55340|AT1G56230|AT1G57790|AT1G62330|AT1G72090|AT1G72190|AT1G75500|AT1G76460|AT1G77480|AT1G78010|AT1G79880|AT2G01630|AT2G01660|AT2G04230|AT2G06010|AT2G16800|AT2G17320|AT2G18850|AT2G20210|AT2G20230…
M95	SAdown	mock,SA	172	38	2.15E-09	AT1G02960|AT1G03090|AT1G08040|AT1G09010|AT1G24040|AT1G47340|AT1G49245|AT1G50480|AT1G55000|AT2G03330|AT2G17265|AT2G26070|AT2G26710|AT2G28230|AT2G40420|AT2G43280|AT3G02370|AT3G03980|AT3G09770|AT3G13450|AT3G21360|AT3G21790|AT3G47630|AT3G48590|AT3G53950|AT3G56450|AT4G00040|AT4G14000|AT4G19160|AT4G22990|AT4G34030|AT4G35905|AT5G06130|AT5G10050|AT5G20510|AT5G42190|AT5G58800|AT5G62880
M96	JAdown_SAdown	mock,SA	162	116	7.72E-31	AT1G01620|AT1G02640|AT1G03870|AT1G04040|AT1G04430|AT1G04680|AT1G06360|AT1G09160|AT1G11545|AT1G11820|AT1G12500|AT1G15180|AT1G16390|AT1G19835|AT1G21070|AT1G22330|AT1G23205|AT1G26570|AT1G27460|AT1G27950|AT1G29840|AT1G30690|AT1G31420|AT1G35780|AT1G45207|AT1G48240|AT1G56720|AT1G57980|AT1G64640|AT1G67040|AT1G69700|AT1G70410|AT1G72610|AT1G72970|AT2G04780|AT2G06850|AT2G10940|AT2G13610|AT2G14890|AT2G26250…
M96	JAup_SAdown	mock,SA	162	13	0.005189811	AT1G60270|AT1G66190|AT2G19780|AT2G29510|AT2G37025|AT2G44230|AT2G45470|AT3G14870|AT4G12730|AT4G16140|AT4G31780|AT5G03760|AT5G57800
M96	SAdown	mock,SA	162	25	0.000650912	AT1G01120|AT1G14290|AT1G70370|AT1G78040|AT2G23130|AT2G33570|AT2G34300|AT2G34560|AT2G46630|AT3G05910|AT3G11700|AT3G23730|AT4G03390|AT4G27430|AT4G32410|AT4G34650|AT4G35100|AT4G37450|AT5G03120|AT5G13400|AT5G15410|AT5G43880|AT5G64850|AT5G65730|AT5G66080
M97	SAdown	mock,SA	12	6	0.000129348	AT1G20020|AT2G31040|AT3G15110|AT3G29320|AT4G32340|AT5G04360
M98	JAup_SAdown	SA,MeJA	14	11	3.33E-14	AT1G62560|AT1G65860|AT1G74090|AT2G31670|AT2G31790|AT2G34310|AT2G45470|AT3G17120|AT3G25700|AT4G15920|AT5G67150
M100	JAdown_SAdown	mock,MeJA	39	30	3.48E-10	AT1G01510|AT1G02110|AT1G10610|AT1G15500|AT1G55970|AT1G74720|AT1G76720|AT2G13440|AT2G21340|AT2G25050|AT2G32415|AT2G32440|AT2G38680|AT2G41310|AT3G12915|AT3G19080|AT3G42640|AT3G48560|AT3G55080|AT4G02900|AT4G03415|AT4G27050|AT4G30000|AT5G04050|AT5G14570|AT5G27300|AT5G44510|AT5G48360|AT5G55580|AT5G65010
M101	JAdown_SAdown	mock,SA	54	23	0.015973224	AT1G53520|AT1G55670|AT1G57770|AT1G69523|AT1G77490|AT1G78630|AT2G06520|AT2G21540|AT2G25080|AT2G32500|AT2G43030|AT3G08920|AT3G10060|AT3G15520|AT3G18890|AT3G23450|AT3G46780|AT3G48420|AT3G49260|AT3G56160|AT3G63140|AT4G09010|AT4G15510
M101	SAdown	mock,SA	54	28	1.24E-17	AT1G06680|AT1G13820|AT1G21500|AT1G29930|AT1G30380|AT1G51110|AT1G52230|AT1G52510|AT1G54780|AT1G61520|AT2G20260|AT2G29360|AT2G30570|AT2G42220|AT2G43560|AT3G08940|AT3G21055|AT3G27690|AT3G54890|AT3G61470|AT4G01150|AT4G02770|AT4G05180|AT4G10340|AT5G19940|AT5G22620|AT5G39530|AT5G43750
M102	SAup	mock,SA	30	19	3.95E-08	AT1G09932|AT1G11890|AT1G25682|AT1G67060|AT1G68690|AT1G69840|AT2G04305|AT2G06530|AT2G41420|AT2G42950|AT3G05580|AT3G10640|AT4G12720|AT4G30600|AT5G13190|AT5G18400|AT5G24810|AT5G41100|AT5G57015
M102	SAup_JAdown	mock,SA	30	9	0.020021	AT1G07000|AT1G18890|AT1G22510|AT1G50740|AT2G17220|AT2G33110|AT4G14365|AT4G30490|AT5G66640
M103	JAup_SAup	mock,MeJA	69	24	3.81E-17	AT1G25400|AT1G27730|AT1G31130|AT1G32920|AT1G72940|AT1G80610|AT1G80840|AT2G30020|AT2G44500|AT3G08720|AT3G16510|AT3G44260|AT3G52800|AT3G55430|AT3G57450|AT3G62420|AT4G29780|AT5G21482|AT5G22250|AT5G26030|AT5G44060|AT5G57550|AT5G59550|AT5G62020
M103	SAup_JAdown	mock,MeJA	69	30	3.25E-09	AT1G12990|AT1G27100|AT1G50740|AT1G56540|AT1G65486|AT1G66090|AT1G70740|AT1G72930|AT1G75000|AT2G01180|AT2G17220|AT2G26190|AT2G33580|AT2G47730|AT3G04210|AT3G11650|AT3G11820|AT3G25600|AT3G45640|AT3G54810|AT3G56880|AT4G02200|AT4G23180|AT4G23570|AT5G03355|AT5G08760|AT5G19240|AT5G24210|AT5G41750|AT5G64310
M105	JAdown_SAdown	mock,SA	49	42	5.79E-17	AT1G09310|AT1G12244|AT1G12860|AT1G13730|AT1G17140|AT1G22430|AT1G42430|AT1G48480|AT1G49580|AT1G64670|AT1G70550|AT1G77580|AT2G02780|AT2G05790|AT2G32440|AT2G34170|AT2G35130|AT2G35960|AT2G45340|AT2G45970|AT2G46710|AT3G16370|AT3G17640|AT3G26310|AT3G49670|AT3G55360|AT3G57830|AT3G61550|AT4G00400|AT4G09160|AT4G18670|AT4G20940|AT4G21750|AT4G24510|AT4G24790|AT4G26140|AT4G29360|AT5G13140|AT5G28020|AT5G45950…
M106	JAup_SAdown	mock,SA,MeJA	20	9	9.93E-09	AT1G24330|AT1G60270|AT1G77060|AT2G34930|AT2G44230|AT3G16350|AT4G12730|AT5G44050|AT5G61810
M106	JAup_SAup	mock,SA,MeJA	20	4	0.00684709	AT1G17420|AT1G20510|AT1G33610|AT2G42760
M107	JAdown	mock,MeJA	88	66	2.48E-10	AT1G04170|AT1G06220|AT1G06670|AT1G06950|AT1G07840|AT1G13160|AT1G18090|AT1G30590|AT1G31970|AT1G47500|AT1G49760|AT1G52980|AT1G56070|AT1G64550|AT1G72050|AT1G72320|AT1G72560|AT1G76010|AT2G19640|AT2G23350|AT2G25640|AT2G28600|AT2G31660|AT3G02760|AT3G03960|AT3G09630|AT3G17970|AT3G18190|AT3G23940|AT3G24080|AT3G25440|AT3G25520|AT3G28900|AT3G54470|AT3G55340|AT3G56120|AT3G57290|AT3G58610|AT3G60050|AT4G07410…
M108	JAdown_SAdown	mock,SA	11	8	0.002758547	AT1G14150|AT2G26340|AT3G43540|AT4G39710|AT5G17170|AT5G24165|AT5G58260|AT5G58310
M108	SAdown	mock,SA	11	3	0.047602746	AT2G35370|AT3G15900|AT3G26070
M109	JAdown_SAdown	mock,SA,MeJA	19	16	5.91E-07	AT1G30440|AT1G75310|AT2G27810|AT2G34510|AT2G35880|AT3G07460|AT3G18040|AT3G25500|AT3G59310|AT4G09640|AT4G19530|AT5G14450|AT5G23210|AT5G43310|AT5G47780|AT5G51550
M111	JAdown_SAdown	SA,MeJA	14	10	0.000964789	AT1G04160|AT1G04430|AT2G06850|AT2G29550|AT3G15480|AT3G54400|AT4G18030|AT4G35730|AT5G32450|AT5G65390
M111	JAup_SAdown	SA,MeJA	14	3	0.012203975	AT2G37025|AT4G12730|AT5G52882
M112	JAdown_SAdown	mock,MeJA	266	199	1.17E-57	AT1G01080|AT1G01860|AT1G02150|AT1G03687|AT1G05140|AT1G08640|AT1G09900|AT1G14030|AT1G16340|AT1G16460|AT1G17350|AT1G17850|AT1G18170|AT1G21600|AT1G21880|AT1G22700|AT1G23180|AT1G23360|AT1G24610|AT1G26230|AT1G33040|AT1G33810|AT1G34065|AT1G48350|AT1G50000|AT1G53800|AT1G54310|AT1G55140|AT1G55340|AT1G59840|AT1G60600|AT1G63610|AT1G63680|AT1G64355|AT1G67440|AT1G68890|AT1G70070|AT1G70200|AT1G71695|AT1G72810…
M113	JAdown_SAdown	mock,SA	67	61	2.48E-27	AT1G01790|AT1G02110|AT1G02720|AT1G11410|AT1G14840|AT1G15165|AT1G19720|AT1G49580|AT1G49730|AT1G52190|AT1G54350|AT1G55360|AT1G55970|AT1G62950|AT1G67040|AT1G69420|AT1G71720|AT1G74720|AT2G02780|AT2G13440|AT2G20300|AT2G25480|AT2G26330|AT2G26910|AT2G29890|AT2G34680|AT2G34710|AT2G38040|AT2G47500|AT2G47940|AT3G02110|AT3G04940|AT3G06130|AT3G08680|AT3G24430|AT3G28860|AT3G29290|AT3G51480|AT3G53240|AT3G56130…
M114	JAdown_SAdown	mock,MeJA	16	13	1.57E-05	AT1G03310|AT1G14030|AT1G73170|AT2G22980|AT2G27385|AT2G30424|AT2G38460|AT3G15570|AT3G45600|AT4G32000|AT4G32980|AT5G45610|AT5G47900
M115	JAdown_SAdown	mock,SA,MeJA	13	13	6.91E-08	AT1G02110|AT1G03687|AT1G10610|AT1G10910|AT1G15730|AT1G62030|AT2G38680|AT3G48200|AT4G30580|AT5G16720|AT5G27300|AT5G44510|AT5G58480
M116	JAup_SAup	mock,SA	21	3	0.047145378	AT1G72520|AT3G16510|AT4G30270
M116	SAup	mock,SA	21	10	0.001644891	AT1G29690|AT1G69840|AT2G23320|AT2G41100|AT2G41420|AT3G05580|AT3G20310|AT3G59080|AT4G34150|AT5G13190
M116	SAup_JAdown	mock,SA	21	8	0.005943786	AT1G24530|AT1G50740|AT2G01180|AT2G41110|AT4G23200|AT4G24160|AT4G39640|AT5G04870
M117	SAup_JAdown	mock,SA	27	14	4.21E-06	AT1G17780|AT1G33560|AT1G33720|AT1G50700|AT1G74710|AT2G36670|AT2G41190|AT2G41220|AT3G07520|AT4G00700|AT4G19670|AT5G17760|AT5G20730|AT5G62620
M118	JAdown_SAdown	SA,MeJA	51	27	0.000162788	AT1G11820|AT1G25450|AT1G33811|AT1G50450|AT1G54385|AT2G04780|AT2G24150|AT3G12110|AT3G15480|AT3G16240|AT3G25110|AT3G53680|AT3G53750|AT4G01410|AT4G19020|AT4G22010|AT4G34260|AT4G36360|AT5G05580|AT5G13120|AT5G13460|AT5G15780|AT5G20740|AT5G26670|AT5G28630|AT5G50740|AT5G63060
M118	JAup_SAdown	SA,MeJA	51	16	1.10E-11	AT1G17370|AT1G24330|AT1G60270|AT1G66190|AT1G70700|AT2G14900|AT2G19780|AT2G22770|AT2G34930|AT2G44230|AT3G16350|AT3G47750|AT4G12730|AT4G31780|AT5G44050|AT5G61810
M118	JAup_SAup	SA,MeJA	51	6	0.014191138	AT1G17420|AT1G20510|AT1G33610|AT2G42760|AT5G52570|AT5G53050
M119	JAup_SAdown	mock,SA,MeJA	17	16	7.87E-23	AT1G22570|AT1G52400|AT1G52410|AT1G70820|AT2G43530|AT2G43550|AT3G16400|AT3G16420|AT4G11320|AT4G18440|AT5G23010|AT5G24160|AT5G24770|AT5G24780|AT5G62350|AT5G62360
M120	JAup_SAup	SA,MeJA	29	13	1.62E-11	AT1G25400|AT1G32920|AT1G72520|AT2G44500|AT3G08720|AT3G19970|AT3G52800|AT3G55430|AT3G62420|AT4G18010|AT4G29780|AT5G22250|AT5G26030
M120	SAup_JAdown	SA,MeJA	29	13	6.73E-05	AT1G27100|AT1G56540|AT1G66090|AT2G01180|AT2G33580|AT2G41110|AT3G54810|AT4G01950|AT4G02200|AT4G23200|AT4G39640|AT5G11650|AT5G64310
M121	JAdown_SAdown	mock,SA	29	21	9.50E-07	AT1G03680|AT1G04940|AT1G31160|AT1G33040|AT1G33810|AT2G44050|AT2G44650|AT2G47400|AT2G48070|AT3G09860|AT3G60370|AT4G28360|AT4G32175|AT4G38160|AT5G11480|AT5G14910|AT5G24314|AT5G38290|AT5G42765|AT5G58250|AT5G66090
M121	SAdown	mock,SA	29	8	0.001225545	AT1G15390|AT1G43560|AT2G42770|AT3G63540|AT4G13720|AT4G22830|AT4G38225|AT5G55710
M122	JAdown_SAdown	SA,MeJA	12	12	2.46E-07	AT1G06960|AT1G24610|AT1G66140|AT1G77122|AT2G32230|AT2G44050|AT2G45270|AT3G51140|AT4G28360|AT4G34020|AT5G11480|AT5G15760
M123	JAdown_SAdown	mock,SA,MeJA	193	189	1.14E-99	AT1G01610|AT1G02010|AT1G04040|AT1G04240|AT1G04520|AT1G05870|AT1G10850|AT1G12244|AT1G13730|AT1G14280|AT1G14345|AT1G15165|AT1G15180|AT1G15960|AT1G16020|AT1G16720|AT1G17840|AT1G18650|AT1G19715|AT1G20190|AT1G20650|AT1G27120|AT1G29170|AT1G29530|AT1G29660|AT1G31420|AT1G31650|AT1G32060|AT1G32520|AT1G42430|AT1G48240|AT1G49580|AT1G51500|AT1G52342|AT1G53300|AT1G55360|AT1G55480|AT1G58520|AT1G60590|AT1G62180…
M124	JAup_SAdown	mock,SA	58	21	2.11E-16	AT1G16410|AT1G19670|AT1G20030|AT1G64900|AT1G78370|AT1G78680|AT2G43100|AT2G43535|AT2G43550|AT3G19710|AT3G50270|AT4G11320|AT4G24350|AT4G33625|AT5G14200|AT5G23010|AT5G42650|AT5G47240|AT5G48880|AT5G62350|AT5G62360
M124	SAdown	mock,SA	58	15	2.35E-05	AT1G12845|AT1G27030|AT1G34780|AT1G48330|AT1G73470|AT1G73750|AT2G40840|AT3G09540|AT3G16000|AT3G23480|AT4G37000|AT5G14970|AT5G18760|AT5G19540|AT5G36120
M125	JAdown_SAdown	SA,MeJA	20	12	0.002871446	AT1G44100|AT1G75710|AT2G39870|AT3G12750|AT3G51950|AT3G53400|AT4G03070|AT4G33440|AT5G03140|AT5G20410|AT5G43270|AT5G62100
M125	SAup_JAdown	SA,MeJA	20	8	0.00419456	AT1G27100|AT1G67880|AT1G70740|AT2G01180|AT2G33580|AT2G46400|AT3G45640|AT3G54810
M126	JAdown_SAdown	mock,SA,MeJA	18	18	1.20E-10	AT1G12860|AT1G14840|AT1G17140|AT1G60800|AT1G77580|AT2G34170|AT2G46710|AT3G17640|AT3G45900|AT3G49650|AT3G57830|AT4G14740|AT4G24790|AT4G26520|AT4G33000|AT5G16030|AT5G28020|AT5G43870
M127	JAdown_SAdown	SA,MeJA	37	36	3.57E-19	AT1G04940|AT1G23400|AT1G51430|AT1G55140|AT1G66890|AT1G78995|AT1G79500|AT2G01080|AT2G01870|AT2G21530|AT2G22980|AT2G35450|AT2G35780|AT2G38330|AT2G42200|AT2G47400|AT3G09860|AT3G20230|AT3G20680|AT3G60370|AT3G62750|AT4G08700|AT4G14870|AT4G19100|AT4G23890|AT4G30620|AT4G31560|AT5G02160|AT5G05890|AT5G13870|AT5G24314|AT5G24490|AT5G38290|AT5G47900|AT5G53490|AT5G58250
M128	JAup_SAdown	mock,MeJA	63	11	1.17E-05	AT1G62560|AT1G74090|AT2G24220|AT3G02020|AT3G50270|AT3G54600|AT3G58990|AT4G12030|AT4G13770|AT4G14040|AT4G29700
M129	JAdown_SAdown	SA,MeJA	18	13	0.000131641	AT1G63130|AT2G39870|AT2G46590|AT3G02130|AT3G23310|AT3G61830|AT4G30200|AT4G35470|AT4G39400|AT5G17010|AT5G24010|AT5G43270|AT5G57100
M130	SAup	mock,SA	21	8	0.022773827	AT1G22930|AT3G03790|AT3G17000|AT3G45830|AT4G02280|AT4G16110|AT5G15260|AT5G53220
M132	JAup_SAup	mock,SA	98	13	0.000109732	AT1G17340|AT2G01450|AT2G23450|AT3G12360|AT3G13050|AT3G45040|AT3G50910|AT4G13110|AT4G24200|AT4G25030|AT4G27500|AT5G23850|AT5G45130
M132	SAup	mock,SA	98	47	6.27E-12	AT1G07220|AT1G12360|AT1G22280|AT1G22870|AT1G28240|AT1G30640|AT1G59710|AT1G59820|AT1G61140|AT1G77500|AT2G17290|AT2G17520|AT2G32800|AT2G36300|AT2G42010|AT2G46500|AT3G01640|AT3G07780|AT3G10640|AT3G29075|AT3G29170|AT3G46930|AT3G48760|AT3G48780|AT3G49350|AT3G49780|AT3G53710|AT3G60260|AT4G01010|AT4G02350|AT4G08500|AT4G13350|AT4G21560|AT4G26750|AT4G29900|AT4G30600|AT4G32140|AT4G32285|AT4G34390|AT4G39890…
M132	SAup_JAdown	mock,SA	98	38	1.46E-09	AT1G04200|AT1G07000|AT1G14740|AT1G17600|AT1G18890|AT1G22510|AT1G49050|AT1G63350|AT1G76700|AT1G79380|AT2G01190|AT2G13790|AT2G13800|AT2G29120|AT2G30590|AT2G31865|AT2G31880|AT3G01290|AT3G13080|AT3G16030|AT3G28450|AT3G44400|AT3G57120|AT3G57550|AT4G00330|AT4G00570|AT4G10970|AT4G14365|AT4G16960|AT4G34460|AT5G08630|AT5G11000|AT5G14930|AT5G15730|AT5G25440|AT5G41180|AT5G48380|AT5G59150
M133	JAup_SAdown	mock,SA	12	3	0.007776031	AT2G30600|AT4G18440|AT5G62360
M134	JAdown_SAdown	mock,SA	147	131	5.08E-55	AT1G01320|AT1G02110|AT1G02280|AT1G05860|AT1G06240|AT1G06820|AT1G07110|AT1G08110|AT1G10660|AT1G10910|AT1G11410|AT1G12330|AT1G13380|AT1G15730|AT1G18610|AT1G19950|AT1G26180|AT1G28670|AT1G31410|AT1G33480|AT1G42550|AT1G51580|AT1G54350|AT1G64430|AT1G65070|AT1G68400|AT1G68780|AT1G69420|AT1G70100|AT1G70280|AT1G72310|AT1G75710|AT1G78180|AT1G78700|AT1G78970|AT1G79700|AT2G02780|AT2G21050|AT2G23360|AT2G25840…
M135	JAdown_SAdown	mock,SA,MeJA	29	29	9.98E-17	AT1G27480|AT1G32060|AT1G49740|AT1G60690|AT1G64680|AT2G14660|AT2G30150|AT2G33855|AT2G35830|AT3G10840|AT3G11620|AT3G13510|AT3G24030|AT3G47430|AT3G49290|AT3G51950|AT3G55420|AT4G15545|AT4G15810|AT4G38430|AT5G11690|AT5G19390|AT5G24165|AT5G43020|AT5G49970|AT5G53880|AT5G62670|AT5G65410|AT5G66550
M136	JAdown_SAdown	mock,MeJA	87	55	8.86E-12	AT1G02010|AT1G06240|AT1G14350|AT1G17100|AT1G27480|AT1G32060|AT1G49740|AT1G55360|AT1G56430|AT1G60690|AT1G64680|AT2G01290|AT2G14660|AT2G24280|AT2G30150|AT2G31450|AT2G33855|AT2G35830|AT2G39130|AT3G05345|AT3G10840|AT3G11620|AT3G13510|AT3G20100|AT3G24030|AT3G43540|AT3G44610|AT3G47430|AT3G48800|AT3G49290|AT3G51950|AT3G55420|AT4G10120|AT4G15545|AT4G15810|AT4G33440|AT4G37925|AT4G38430|AT5G02480|AT5G11690…
M138	JAup_SAup	mock,MeJA	17	5	0.000378134	AT1G13210|AT1G19270|AT4G17230|AT4G23010|AT5G58670
M138	SAup_JAdown	mock,MeJA	17	7	0.00609821	AT2G31870|AT2G39840|AT4G21720|AT4G35310|AT5G48380|AT5G64120|AT5G64200
M139	JAup_SAdown	mock,SA,MeJA	11	11	1.01E-16	AT1G12240|AT1G17370|AT1G60270|AT2G34310|AT2G47370|AT3G01180|AT3G13620|AT3G28270|AT4G16140|AT4G38810|AT5G03760
M140	JAdown_SAdown	mock,SA	14	12	1.23E-05	AT1G08810|AT1G12800|AT1G12860|AT1G28290|AT1G44110|AT2G20290|AT3G15550|AT3G49260|AT3G49650|AT4G27370|AT4G34220|AT5G23400
M141	JAdown_SAdown	mock,SA	28	23	4.29E-09	AT1G09900|AT1G14440|AT1G21730|AT1G23400|AT1G49560|AT1G68560|AT1G69040|AT1G79460|AT2G18245|AT3G14000|AT3G16180|AT3G18000|AT3G62630|AT4G19120|AT4G20430|AT4G23500|AT4G38050|AT5G05620|AT5G10540|AT5G11580|AT5G18590|AT5G40830|AT5G55230
M142	JAdown_SAdown	mock,SA,MeJA	10	10	3.12E-06	AT2G30790|AT2G35260|AT3G10405|AT3G16520|AT4G13495|AT4G13572|AT4G13575|AT4G13577|AT5G35480|AT5G67390
M143	JAup	mock,MeJA	56	21	1.25E-10	AT1G51820|AT1G52280|AT1G61610|AT1G72450|AT1G74430|AT2G23150|AT2G27690|AT2G32150|AT2G34010|AT2G47180|AT3G16690|AT4G03400|AT4G08170|AT4G13800|AT4G35060|AT5G06870|AT5G13220|AT5G16190|AT5G17000|AT5G57660|AT5G65280
M143	JAup_SAdown	mock,MeJA	56	7	0.003550425	AT1G70700|AT2G34930|AT3G16350|AT4G04840|AT5G16810|AT5G44050|AT5G61810
M143	JAup_SAup	mock,MeJA	56	12	1.30E-06	AT1G17420|AT1G19180|AT1G20510|AT1G33610|AT1G76070|AT2G38360|AT2G42760|AT3G25780|AT3G47540|AT4G29740|AT5G19230|AT5G53050
M144	JAdown_SAdown	mock,MeJA	235	119	1.55E-13	AT1G04520|AT1G09340|AT1G12500|AT1G12900|AT1G13650|AT1G13730|AT1G14280|AT1G18810|AT1G19715|AT1G22850|AT1G26560|AT1G27120|AT1G27950|AT1G34000|AT1G44000|AT1G50732|AT1G52827|AT1G55480|AT1G58520|AT1G60950|AT1G64860|AT1G69700|AT1G74470|AT1G74960|AT1G77090|AT1G78260|AT2G04780|AT2G10940|AT2G21320|AT2G21330|AT2G21560|AT2G24270|AT2G30790|AT2G35260|AT2G36870|AT2G39730|AT2G40150|AT2G43710|AT2G44160|AT2G45190…
M144	JAup_SAdown	mock,MeJA	235	17	0.004393294	AT1G76570|AT2G19780|AT2G23000|AT2G29340|AT2G47370|AT3G01180|AT3G17510|AT3G21670|AT3G47750|AT3G50750|AT3G53420|AT3G61420|AT3G61430|AT4G02850|AT4G16140|AT5G63160|AT5G65890
M145	JAdown	mock,MeJA	29	20	0.002928892	AT1G04910|AT1G29470|AT1G34200|AT1G48950|AT1G55620|AT1G56590|AT1G62020|AT1G62680|AT3G25440|AT3G53520|AT3G55480|AT4G14920|AT4G21660|AT4G28010|AT5G10030|AT5G14430|AT5G16890|AT5G18610|AT5G28740|AT5G64600
M146	JAup_SAup	mock,MeJA	19	5	0.000665964	AT1G09970|AT1G51760|AT4G27500|AT5G07350|AT5G36880
M147	JAdown_SAdown	mock,SA,MeJA	84	84	2.35E-47	AT1G01080|AT1G08540|AT1G22700|AT1G34430|AT1G48350|AT1G48520|AT1G49380|AT1G53250|AT1G54310|AT1G55490|AT1G59840|AT1G60230|AT1G71720|AT1G74780|AT1G75350|AT1G78915|AT2G05990|AT2G24060|AT2G29180|AT2G30695|AT2G33800|AT2G35500|AT2G38695|AT2G40760|AT2G46110|AT2G47590|AT3G03710|AT3G06980|AT3G08740|AT3G13120|AT3G13180|AT3G16250|AT3G18390|AT3G20930|AT3G25480|AT3G25660|AT3G25920|AT3G27850|AT3G28460|AT3G29185…
M148	JAup_SAdown	mock,SA,MeJA	25	20	2.83E-25	AT1G19670|AT1G64200|AT1G69370|AT2G30600|AT2G38750|AT2G43550|AT3G25760|AT3G28220|AT4G13410|AT4G24350|AT4G27560|AT4G39940|AT5G02940|AT5G07460|AT5G24160|AT5G24770|AT5G42650|AT5G47240|AT5G48880|AT5G50950
M149	JAdown_SAdown	mock,SA	80	72	2.77E-31	AT1G02280|AT1G03687|AT1G05190|AT1G06820|AT1G12230|AT1G14150|AT1G14270|AT1G18170|AT1G20810|AT1G31190|AT1G44920|AT1G48350|AT1G54500|AT1G60230|AT1G71720|AT1G72640|AT1G73885|AT1G80690|AT2G18710|AT2G25840|AT2G26340|AT2G29180|AT2G30170|AT2G33800|AT2G36990|AT2G38680|AT2G38695|AT2G39470|AT2G47590|AT3G05410|AT3G12780|AT3G13120|AT3G20790|AT3G23700|AT3G25805|AT3G26710|AT3G27830|AT3G27850|AT3G47650|AT3G53190…
M150	JAdown_SAdown	mock,MeJA	13	8	0.012228528	AT1G12860|AT3G15570|AT3G28130|AT3G49650|AT4G14560|AT4G18390|AT4G36250|AT5G59350
M151	JAdown_SAdown	mock,MeJA	15	11	0.000365322	AT1G08520|AT1G55970|AT1G56500|AT1G65260|AT1G73570|AT1G74720|AT2G13440|AT2G47940|AT3G29290|AT3G53240|AT5G20140
M152	SAup_JAdown	mock,SA,MeJA	14	8	0.000220879	AT1G52540|AT1G56660|AT1G66250|AT2G23420|AT3G44480|AT3G44630|AT5G53370|AT5G58120
M153	SAup_JAdown	mock,SA	33	10	0.013520137	AT1G52540|AT1G56660|AT1G66250|AT1G67880|AT2G23420|AT3G44480|AT3G44630|AT4G21740|AT5G53370|AT5G58120
M154	JAup_SAup	mock,MeJA	87	11	0.00055976	AT1G09970|AT1G25370|AT1G72280|AT2G23450|AT2G28120|AT3G10985|AT3G13050|AT3G45040|AT4G25030|AT5G23850|AT5G45130
M154	SAup_JAdown	mock,MeJA	87	67	5.38E-40	AT1G01340|AT1G03370|AT1G04200|AT1G07000|AT1G07650|AT1G08930|AT1G14670|AT1G14740|AT1G18890|AT1G20780|AT1G22510|AT1G24150|AT1G26270|AT1G30755|AT1G34750|AT1G70520|AT1G76700|AT1G76970|AT1G79380|AT2G01190|AT2G02220|AT2G13790|AT2G13800|AT2G17120|AT2G30990|AT2G31865|AT2G37940|AT2G44490|AT3G01290|AT3G03020|AT3G07370|AT3G11402|AT3G26910|AT3G28450|AT3G50470|AT3G50480|AT3G54150|AT4G00570|AT4G01740|AT4G01750…
M155	SAup_JAdown	mock,SA,MeJA	20	20	1.01E-17	AT1G08450|AT1G10340|AT1G20100|AT1G30900|AT1G66880|AT1G73805|AT1G76700|AT2G19130|AT2G41090|AT3G07520|AT3G25010|AT3G45860|AT3G48090|AT4G00700|AT4G18890|AT4G23150|AT5G14930|AT5G20350|AT5G48380|AT5G66360
M156	JAdown_SAdown	SA,MeJA	151	151	3.55E-85	AT1G01320|AT1G02010|AT1G02110|AT1G05860|AT1G06820|AT1G07110|AT1G08110|AT1G10660|AT1G11410|AT1G12280|AT1G13380|AT1G14350|AT1G15690|AT1G17100|AT1G18610|AT1G19350|AT1G27510|AT1G28670|AT1G30570|AT1G31410|AT1G35460|AT1G42550|AT1G48300|AT1G49740|AT1G51580|AT1G52150|AT1G53000|AT1G56180|AT1G64430|AT1G65070|AT1G65320|AT1G66200|AT1G68400|AT1G70280|AT1G71340|AT1G73680|AT1G78060|AT2G20300|AT2G21970|AT2G24280…
M157	JAdown_SAdown	mock,SA	17	13	4.93E-05	AT1G09750|AT1G12800|AT1G45130|AT3G08920|AT3G23450|AT3G44990|AT3G49260|AT3G49670|AT3G59780|AT4G20940|AT4G27370|AT5G04900|AT5G50740
M158	JAup_SAup	mock,SA	21	3	0.047145378	AT1G31130|AT4G37260|AT5G04760
M158	SAup	mock,SA	21	12	5.92E-05	AT1G75020|AT2G22500|AT2G23810|AT2G27260|AT2G41410|AT3G49530|AT4G26400|AT4G33920|AT5G06320|AT5G24590|AT5G42050|AT5G54730
M159	JAdown_SAdown	mock,SA,MeJA	48	46	2.23E-23	AT1G11700|AT1G12330|AT1G31650|AT1G47580|AT1G49010|AT1G53170|AT1G56210|AT1G62030|AT1G68570|AT1G70940|AT1G72310|AT1G78700|AT1G80780|AT2G15580|AT2G21195|AT2G22640|AT2G38120|AT2G41370|AT3G18800|AT3G21260|AT3G22810|AT3G46130|AT3G50630|AT3G56830|AT3G60070|AT3G61670|AT4G00560|AT4G09890|AT4G12990|AT4G22730|AT4G25910|AT4G33000|AT4G36540|AT4G37280|AT4G38910|AT5G03530|AT5G14410|AT5G15790|AT5G18140|AT5G19290…
M160	JAdown_SAdown	mock,SA	163	125	2.54E-38	AT1G06240|AT1G08110|AT1G08570|AT1G10610|AT1G10660|AT1G11700|AT1G12280|AT1G12330|AT1G14350|AT1G19950|AT1G31650|AT1G42550|AT1G47580|AT1G49010|AT1G53170|AT1G55675|AT1G56210|AT1G57790|AT1G64430|AT1G65070|AT1G67840|AT1G68570|AT1G70280|AT1G70940|AT1G72310|AT1G78700|AT1G78790|AT1G80050|AT1G80780|AT2G04790|AT2G15580|AT2G21195|AT2G22640|AT2G33310|AT2G35820|AT2G38120|AT2G41310|AT2G41370|AT2G41820|AT2G46250…
M160	SAdown	mock,SA	163	30	6.32E-06	AT1G11592|AT1G16320|AT1G18680|AT1G27150|AT1G49660|AT1G56280|AT1G69252|AT2G15695|AT2G17640|AT2G24420|AT2G25964|AT2G26355|AT2G28190|AT2G31560|AT2G39000|AT2G46030|AT3G03690|AT3G05945|AT3G06570|AT3G19800|AT3G26085|AT3G47360|AT4G00150|AT4G14096|AT4G17880|AT4G29890|AT4G31140|AT5G09225|AT5G17550|AT5G58340
M161	JAdown_SAdown	mock,MeJA	116	72	2.11E-14	AT1G05470|AT1G11700|AT1G12330|AT1G16750|AT1G17140|AT1G19950|AT1G31650|AT1G32240|AT1G47580|AT1G49010|AT1G51500|AT1G53170|AT1G56210|AT1G64440|AT1G68570|AT1G70940|AT1G72310|AT1G78180|AT1G78700|AT1G79630|AT1G80780|AT2G15580|AT2G21195|AT2G22640|AT2G38120|AT2G40130|AT2G41370|AT3G05750|AT3G21260|AT3G23160|AT3G26932|AT3G28040|AT3G28140|AT3G46130|AT3G48040|AT3G50630|AT3G51420|AT3G56830|AT3G60070|AT3G61670…
M162	JAup_SAup	mock,SA	19	8	2.68E-07	AT1G14370|AT1G19020|AT1G72520|AT3G16510|AT3G50930|AT4G17500|AT5G13200|AT5G20230
M162	SAup	mock,SA	19	9	0.002945998	AT1G15430|AT1G29690|AT1G42990|AT2G38470|AT3G28340|AT3G52400|AT5G18400|AT5G64660|AT5G66070
M163	JAdown_SAdown	mock,SA	16	14	1.27E-06	AT1G07070|AT1G34065|AT1G50575|AT2G02500|AT2G28000|AT2G30200|AT2G42740|AT2G44040|AT3G48730|AT3G52960|AT3G53900|AT4G02790|AT5G01590|AT5G20630
M164	JAdown_SAdown	mock,MeJA	65	63	1.42E-32	AT1G04420|AT1G05190|AT1G12230|AT1G14270|AT1G17650|AT1G20810|AT1G29070|AT1G32550|AT1G32990|AT1G33040|AT1G33810|AT1G34430|AT1G44920|AT1G48350|AT1G54500|AT1G60230|AT1G68590|AT1G71720|AT1G72640|AT1G75350|AT2G24020|AT2G26340|AT2G29180|AT2G33800|AT2G38140|AT2G38695|AT3G08740|AT3G13120|AT3G15190|AT3G16250|AT3G23700|AT3G25660|AT3G25805|AT3G25920|AT3G26710|AT3G28460|AT3G52150|AT3G52380|AT3G54210|AT3G55330…
M165	JAdown_SAdown	mock,SA,MeJA	82	80	7.19E-42	AT1G01448|AT1G01770|AT1G04950|AT1G06500|AT1G06960|AT1G19600|AT1G21480|AT1G23360|AT1G24450|AT1G27070|AT1G28400|AT1G33400|AT1G45170|AT1G50000|AT1G51560|AT1G56230|AT1G68220|AT1G72090|AT1G72190|AT1G76460|AT1G77480|AT1G78010|AT2G01420|AT2G01660|AT2G02130|AT2G04230|AT2G06010|AT2G16800|AT2G17320|AT2G18850|AT2G22970|AT2G24290|AT2G27400|AT2G28070|AT2G37930|AT2G39280|AT2G40480|AT2G40815|AT2G40935|AT2G43370…
M166	JAdown_SAdown	mock,SA,MeJA	12	12	2.46E-07	AT1G07110|AT1G13380|AT1G15170|AT1G15730|AT3G23760|AT3G54920|AT5G01470|AT5G13000|AT5G17010|AT5G21930|AT5G53170|AT5G53880
M167	JAdown	mock,MeJA	2150	1447	8.22E-163	AT1G01100|AT1G01940|AT1G02050|AT1G02370|AT1G02690|AT1G02740|AT1G02780|AT1G03000|AT1G03190|AT1G03330|AT1G03360|AT1G03365|AT1G03475|AT1G03530|AT1G03830|AT1G04140|AT1G04170|AT1G04190|AT1G04270|AT1G04480|AT1G04510|AT1G04790|AT1G04900|AT1G05030|AT1G05055|AT1G05300|AT1G05430|AT1G05670|AT1G05750|AT1G05950|AT1G06220|AT1G06510|AT1G06560|AT1G06710|AT1G06720|AT1G06790|AT1G06950|AT1G07210|AT1G07230|AT1G07530…
M167	SAup_JAdown	mock,MeJA	2150	352	0.000717167	AT1G01730|AT1G02120|AT1G02330|AT1G03750|AT1G03770|AT1G04280|AT1G04870|AT1G05570|AT1G06130|AT1G07140|AT1G07990|AT1G08450|AT1G09195|AT1G09520|AT1G09815|AT1G10210|AT1G11200|AT1G11660|AT1G11800|AT1G12000|AT1G12220|AT1G12290|AT1G13000|AT1G13750|AT1G14790|AT1G14880|AT1G14910|AT1G15120|AT1G15790|AT1G15890|AT1G16610|AT1G18160|AT1G21170|AT1G21240|AT1G22180|AT1G22300|AT1G24280|AT1G24360|AT1G25580|AT1G26940…
M169	JAdown_SAdown	mock,MeJA	28	19	1.45E-05	AT1G17920|AT1G21730|AT1G26810|AT1G32090|AT1G51940|AT1G60160|AT2G02070|AT2G15090|AT2G22970|AT2G45850|AT3G09035|AT3G13690|AT3G54790|AT3G59110|AT4G04340|AT4G35300|AT5G18590|AT5G55230|AT5G55540
M170	JAup_SAdown	mock,SA	22	7	7.39E-06	AT1G70820|AT1G75460|AT1G75960|AT3G50270|AT4G09510|AT4G18440|AT4G34920
M170	SAdown	mock,SA	22	6	0.005346304	AT1G75880|AT1G76270|AT2G03310|AT3G16000|AT3G23480|AT5G36120
M171	JAdown_SAdown	mock,SA	99	88	5.18E-37	AT1G02110|AT1G06240|AT1G11410|AT1G14700|AT1G14840|AT1G17140|AT1G17840|AT1G19950|AT1G20190|AT1G22430|AT1G29170|AT1G31650|AT1G47580|AT1G52190|AT1G62950|AT1G63470|AT1G70210|AT1G72275|AT1G72310|AT1G74670|AT1G74720|AT1G78970|AT2G01760|AT2G02780|AT2G17650|AT2G21830|AT2G23360|AT2G26910|AT2G28410|AT2G28605|AT2G32440|AT2G34170|AT2G37450|AT2G37640|AT2G46710|AT3G01490|AT3G05750|AT3G06130|AT3G12610|AT3G19080…
M172	JAdown_SAdown	mock,SA	17	13	4.93E-05	AT1G21560|AT1G48540|AT3G04260|AT3G05030|AT3G15380|AT3G18110|AT3G22960|AT4G17770|AT4G30020|AT4G33380|AT4G35300|AT5G48730|AT5G55740
M173	JAdown_SAdown	mock,SA,MeJA	158	158	3.68E-89	AT1G01770|AT1G01780|AT1G05140|AT1G06910|AT1G10820|AT1G10970|AT1G12280|AT1G12330|AT1G13860|AT1G15215|AT1G15260|AT1G16680|AT1G20540|AT1G27660|AT1G33400|AT1G34110|AT1G36180|AT1G50055|AT1G52150|AT1G55340|AT1G57790|AT1G61240|AT1G63690|AT1G64180|AT1G65320|AT1G67840|AT1G70100|AT1G72810|AT1G74320|AT1G78995|AT1G79880|AT2G01630|AT2G03780|AT2G06010|AT2G17320|AT2G17650|AT2G18850|AT2G18940|AT2G20100|AT2G20210…
M174	SAup_JAdown	mock,SA,MeJA	13	11	2.74E-08	AT1G01340|AT1G60780|AT2G25520|AT2G30590|AT2G31865|AT3G04580|AT4G00330|AT4G00570|AT5G03540|AT5G08630|AT5G15730
M175	JAdown_SAdown	mock,SA,MeJA	13	13	6.91E-08	AT1G27510|AT2G19090|AT3G06430|AT3G23780|AT3G50530|AT4G02510|AT4G02680|AT5G02250|AT5G02710|AT5G13690|AT5G24690|AT5G25630|AT5G50280
M176	JAdown_SAdown	mock,SA	65	59	2.67E-26	AT1G09900|AT1G10240|AT1G10820|AT1G12700|AT1G16680|AT1G34110|AT1G36180|AT1G62330|AT1G63680|AT1G70070|AT1G72090|AT1G72810|AT1G74850|AT1G76280|AT2G03780|AT2G25710|AT2G26860|AT2G28310|AT2G40690|AT2G45150|AT2G47220|AT3G02060|AT3G14330|AT3G16260|AT3G19180|AT3G20120|AT3G29375|AT3G46610|AT3G49250|AT3G51480|AT3G53700|AT3G58160|AT3G58220|AT3G62300|AT4G01570|AT4G02820|AT4G14200|AT4G14510|AT4G19070|AT4G26760…
M177	JAdown_SAdown	mock,SA,MeJA	14	14	1.94E-08	AT1G11850|AT1G33811|AT1G45130|AT1G53520|AT1G54385|AT1G77490|AT2G46910|AT3G15520|AT3G18890|AT3G59780|AT4G03100|AT5G15780|AT5G26670|AT5G50740
M178	JAdown_SAdown	mock,MeJA	25	21	9.67E-09	AT1G01970|AT1G03310|AT1G50575|AT2G17695|AT2G21370|AT2G43360|AT2G46870|AT3G02730|AT3G13350|AT3G55250|AT3G57062|AT4G03150|AT4G17050|AT4G17360|AT4G35760|AT5G05830|AT5G05890|AT5G16140|AT5G38510|AT5G46570|AT5G63780
M179	JAup_SAup	SA,MeJA	33	7	0.000237993	AT3G09570|AT4G08180|AT4G24200|AT4G27500|AT5G23850|AT5G36880|AT5G65290
M179	SAup_JAdown	SA,MeJA	33	26	1.18E-16	AT1G01340|AT1G04200|AT1G10290|AT1G14670|AT1G18890|AT1G60780|AT1G71820|AT1G77140|AT2G01190|AT2G30580|AT2G38960|AT3G04580|AT3G51770|AT3G58050|AT3G59020|AT4G03550|AT4G08810|AT4G08960|AT4G13330|AT4G22320|AT4G31490|AT5G03540|AT5G08630|AT5G10840|AT5G22770|AT5G22780
M180	JAdown_SAdown	mock,SA,MeJA	40	39	8.36E-21	AT1G04240|AT1G18670|AT1G19835|AT1G30690|AT1G31420|AT1G54740|AT1G61900|AT1G69420|AT2G34510|AT2G34710|AT2G45400|AT3G06770|AT3G07360|AT3G08600|AT3G25500|AT3G26700|AT3G50240|AT3G56370|AT3G61310|AT4G01800|AT4G03210|AT4G06598|AT4G12420|AT4G19530|AT4G25830|AT4G28080|AT4G35920|AT4G39800|AT5G13000|AT5G19390|AT5G21930|AT5G42100|AT5G43020|AT5G43270|AT5G47780|AT5G62670|AT5G65410|AT5G66550|AT5G66920
M181	JAdown_SAdown	mock,MeJA	405	243	1.35E-42	AT1G05140|AT1G05320|AT1G06910|AT1G08280|AT1G10240|AT1G10910|AT1G10970|AT1G11410|AT1G12280|AT1G12700|AT1G13860|AT1G15490|AT1G16340|AT1G17140|AT1G17350|AT1G19950|AT1G20540|AT1G21560|AT1G23180|AT1G24450|AT1G26180|AT1G26230|AT1G27510|AT1G34110|AT1G36180|AT1G53800|AT1G55340|AT1G56230|AT1G57790|AT1G60990|AT1G61240|AT1G63680|AT1G63690|AT1G64180|AT1G65070|AT1G65320|AT1G67830|AT1G67840|AT1G68080|AT1G72310…
M182	JAdown	mock,MeJA	96	57	0.000393769	AT1G09980|AT1G14510|AT1G18560|AT1G20760|AT1G27600|AT1G33520|AT1G55620|AT1G60070|AT1G62020|AT1G67930|AT1G76920|AT1G79650|AT1G79990|AT2G01100|AT2G02970|AT2G14050|AT2G20120|AT2G23380|AT2G29210|AT2G33320|AT2G40980|AT2G47900|AT3G07330|AT3G08530|AT3G16630|AT3G17900|AT3G20040|AT3G42170|AT3G52100|AT3G54650|AT4G10840|AT4G17640|AT4G21660|AT4G22140|AT4G31480|AT4G34100|AT4G34660|AT5G01460|AT5G04240|AT5G05450…
M182	SAup_JAdown	mock,MeJA	96	33	4.94E-07	AT1G04200|AT1G10290|AT1G14670|AT1G60780|AT1G63350|AT1G71820|AT1G77140|AT2G01190|AT2G17980|AT2G38960|AT2G41830|AT3G01780|AT3G04580|AT3G09300|AT3G51770|AT3G59020|AT4G00330|AT4G03550|AT4G08960|AT4G19490|AT4G22320|AT4G31490|AT4G37820|AT5G03540|AT5G06560|AT5G08630|AT5G10840|AT5G22770|AT5G38600|AT5G46450|AT5G58190|AT5G59150|AT5G62410
M183	JAup_SAup	mock,SA	1576	141	4.17E-24	AT1G01650|AT1G04980|AT1G05010|AT1G06620|AT1G08830|AT1G09970|AT1G13210|AT1G13990|AT1G14360|AT1G15670|AT1G16500|AT1G17745|AT1G19270|AT1G20050|AT1G23440|AT1G25220|AT1G25370|AT1G25500|AT1G27000|AT1G28190|AT1G29330|AT1G30320|AT1G32700|AT1G45145|AT1G51760|AT1G54100|AT1G54575|AT1G56020|AT1G59650|AT1G59870|AT1G63010|AT1G65040|AT1G65820|AT1G70690|AT1G70810|AT1G71100|AT1G72120|AT1G72280|AT1G77370|AT1G77420…
M183	SAup	mock,SA	1576	871	4.01181304423092e-321	AT1G01010|AT1G02170|AT1G02850|AT1G03210|AT1G03290|AT1G03430|AT1G03740|AT1G03760|AT1G03900|AT1G04260|AT1G04440|AT1G04750|AT1G04780|AT1G04960|AT1G04990|AT1G05120|AT1G05180|AT1G05520|AT1G05640|AT1G05680|AT1G05720|AT1G06780|AT1G06870|AT1G07030|AT1G07310|AT1G08050|AT1G08720|AT1G08940|AT1G09020|AT1G10580|AT1G10590|AT1G10720|AT1G10730|AT1G11905|AT1G11940|AT1G12140|AT1G12360|AT1G12760|AT1G13060|AT1G13180…
M183	SAup_JAdown	mock,SA	1576	537	4.80E-112	AT1G01340|AT1G01560|AT1G01730|AT1G02330|AT1G02920|AT1G02930|AT1G03370|AT1G03770|AT1G03850|AT1G04200|AT1G04870|AT1G05350|AT1G05570|AT1G05910|AT1G06130|AT1G07000|AT1G07020|AT1G07140|AT1G07630|AT1G07650|AT1G07990|AT1G08450|AT1G09195|AT1G09330|AT1G09430|AT1G09520|AT1G09630|AT1G09645|AT1G09815|AT1G10050|AT1G10230|AT1G10290|AT1G10630|AT1G11200|AT1G11310|AT1G11330|AT1G11660|AT1G11800|AT1G12000|AT1G12200…
M184	JAdown_SAdown	mock,MeJA	14	9	0.005227719	AT1G51080|AT3G56160|AT3G63140|AT4G11175|AT4G15510|AT4G33220|AT5G08050|AT5G13510|AT5G20740
M184	JAup_SAdown	mock,MeJA	14	3	0.012203975	AT1G24330|AT1G65860|AT4G02850
M185	JAup_SAdown	mock,SA,MeJA	15	15	1.40E-22	AT1G16410|AT1G21440|AT1G62560|AT1G62800|AT1G74090|AT2G43100|AT3G02020|AT3G19710|AT3G22740|AT3G54600|AT3G58990|AT4G12030|AT4G13770|AT4G14040|AT5G14200
M186	JAdown_SAdown	mock,SA	44	21	0.004491917	AT1G03310|AT1G54820|AT1G73600|AT2G21370|AT2G22540|AT2G38460|AT2G45560|AT3G10520|AT3G15570|AT3G44990|AT3G57062|AT4G03150|AT4G12320|AT4G14560|AT4G18390|AT4G27820|AT4G32000|AT4G33380|AT4G36250|AT5G05890|AT5G46570
M186	JAup_SAdown	mock,SA	44	18	2.43E-15	AT1G16410|AT1G62560|AT1G62800|AT1G74090|AT2G31790|AT2G43100|AT3G02020|AT3G19710|AT3G25700|AT3G50270|AT3G54600|AT3G58990|AT4G12030|AT4G13770|AT4G14040|AT5G41620|AT5G62350|AT5G67150
M187	JAdown_SAdown	mock,SA	162	69	5.17E-05	AT1G02300|AT1G03110|AT1G08550|AT1G10522|AT1G15125|AT1G17970|AT1G22370|AT1G24400|AT1G28530|AT1G44780|AT1G49560|AT1G50575|AT1G54580|AT1G63480|AT1G66890|AT1G74390|AT1G79460|AT2G03480|AT2G18245|AT2G21070|AT2G21710|AT2G22840|AT2G24762|AT2G31890|AT2G32650|AT2G34640|AT2G36340|AT2G36400|AT2G38530|AT2G39140|AT2G39670|AT2G42200|AT3G03630|AT3G10870|AT3G17170|AT3G17830|AT3G18000|AT3G18680|AT3G23710|AT3G27180…
M187	JAup_SAdown	mock,SA	162	12	0.013020572	AT1G20030|AT1G28230|AT1G49650|AT1G70820|AT1G76790|AT1G78680|AT2G30860|AT3G14310|AT4G33625|AT4G34920|AT5G24780|AT5G62360
M187	SAdown	mock,SA	162	27	0.000110014	AT1G10760|AT2G03310|AT2G26900|AT2G28900|AT2G36250|AT3G05880|AT3G15110|AT3G26580|AT3G29320|AT3G46970|AT3G49680|AT3G53800|AT4G04330|AT4G05330|AT4G12060|AT4G12900|AT4G31040|AT4G32340|AT4G33490|AT4G33670|AT5G02010|AT5G08340|AT5G08410|AT5G19540|AT5G50450|AT5G60120|AT5G64860
M188	JAdown_SAdown	mock,MeJA	79	43	7.69E-07	AT1G01790|AT1G04040|AT1G06830|AT1G11860|AT1G18610|AT1G31420|AT1G35460|AT1G42970|AT1G62750|AT1G70410|AT1G73110|AT1G74880|AT1G76990|AT1G80030|AT2G24280|AT2G27402|AT2G30010|AT3G10840|AT3G14420|AT3G26650|AT4G12390|AT4G15545|AT4G24540|AT4G24930|AT4G25700|AT4G34620|AT4G39800|AT5G09660|AT5G12150|AT5G13650|AT5G14740|AT5G21326|AT5G21430|AT5G21920|AT5G28840|AT5G35630|AT5G47540|AT5G53880|AT5G56860|AT5G58160…
M189	JAup	mock,MeJA	40	7	0.024516386	AT1G16400|AT2G20610|AT2G39020|AT2G43020|AT3G51090|AT4G09500|AT4G39980
M189	JAup_SAdown	mock,MeJA	40	25	6.41E-27	AT1G16410|AT1G18590|AT1G19670|AT1G62560|AT1G62800|AT1G65860|AT1G74090|AT1G75460|AT2G14750|AT2G43100|AT2G46650|AT3G19710|AT3G22740|AT3G50270|AT3G54600|AT3G58990|AT4G09510|AT4G12030|AT4G13770|AT4G14040|AT4G39940|AT5G07460|AT5G14200|AT5G50370|AT5G62350
M190	SAup_JAdown	mock,SA,MeJA	40	39	1.95E-32	AT1G01560|AT1G07000|AT1G09560|AT1G10340|AT1G14740|AT1G17600|AT1G18890|AT1G22510|AT1G50740|AT1G76700|AT1G76970|AT1G79380|AT2G11520|AT2G13790|AT2G13800|AT2G31865|AT2G33110|AT2G37940|AT2G40095|AT2G41160|AT3G01290|AT3G03020|AT3G17700|AT3G28450|AT3G44400|AT4G03450|AT4G10970|AT4G14365|AT4G34460|AT4G39830|AT5G02290|AT5G11000|AT5G14930|AT5G15730|AT5G25250|AT5G25440|AT5G41180|AT5G47070|AT5G48380
M191	SAup_JAdown	SA,MeJA	97	94	1.21E-76	AT1G01340|AT1G01560|AT1G07000|AT1G09560|AT1G10340|AT1G14740|AT1G17600|AT1G18890|AT1G20100|AT1G22510|AT1G35710|AT1G49050|AT1G50740|AT1G58602|AT1G63350|AT1G67850|AT1G71820|AT1G76040|AT1G76700|AT1G76970|AT1G76980|AT1G79380|AT2G01190|AT2G11520|AT2G13790|AT2G13800|AT2G17220|AT2G19130|AT2G20142|AT2G29120|AT2G30590|AT2G31810|AT2G31865|AT2G32680|AT2G33110|AT2G36580|AT2G37940|AT2G40095|AT2G41160|AT2G44290…
M192	JAdown_SAdown	mock,SA,MeJA	74	74	9.29E-42	AT1G01860|AT1G05140|AT1G05320|AT1G06910|AT1G10910|AT1G16780|AT1G20540|AT1G21560|AT1G23180|AT1G24610|AT1G33290|AT1G52150|AT1G59720|AT1G60990|AT1G67440|AT1G67840|AT1G68890|AT1G70200|AT1G73570|AT1G74850|AT1G76280|AT2G04842|AT2G27040|AT2G36570|AT2G37860|AT2G47220|AT3G02450|AT3G03710|AT3G04260|AT3G14330|AT3G15380|AT3G16260|AT3G16290|AT3G18090|AT3G18110|AT3G18390|AT3G20930|AT3G21250|AT3G23070|AT3G29185…
M193	JAdown_SAdown	SA,MeJA	23	22	1.25E-11	AT1G25440|AT1G29410|AT1G51430|AT1G66890|AT2G15050|AT2G20680|AT2G22540|AT2G29320|AT3G15570|AT3G16750|AT3G18050|AT3G20070|AT3G28130|AT4G14560|AT4G32980|AT4G33380|AT4G36250|AT5G13870|AT5G20450|AT5G45650|AT5G47900|AT5G61420
M194	JAdown_SAdown	mock,MeJA	39	33	2.98E-13	AT1G12860|AT1G14840|AT1G17840|AT1G60800|AT1G65920|AT1G73170|AT2G15050|AT2G21830|AT2G25050|AT2G37640|AT2G40130|AT2G40610|AT2G46710|AT3G01490|AT3G20820|AT3G26932|AT3G28860|AT3G45780|AT3G59420|AT3G62390|AT4G02900|AT4G03415|AT4G14740|AT4G24780|AT4G24790|AT4G27595|AT4G30400|AT4G32570|AT4G33000|AT5G06440|AT5G14410|AT5G43870|AT5G59350
M195	JAup_SAdown	mock,SA,MeJA	11	7	2.01E-08	AT1G22570|AT1G70820|AT1G78680|AT4G23600|AT4G34920|AT5G26220|AT5G62360
M196	SAup_JAdown	SA,MeJA	28	28	1.49E-24	AT1G01440|AT1G21270|AT1G24150|AT1G63740|AT1G69550|AT1G70520|AT2G02800|AT2G13800|AT2G20960|AT2G23200|AT2G46440|AT3G04210|AT3G17700|AT3G44400|AT3G50950|AT4G04740|AT4G08850|AT4G10730|AT4G11000|AT4G11900|AT4G16890|AT4G16960|AT4G35310|AT4G36150|AT5G08660|AT5G18360|AT5G36930|AT5G61010
M197	JAup_SAup	SA,MeJA	16	4	0.002911304	AT1G19270|AT2G23170|AT3G51440|AT4G23010
M197	SAup_JAdown	SA,MeJA	16	11	1.01E-06	AT1G09040|AT1G09050|AT1G26130|AT1G65790|AT1G65845|AT1G66980|AT4G16860|AT4G16950|AT4G23230|AT5G01950|AT5G18750
M198	SAup_JAdown	mock,MeJA	17	11	2.50E-06	AT1G67880|AT1G72910|AT2G17040|AT2G46400|AT3G45640|AT4G11660|AT4G17250|AT5G04720|AT5G26920|AT5G41750|AT5G61600
M199	JAdown_SAdown	mock,SA,MeJA	40	40	8.00E-23	AT1G02280|AT1G05190|AT1G14270|AT1G15730|AT1G20810|AT1G44920|AT1G60230|AT1G65230|AT1G71720|AT1G72640|AT1G73885|AT2G21280|AT2G26340|AT2G28605|AT2G29180|AT2G30170|AT2G33800|AT2G36990|AT2G38680|AT2G39470|AT2G47590|AT3G13120|AT3G20790|AT3G23700|AT3G25805|AT3G53190|AT3G55080|AT3G55330|AT3G56650|AT4G17600|AT4G18370|AT4G24750|AT4G39710|AT5G01920|AT5G03940|AT5G21920|AT5G22340|AT5G23120|AT5G53580|AT5G66190
M200	JAdown	mock,MeJA	333	217	2.63E-18	AT1G01930|AT1G01960|AT1G02740|AT1G03260|AT1G04790|AT1G05380|AT1G05410|AT1G05830|AT1G08260|AT1G08400|AT1G09280|AT1G09770|AT1G09980|AT1G10950|AT1G11650|AT1G13780|AT1G13980|AT1G15880|AT1G17270|AT1G18450|AT1G18700|AT1G19880|AT1G20760|AT1G24300|AT1G25490|AT1G27540|AT1G31814|AT1G32490|AT1G33520|AT1G34320|AT1G34470|AT1G34630|AT1G43190|AT1G47230|AT1G50200|AT1G50300|AT1G50710|AT1G53165|AT1G54460|AT1G54920…
M200	SAup_JAdown	mock,MeJA	333	100	2.99E-14	AT1G02100|AT1G02330|AT1G05840|AT1G06770|AT1G08700|AT1G11660|AT1G12290|AT1G16520|AT1G24190|AT1G24360|AT1G27180|AT1G29630|AT1G30420|AT1G30825|AT1G33390|AT1G36050|AT1G47210|AT1G49040|AT1G57820|AT1G58602|AT1G61430|AT1G65470|AT1G71820|AT1G74740|AT1G75150|AT2G07180|AT2G25520|AT2G29400|AT2G31270|AT2G31810|AT2G33170|AT2G38960|AT2G40650|AT2G44410|AT2G46200|AT2G48110|AT3G03110|AT3G03970|AT3G04580|AT3G05760…
M201	JAup_SAup	mock,SA,MeJA	18	14	4.23E-17	AT1G17420|AT1G19180|AT2G01450|AT2G38360|AT3G09830|AT3G10985|AT3G13050|AT3G25780|AT4G12790|AT4G13110|AT4G18950|AT4G22590|AT4G30060|AT4G31800
M202	JAup_SAup	mock,SA,MeJA	13	4	0.001255664	AT1G64060|AT3G08720|AT3G14090|AT5G57550
M202	SAup_JAdown	mock,SA,MeJA	13	8	0.000108137	AT1G56540|AT1G63860|AT2G17220|AT4G19520|AT4G29440|AT5G02290|AT5G18360|AT5G46510
M203	SAup_JAdown	mock,MeJA	18	6	0.033052045	AT1G65250|AT3G03310|AT3G52280|AT4G10730|AT5G20730|AT5G62620
M205	JAup_SAup	SA,MeJA	30	23	3.58E-27	AT1G09970|AT1G14330|AT1G17340|AT1G19180|AT1G72280|AT1G76390|AT2G01450|AT2G38360|AT3G09830|AT3G13050|AT3G25780|AT3G45040|AT3G50760|AT4G12790|AT4G13110|AT4G17230|AT4G22590|AT4G24200|AT4G27410|AT4G27500|AT5G13200|AT5G15650|AT5G57550
M207	JAup_SAup	mock,SA,MeJA	12	7	9.01E-08	AT1G72520|AT2G44500|AT3G19970|AT3G57880|AT4G18010|AT4G30270|AT5G21482
M207	SAup_JAdown	mock,SA,MeJA	12	5	0.019185011	AT1G63860|AT2G41110|AT4G23200|AT4G24160|AT5G04870
M208	JAdown	mock,MeJA	21	14	0.019269429	AT1G45249|AT1G75080|AT2G46420|AT3G17840|AT3G46450|AT3G53280|AT4G09970|AT4G26870|AT4G34040|AT5G18830|AT5G48660|AT5G49810|AT5G51980|AT5G56740
M209	SAup	mock,SA	19	14	1.48E-07	AT1G14640|AT1G30450|AT1G47056|AT1G61690|AT2G18700|AT2G19160|AT2G39480|AT4G24020|AT5G03490|AT5G08139|AT5G12400|AT5G17910|AT5G42350|AT5G64390
M210	SAup	mock,SA	395	224	4.73E-71	AT1G02260|AT1G02990|AT1G03060|AT1G03900|AT1G04780|AT1G04850|AT1G04960|AT1G06290|AT1G07670|AT1G09420|AT1G09730|AT1G09740|AT1G10730|AT1G11905|AT1G13960|AT1G14230|AT1G16180|AT1G16210|AT1G16540|AT1G18260|AT1G20980|AT1G21520|AT1G22870|AT1G24180|AT1G24460|AT1G27980|AT1G28520|AT1G30640|AT1G32330|AT1G32340|AT1G32750|AT1G47640|AT1G50410|AT1G51980|AT1G54210|AT1G54490|AT1G59820|AT1G59960|AT1G60420|AT1G60490…
M210	SAup_JAdown	mock,SA	395	144	1.05E-29	AT1G02120|AT1G03750|AT1G04280|AT1G05840|AT1G05910|AT1G06130|AT1G07990|AT1G10130|AT1G12290|AT1G15120|AT1G16520|AT1G18160|AT1G20100|AT1G21170|AT1G21400|AT1G24190|AT1G24360|AT1G29630|AT1G34120|AT1G43900|AT1G44900|AT1G47210|AT1G49040|AT1G50360|AT1G50700|AT1G52420|AT1G56610|AT1G57820|AT1G58602|AT1G59620|AT1G60780|AT1G65470|AT1G66880|AT1G67850|AT1G71820|AT1G75150|AT1G76040|AT1G76700|AT1G76960|AT1G77660…
M211	JAdown_SAdown	mock,SA,MeJA	12	12	2.46E-07	AT1G13380|AT1G18610|AT1G35460|AT2G18230|AT2G21970|AT2G24280|AT3G14415|AT4G15545|AT4G24540|AT4G35450|AT5G28840|AT5G53880
M212	JAdown_SAdown	mock,SA	42	31	1.04E-09	AT1G08570|AT1G10660|AT1G13380|AT1G18610|AT1G19920|AT1G35460|AT1G47740|AT1G78290|AT2G18230|AT2G21970|AT2G24280|AT2G35830|AT2G39440|AT3G14415|AT3G14420|AT3G16570|AT4G15545|AT4G24540|AT4G34881|AT4G35450|AT5G10770|AT5G19500|AT5G21326|AT5G28840|AT5G47540|AT5G53170|AT5G53880|AT5G62670|AT5G66920|AT5G67200|AT5G67385
M212	SAdown	mock,SA	42	8	0.013822727	AT1G19140|AT3G02830|AT3G52230|AT3G57320|AT4G36910|AT5G22020|AT5G50240|AT5G63530
M213	JAup	mock,MeJA	17	10	5.06E-08	AT1G17380|AT1G52280|AT1G61890|AT2G29450|AT2G31680|AT2G34600|AT3G19830|AT5G53750|AT5G56980|AT5G67300
M214	JAdown_SAdown	mock,SA,MeJA	140	126	4.27E-54	AT1G04520|AT1G09310|AT1G09340|AT1G12244|AT1G12500|AT1G12900|AT1G14280|AT1G18810|AT1G22850|AT1G26560|AT1G27120|AT1G27950|AT1G30520|AT1G34000|AT1G44000|AT1G49430|AT1G50732|AT1G50900|AT1G52827|AT1G55480|AT1G60950|AT1G64670|AT1G64860|AT1G67700|AT1G69700|AT1G74470|AT1G74960|AT1G77090|AT1G78260|AT2G01590|AT2G05310|AT2G10940|AT2G21320|AT2G21330|AT2G22670|AT2G24270|AT2G30790|AT2G35660|AT2G36870|AT2G39730…
M214	JAup_SAdown	mock,SA,MeJA	140	12	0.004221853	AT1G76570|AT2G19780|AT2G47370|AT3G01180|AT3G21670|AT3G47750|AT3G50750|AT3G53420|AT3G61430|AT4G02850|AT4G16140|AT5G65890
M215	JAdown_SAdown	mock,MeJA	77	52	7.07E-13	AT1G14345|AT1G16020|AT1G18650|AT1G20190|AT1G29170|AT1G29530|AT1G35780|AT1G48240|AT1G49580|AT1G49975|AT1G60690|AT1G64640|AT1G70210|AT1G70550|AT2G01290|AT2G01570|AT2G28950|AT2G30150|AT2G45340|AT2G47500|AT3G04590|AT3G05180|AT3G08030|AT3G08600|AT3G11620|AT3G16370|AT3G18710|AT3G44610|AT3G49850|AT3G51950|AT3G54200|AT3G55360|AT3G56130|AT3G58850|AT3G61550|AT4G03070|AT4G23400|AT4G25260|AT4G26140|AT4G30993…
M216	JAup_SAup	mock,SA	14	5	0.000134861	AT1G31130|AT2G43320|AT4G25390|AT5G26030|AT5G44060
M216	SAup	mock,SA	14	6	0.026012243	AT1G29690|AT1G67060|AT1G74330|AT1G75020|AT2G23810|AT5G13190
M217	JAdown_SAdown	mock,SA	13	7	0.045396014	AT1G05850|AT1G29050|AT1G68760|AT2G18910|AT3G03900|AT3G26950|AT4G27720
M217	SAdown	mock,SA	13	5	0.00208092	AT1G78040|AT4G17870|AT4G21870|AT4G25680|AT5G46800
M218	JAdown_SAdown	mock,SA,MeJA	49	48	1.03E-25	AT1G08550|AT1G08610|AT1G15510|AT1G16350|AT1G24400|AT1G28530|AT1G63480|AT1G69200|AT1G74390|AT2G18245|AT2G21070|AT2G21710|AT2G31890|AT2G32650|AT2G34640|AT2G36400|AT2G37220|AT2G39140|AT2G39670|AT3G02555|AT3G17170|AT3G17830|AT3G18680|AT3G21300|AT3G27180|AT3G53460|AT3G54090|AT3G59890|AT3G62550|AT4G02790|AT4G09730|AT4G12470|AT4G13170|AT4G21620|AT4G26370|AT4G29400|AT4G30330|AT4G31050|AT4G33760|AT4G39470…
M219	JAdown_SAdown	mock,SA,MeJA	27	27	1.28E-15	AT1G08560|AT1G16630|AT1G18370|AT1G63100|AT1G76540|AT2G28620|AT3G02640|AT3G05470|AT3G23670|AT3G23890|AT3G44050|AT3G51280|AT3G58650|AT3G60840|AT4G14330|AT4G21270|AT4G23800|AT4G26660|AT4G33270|AT5G06150|AT5G16250|AT5G23910|AT5G37010|AT5G47500|AT5G51600|AT5G55520|AT5G66230
M220	JAdown_SAdown	SA,MeJA	17	16	1.91E-08	AT1G08550|AT1G17970|AT1G49560|AT2G15970|AT2G18245|AT2G42200|AT3G55760|AT3G62550|AT4G20430|AT4G27440|AT4G29400|AT4G30710|AT5G04820|AT5G11580|AT5G55280|AT5G63810
M221	JAdown_SAdown	SA,MeJA	16	16	1.53E-09	AT1G29410|AT1G53040|AT1G60505|AT1G62330|AT2G16800|AT3G16200|AT3G58220|AT4G27630|AT4G34020|AT5G02650|AT5G22700|AT5G41480|AT5G44410|AT5G44930|AT5G54880|AT5G61480
M222	JAdown_SAdown	mock,SA	29	26	6.50E-12	AT1G14180|AT1G14970|AT1G28100|AT1G65920|AT1G66430|AT2G05210|AT2G18890|AT2G20240|AT2G24230|AT3G01480|AT3G17350|AT3G28460|AT3G43610|AT3G49250|AT4G14330|AT4G20430|AT4G20840|AT4G28050|AT4G37110|AT5G05620|AT5G12250|AT5G14100|AT5G23400|AT5G35360|AT5G46700|AT5G53490
M223	JAup_SAup	SA,MeJA	16	8	5.07E-08	AT1G17420|AT1G66760|AT3G11900|AT3G51450|AT4G20860|AT4G29740|AT5G19230|AT5G53050
M224	JAup	mock,MeJA	105	18	0.0005607	AT1G07510|AT1G17620|AT1G26730|AT1G50460|AT1G73080|AT1G76090|AT2G15760|AT2G25460|AT2G27500|AT2G27690|AT2G34600|AT3G02140|AT3G47960|AT4G32480|AT4G32800|AT5G05440|AT5G41080|AT5G54940
M224	JAup_SAup	mock,MeJA	105	24	1.36E-12	AT1G14330|AT1G19180|AT1G25400|AT1G33610|AT1G72520|AT1G75230|AT1G80610|AT1G80840|AT2G01450|AT2G43320|AT2G44500|AT3G08720|AT3G09830|AT3G10985|AT3G55430|AT3G57450|AT4G18010|AT4G18950|AT4G22590|AT4G25030|AT4G30060|AT4G31800|AT5G26030|AT5G57550
M224	SAup_JAdown	mock,MeJA	105	31	3.66E-05	AT1G07000|AT1G08930|AT1G20780|AT1G22510|AT1G24150|AT1G50740|AT1G55450|AT1G63860|AT1G65486|AT1G75860|AT2G17220|AT2G27660|AT2G33110|AT2G41110|AT2G47730|AT3G01290|AT3G07040|AT3G11820|AT3G50950|AT4G14365|AT4G23200|AT4G23570|AT4G24160|AT4G30490|AT4G35985|AT5G03355|AT5G04870|AT5G08760|AT5G44070|AT5G54710|AT5G54720
M225	JAdown_SAdown	mock,SA	50	40	3.45E-14	AT1G01320|AT1G11410|AT1G18550|AT1G55970|AT1G59720|AT1G62950|AT1G65070|AT1G74720|AT1G75710|AT2G20300|AT3G02130|AT3G02890|AT3G22520|AT3G23310|AT3G45850|AT3G48190|AT3G51950|AT3G53400|AT3G61830|AT3G63370|AT4G01570|AT4G02630|AT4G16650|AT4G28760|AT4G30020|AT4G32420|AT4G33740|AT4G35290|AT4G39400|AT4G39960|AT5G04110|AT5G12900|AT5G13000|AT5G15070|AT5G18700|AT5G19390|AT5G24010|AT5G40640|AT5G50020|AT5G52280
M226	JAdown_SAdown	mock,SA,MeJA	49	49	8.03E-28	AT1G02110|AT1G10910|AT1G11410|AT1G17140|AT1G19950|AT1G31650|AT1G47580|AT1G67840|AT1G72310|AT1G73170|AT2G15050|AT2G17650|AT2G21830|AT2G23360|AT2G25050|AT2G32440|AT2G40610|AT2G46710|AT3G01490|AT3G02540|AT3G05750|AT3G18090|AT3G21260|AT3G26300|AT3G26932|AT3G48040|AT3G51480|AT3G54720|AT3G54910|AT3G59420|AT3G62390|AT4G02900|AT4G14740|AT4G16650|AT4G27595|AT4G29360|AT4G32570|AT4G32840|AT4G33000|AT5G06270…
M227	JAdown_SAdown	mock,SA	30	22	3.61E-07	AT1G17200|AT1G20540|AT1G33040|AT1G63800|AT2G22650|AT3G08010|AT3G09580|AT3G16750|AT3G18800|AT3G21260|AT3G49140|AT3G56830|AT4G15950|AT4G30580|AT4G31560|AT4G35420|AT4G36540|AT4G38160|AT5G09315|AT5G43330|AT5G47900|AT5G63180
M227	SAdown	mock,SA	30	7	0.006795383	AT1G10600|AT1G34640|AT1G35420|AT2G20920|AT2G25920|AT3G07310|AT3G45443
M228	JAdown_SAdown	mock,MeJA	50	30	2.46E-06	AT1G26810|AT1G66150|AT1G68400|AT1G70100|AT1G75710|AT1G75770|AT1G79700|AT2G23360|AT2G28150|AT2G38120|AT2G42570|AT3G02130|AT3G09035|AT3G23310|AT3G45850|AT3G58120|AT4G00950|AT4G01330|AT4G18760|AT4G29310|AT4G35470|AT4G37080|AT4G39400|AT5G22050|AT5G24010|AT5G40640|AT5G43270|AT5G43310|AT5G56040|AT5G57100
M229	JAdown_SAdown	mock,SA,MeJA	14	14	1.94E-08	AT1G12770|AT1G21600|AT1G24764|AT1G75120|AT2G31890|AT2G39670|AT3G52490|AT3G61780|AT4G24610|AT4G37380|AT5G03800|AT5G51350|AT5G61480|AT5G63420
M230	JAup	mock,MeJA	92	21	2.14E-06	AT1G08200|AT1G19640|AT1G26208|AT1G51820|AT1G52280|AT1G69760|AT1G72450|AT2G04032|AT2G27500|AT2G27690|AT2G36590|AT3G02140|AT3G22890|AT3G53620|AT4G30210|AT4G31870|AT5G01040|AT5G16830|AT5G45280|AT5G54170|AT5G56980
M230	JAup_SAdown	mock,MeJA	92	8	0.016635668	AT1G60270|AT1G77060|AT2G34930|AT3G07350|AT3G16350|AT4G12730|AT4G31780|AT5G44050
M230	JAup_SAup	mock,MeJA	92	10	0.003132875	AT1G33610|AT1G76070|AT2G25735|AT2G38360|AT2G42760|AT4G12790|AT4G29740|AT4G30060|AT4G30270|AT5G24430
M231	JAdown_SAdown	mock,SA	77	55	3.43E-15	AT1G02150|AT1G11430|AT1G14030|AT1G17850|AT1G20010|AT1G22700|AT1G23750|AT1G50575|AT1G53250|AT1G55140|AT1G60860|AT1G62290|AT1G79460|AT2G02500|AT2G15090|AT2G15970|AT2G21370|AT2G22980|AT2G37660|AT2G42200|AT2G43030|AT2G44640|AT3G04550|AT3G06980|AT3G09210|AT3G13740|AT3G20015|AT3G20230|AT3G20470|AT3G21950|AT3G24590|AT3G25660|AT3G48730|AT3G52150|AT3G60370|AT3G62750|AT4G19100|AT4G20430|AT4G20760|AT4G23800…
M231	SAdown	mock,SA	77	18	1.68E-05	AT1G10830|AT1G21350|AT1G25290|AT1G48330|AT1G73470|AT1G79790|AT2G19170|AT3G09540|AT3G15110|AT3G16000|AT3G19590|AT3G23480|AT3G52910|AT4G30690|AT4G33670|AT5G14970|AT5G35170|AT5G38865
M232	SAup_JAdown	mock,MeJA	49	44	2.64E-32	AT1G01560|AT1G07000|AT1G10340|AT1G17600|AT1G20780|AT1G22510|AT1G24150|AT1G70740|AT1G73805|AT1G76700|AT1G79380|AT2G11520|AT2G13800|AT2G20142|AT2G20960|AT2G26190|AT2G31865|AT2G31880|AT2G41160|AT2G44290|AT2G46440|AT3G04210|AT3G17700|AT3G44400|AT3G50950|AT3G57120|AT4G10970|AT4G11000|AT4G14365|AT4G16960|AT4G19520|AT4G33300|AT4G34460|AT4G34480|AT4G35310|AT5G02290|AT5G08660|AT5G14930|AT5G18360|AT5G24210…
M233	SAup_JAdown	mock,SA,MeJA	16	7	0.004081908	AT1G63860|AT3G04210|AT3G07040|AT4G03110|AT4G35985|AT5G03355|AT5G54720
M234	SAup	mock,SA	10	8	3.21E-05	AT1G47056|AT2G46260|AT3G04670|AT3G53490|AT4G25690|AT5G03490|AT5G05100|AT5G67350
M235	JAdown_SAdown	mock,SA,MeJA	18	18	1.20E-10	AT1G05600|AT1G63680|AT1G74580|AT3G04690|AT3G29375|AT3G58220|AT4G11130|AT4G20060|AT4G30000|AT5G04050|AT5G05970|AT5G06050|AT5G08010|AT5G10800|AT5G17790|AT5G44930|AT5G53080|AT5G59900
M236	JAdown_SAdown	SA,MeJA	39	38	2.93E-20	AT1G04040|AT1G06830|AT1G17220|AT1G22590|AT1G29840|AT1G31800|AT1G54350|AT1G66940|AT1G70410|AT1G78820|AT2G25840|AT2G28260|AT2G30010|AT2G33330|AT2G34680|AT3G07210|AT3G10840|AT3G50240|AT3G52940|AT3G59310|AT4G29060|AT4G33010|AT4G34830|AT4G35450|AT5G04430|AT5G13650|AT5G14740|AT5G15740|AT5G17170|AT5G21930|AT5G35630|AT5G38430|AT5G42100|AT5G53860|AT5G53880|AT5G62670|AT5G65410|AT5G66920
M237	JAdown_SAdown	mock,SA	24	19	3.06E-07	AT1G24160|AT1G27660|AT1G31150|AT1G70100|AT1G78060|AT2G19090|AT2G36570|AT3G02890|AT3G14980|AT3G19370|AT3G23780|AT3G50780|AT3G53400|AT4G02630|AT4G04750|AT5G13000|AT5G42310|AT5G47720|AT5G55210
M237	SAdown	mock,SA	24	5	0.033849359	AT3G02600|AT4G22130|AT4G27610|AT5G05160|AT5G53850
M238	JAdown_SAdown	mock,SA	20	17	1.95E-07	AT1G09900|AT1G14970|AT1G17850|AT1G21730|AT1G34065|AT1G44780|AT3G20015|AT3G24590|AT3G62300|AT4G05520|AT4G14200|AT4G39120|AT5G05620|AT5G08415|AT5G40830|AT5G53080|AT5G64580
M239	JAdown_SAdown	mock,SA,MeJA	18	18	1.20E-10	AT1G03310|AT1G20010|AT1G63240|AT2G01870|AT2G21370|AT2G22980|AT3G21950|AT3G55250|AT4G03150|AT4G04340|AT4G17360|AT4G32000|AT4G33380|AT5G05890|AT5G44600|AT5G46690|AT5G63780|AT5G64330
M240	JAdown_SAdown	mock,SA	20	11	0.01042393	AT1G26150|AT1G50900|AT1G51100|AT2G35260|AT2G38460|AT3G10405|AT3G16520|AT3G28130|AT4G11640|AT4G38860|AT5G16030
M240	JAup_SAdown	mock,SA	20	5	0.00055704	AT1G62560|AT1G65860|AT1G74090|AT2G31790|AT4G15920
M241	JAdown_SAdown	mock,SA,MeJA	26	26	4.56E-15	AT1G01740|AT1G02150|AT1G09900|AT1G23180|AT1G50575|AT1G63680|AT1G70070|AT1G70200|AT1G76280|AT2G26840|AT2G32480|AT2G40690|AT2G44640|AT3G12930|AT3G24590|AT3G29375|AT3G58930|AT4G02820|AT4G16390|AT4G30825|AT4G39120|AT5G07900|AT5G14460|AT5G20040|AT5G20450|AT5G52010
M242	JAdown_SAdown	SA,MeJA	13	13	6.91E-08	AT1G10240|AT1G31770|AT1G72810|AT1G76170|AT2G26860|AT2G35620|AT2G47220|AT3G58220|AT5G08270|AT5G20450|AT5G44410|AT5G44930|AT5G48990
M243	JAup_SAdown	mock,SA	12	5	3.60E-05	AT1G55260|AT1G77060|AT2G44230|AT3G16350|AT4G04840
M244	JAdown_SAdown	mock,SA,MeJA	127	127	1.46E-71	AT1G02110|AT1G06240|AT1G06820|AT1G07110|AT1G08110|AT1G10660|AT1G10910|AT1G12280|AT1G14350|AT1G15260|AT1G17100|AT1G18610|AT1G19950|AT1G26180|AT1G27480|AT1G28670|AT1G31410|AT1G45230|AT1G49740|AT1G53000|AT1G54730|AT1G55675|AT1G60990|AT1G64430|AT1G65070|AT1G65320|AT1G67840|AT1G69935|AT1G70100|AT1G70280|AT1G72275|AT1G72310|AT1G78180|AT1G80050|AT2G18940|AT2G24280|AT2G26580|AT2G28310|AT2G35820|AT2G37450…
M245	JAdown_SAdown	mock,MeJA	205	166	7.97E-57	AT1G05140|AT1G06240|AT1G06820|AT1G07110|AT1G08110|AT1G10910|AT1G14270|AT1G15170|AT1G16340|AT1G16460|AT1G17100|AT1G18170|AT1G20810|AT1G26180|AT1G27480|AT1G28670|AT1G33290|AT1G44920|AT1G45230|AT1G49740|AT1G53000|AT1G53800|AT1G54350|AT1G55675|AT1G60230|AT1G60990|AT1G64355|AT1G64430|AT1G64440|AT1G65070|AT1G65320|AT1G67840|AT1G68080|AT1G69935|AT1G72275|AT1G73885|AT1G78180|AT1G80850|AT2G04842|AT2G18710…
M247	SAup_JAdown	mock,MeJA	65	51	2.16E-31	AT1G11310|AT1G20100|AT1G21250|AT1G21400|AT1G33720|AT1G50380|AT1G59620|AT1G60890|AT1G63740|AT1G66880|AT1G67490|AT1G73805|AT1G76040|AT2G02800|AT2G11520|AT2G20142|AT2G23200|AT2G27590|AT2G47680|AT3G07570|AT3G13380|AT3G17700|AT3G18370|AT3G19240|AT3G19870|AT3G28450|AT3G44400|AT3G45860|AT3G48090|AT3G48750|AT3G57630|AT3G62200|AT3G63270|AT4G03960|AT4G24940|AT4G24970|AT4G33300|AT4G34480|AT5G11030|AT5G11250…
M248	JAdown_SAdown	mock,MeJA	16	15	6.43E-08	AT1G19150|AT1G64510|AT1G76450|AT1G78630|AT2G38140|AT3G11630|AT3G47070|AT3G56910|AT4G03280|AT4G15510|AT4G28660|AT4G34190|AT5G09995|AT5G13510|AT5G62840
M249	JAdown_SAdown	mock,MeJA	31	25	1.83E-09	AT1G13730|AT1G50900|AT1G51080|AT1G77090|AT1G77580|AT2G35960|AT2G40610|AT2G45340|AT2G46710|AT3G17640|AT3G44990|AT3G49670|AT3G55360|AT3G57830|AT4G14750|AT4G24790|AT4G29720|AT4G33220|AT4G39330|AT5G10930|AT5G15050|AT5G16030|AT5G28020|AT5G41900|AT5G48150
M250	JAdown_SAdown	mock,MeJA	30	18	0.000262376	AT1G01430|AT1G62030|AT1G78170|AT2G20240|AT2G27770|AT2G32710|AT3G21260|AT3G26932|AT3G28140|AT3G60630|AT4G13560|AT4G30710|AT4G40060|AT5G05870|AT5G06440|AT5G14410|AT5G15310|AT5G60050
M251	SAup_JAdown	mock,MeJA	18	8	0.001895332	AT1G20890|AT1G69730|AT1G78200|AT2G17730|AT3G47250|AT4G19670|AT5G11500|AT5G15860
M252	JAdown_SAdown	mock,SA,MeJA	12	12	2.46E-07	AT1G52190|AT1G67040|AT2G26330|AT3G14210|AT3G28860|AT4G03190|AT4G18670|AT4G23740|AT4G29360|AT4G30020|AT5G16000|AT5G48360
M253	JAdown_SAdown	mock,SA	24	11	0.049114759	AT1G29430|AT1G73600|AT2G35260|AT3G16520|AT4G14210|AT4G15510|AT4G27700|AT4G38840|AT5G16400|AT5G35480|AT5G67390
M253	SAdown	mock,SA	24	13	3.59E-09	AT1G10657|AT1G26761|AT1G29450|AT1G29500|AT1G54780|AT1G67740|AT1G72500|AT2G34620|AT3G08940|AT4G09650|AT4G19170|AT5G18030|AT5G44190
M254	JAdown_SAdown	mock,SA,MeJA	18	17	5.68E-09	AT1G02110|AT1G49890|AT1G55360|AT1G62950|AT1G70550|AT1G72310|AT1G74720|AT3G05750|AT3G19080|AT3G28040|AT3G53240|AT3G60070|AT4G23740|AT5G01090|AT5G18460|AT5G65700|AT5G66310
M255	JAdown_SAdown	mock,SA,MeJA	80	80	4.09E-45	AT1G01320|AT1G02110|AT1G06240|AT1G11130|AT1G11410|AT1G15165|AT1G31410|AT1G49580|AT1G51580|AT1G54350|AT1G55360|AT1G55970|AT1G62950|AT1G64430|AT1G65070|AT1G68400|AT1G70280|AT1G71720|AT2G02780|AT2G20300|AT2G26640|AT2G26910|AT2G28150|AT2G28310|AT2G29890|AT2G34680|AT2G34710|AT2G36990|AT2G38040|AT2G39130|AT2G42570|AT2G47500|AT3G04940|AT3G06130|AT3G10160|AT3G12610|AT3G13000|AT3G13510|AT3G16850|AT3G23640…
M256	JAup_SAup	mock,MeJA	42	5	0.023342649	AT1G22400|AT2G01450|AT3G55950|AT4G25030|AT5G24430
M256	SAup_JAdown	mock,MeJA	42	11	0.029306861	AT1G04200|AT1G08930|AT1G76680|AT3G51160|AT4G01750|AT4G13370|AT4G15233|AT4G23850|AT5G04870|AT5G14230|AT5G54710
M257	JAdown_SAdown	mock,SA,MeJA	32	32	2.18E-18	AT1G06820|AT1G11130|AT1G18170|AT1G26230|AT1G31800|AT1G53800|AT1G54350|AT1G60990|AT1G68890|AT1G71720|AT2G29180|AT2G29890|AT2G36990|AT2G39190|AT2G41720|AT3G01440|AT3G03710|AT3G18110|AT3G25480|AT3G53130|AT3G63170|AT4G18370|AT4G21190|AT4G29060|AT4G34830|AT5G16715|AT5G22640|AT5G22800|AT5G26742|AT5G28500|AT5G51545|AT5G53860
M258	JAup	mock,MeJA	412	116	7.61E-40	AT1G10090|AT1G10500|AT1G14120|AT1G14250|AT1G18500|AT1G18870|AT1G22360|AT1G23850|AT1G24625|AT1G28050|AT1G31830|AT1G52890|AT1G53320|AT1G53580|AT1G54000|AT1G54010|AT1G54020|AT1G65580|AT1G67300|AT1G69870|AT1G70300|AT1G72175|AT1G73325|AT1G75950|AT1G76560|AT1G76590|AT1G77000|AT1G77440|AT1G78660|AT1G80110|AT2G04080|AT2G15960|AT2G18193|AT2G18950|AT2G21640|AT2G25450|AT2G29490|AT2G30870|AT2G34810|AT2G36380…
M258	JAup_SAdown	mock,MeJA	412	66	3.77E-26	AT1G08920|AT1G13280|AT1G19570|AT1G19670|AT1G21440|AT1G22570|AT1G24070|AT1G28230|AT1G52000|AT1G52030|AT1G52040|AT1G52400|AT1G52410|AT1G68600|AT1G70820|AT1G76790|AT1G78680|AT2G04240|AT2G23010|AT2G30860|AT2G38400|AT2G40435|AT2G43530|AT2G43550|AT2G46650|AT3G05220|AT3G06035|AT3G12145|AT3G14310|AT3G16400|AT3G16420|AT3G16470|AT3G22740|AT3G25760|AT3G28220|AT3G48350|AT3G53370|AT3G62860|AT4G09510|AT4G11320…
M258	JAup_SAup	mock,MeJA	412	75	9.79E-31	AT1G01650|AT1G05010|AT1G06620|AT1G10140|AT1G13990|AT1G15670|AT1G16300|AT1G23440|AT1G25220|AT1G25500|AT1G28190|AT1G31550|AT1G45145|AT1G54100|AT1G54575|AT1G56020|AT1G63010|AT1G70690|AT1G70810|AT1G72120|AT1G77370|AT1G77420|AT2G03760|AT2G04400|AT2G23170|AT2G24200|AT2G24850|AT2G26560|AT2G29460|AT2G32520|AT2G39050|AT2G43820|AT3G02230|AT3G06300|AT3G09490|AT3G11880|AT3G13910|AT3G19010|AT3G26090|AT3G26840…
M259	SAdown	mock,SA	24	8	0.000296934	AT1G30490|AT1G69800|AT3G29180|AT4G02970|AT5G09225|AT5G17550|AT5G25220|AT5G58540
M260	JAup_SAup	mock,SA,MeJA	12	9	3.95E-11	AT1G25400|AT1G32920|AT2G44500|AT3G08720|AT3G57450|AT4G25390|AT5G22250|AT5G26030|AT5G59550
M261	JAdown_SAdown	mock,SA	21	18	6.34E-08	AT1G01510|AT1G24764|AT1G77460|AT2G19090|AT2G37930|AT3G19180|AT3G23780|AT4G01020|AT4G02510|AT4G02680|AT4G11130|AT5G02250|AT5G05970|AT5G06050|AT5G17250|AT5G26850|AT5G52920|AT5G61480
M262	JAdown_SAdown	mock,MeJA	74	65	6.22E-27	AT1G04420|AT1G34430|AT1G48520|AT1G54350|AT1G55490|AT1G60230|AT1G60990|AT1G62640|AT1G66430|AT1G71720|AT1G74780|AT1G78060|AT2G05990|AT2G13440|AT2G24060|AT2G26910|AT2G27040|AT2G29890|AT2G30200|AT2G33800|AT2G36990|AT2G39190|AT2G47590|AT2G47940|AT3G03710|AT3G04340|AT3G13120|AT3G13180|AT3G23070|AT3G25660|AT3G25920|AT3G28460|AT3G52380|AT3G53130|AT3G63490|AT4G01570|AT4G04350|AT4G14510|AT4G16155|AT4G21770…
M265	JAdown_SAdown	SA,MeJA	14	13	7.16E-07	AT1G22630|AT1G26150|AT1G50900|AT1G64860|AT1G65960|AT2G21210|AT2G30790|AT2G47450|AT3G10405|AT5G16030|AT5G17660|AT5G35480|AT5G38140
M266	JAdown_SAdown	mock,SA	22	19	2.05E-08	AT1G09900|AT1G24764|AT1G53040|AT1G63680|AT1G67690|AT2G34640|AT2G35620|AT3G48870|AT3G61780|AT3G62300|AT4G38050|AT4G39120|AT5G05620|AT5G06050|AT5G10540|AT5G40830|AT5G44930|AT5G51350|AT5G61480
M268	JAdown_SAdown	mock,SA,MeJA	27	27	1.28E-15	AT1G19350|AT1G30440|AT1G61900|AT1G70100|AT2G36410|AT2G38120|AT2G46590|AT3G02130|AT3G14980|AT3G23310|AT3G25710|AT3G48190|AT3G53400|AT3G60320|AT3G61830|AT4G02630|AT4G33740|AT4G39400|AT5G01240|AT5G12900|AT5G24010|AT5G36250|AT5G43310|AT5G47780|AT5G49990|AT5G57100|AT5G60580
M269	JAdown_SAdown	mock,MeJA	79	66	1.15E-24	AT1G17200|AT1G20540|AT1G22700|AT1G23080|AT1G24450|AT1G55140|AT1G55340|AT1G68560|AT1G73090|AT1G78995|AT1G79500|AT2G01870|AT2G02980|AT2G05210|AT2G16800|AT2G22650|AT2G24290|AT2G27960|AT2G33860|AT2G35780|AT2G38330|AT2G47400|AT3G02540|AT3G09050|AT3G09150|AT3G09800|AT3G09860|AT3G13740|AT3G16750|AT3G18000|AT3G20230|AT3G29185|AT3G55250|AT3G56830|AT3G60370|AT3G60510|AT4G03205|AT4G08700|AT4G14870|AT4G15950…
M270	JAup_SAup	mock,SA	14	8	1.27E-08	AT1G28480|AT1G72520|AT1G80610|AT3G10985|AT4G17500|AT4G18010|AT4G18950|AT4G31800
M271	SAup	mock,SA	37	18	1.70E-05	AT1G17080|AT1G29970|AT1G30640|AT1G43910|AT1G77770|AT2G37250|AT3G21865|AT3G60415|AT4G17650|AT4G19640|AT4G32680|AT5G03080|AT5G42570|AT5G45550|AT5G47200|AT5G51620|AT5G52210|AT5G55850
M271	SAup_JAdown	mock,SA	37	16	1.71E-05	AT1G09200|AT1G16520|AT1G57820|AT2G30260|AT2G38810|AT2G47800|AT3G20670|AT3G27360|AT3G54560|AT4G02110|AT5G10390|AT5G10400|AT5G40690|AT5G42080|AT5G59870|AT5G65360
M272	JAdown_SAdown	mock,SA	22	16	1.82E-05	AT1G22630|AT1G47580|AT1G49010|AT1G64720|AT1G66130|AT1G74670|AT2G32440|AT2G37640|AT3G01490|AT3G26310|AT3G26932|AT3G45900|AT4G30993|AT4G33000|AT5G28020|AT5G45940
M273	JAup_SAup	mock,MeJA	244	28	2.95E-07	AT1G05010|AT1G15670|AT1G28190|AT1G32700|AT1G45145|AT2G03760|AT2G19800|AT2G20010|AT2G23450|AT2G26560|AT2G30550|AT2G43820|AT3G06300|AT3G13910|AT3G19010|AT3G26090|AT3G26840|AT3G57460|AT4G15760|AT4G16144|AT5G05850|AT5G07440|AT5G16370|AT5G17860|AT5G36880|AT5G37070|AT5G51070|AT5G55930
M273	SAup_JAdown	mock,MeJA	244	96	8.75E-23	AT1G02330|AT1G02920|AT1G02930|AT1G03230|AT1G05350|AT1G07020|AT1G09330|AT1G09630|AT1G09645|AT1G10290|AT1G12970|AT1G14670|AT1G16510|AT1G18390|AT1G26380|AT1G26420|AT1G30825|AT1G30890|AT1G51790|AT1G52200|AT1G58590|AT1G62790|AT1G62820|AT1G66580|AT1G66920|AT1G75990|AT1G78800|AT1G79670|AT1G79710|AT1G80290|AT2G02960|AT2G15042|AT2G15480|AT2G17980|AT2G20780|AT2G29720|AT2G30120|AT2G31020|AT2G32380|AT2G38290…
M274	JAdown_SAdown	SA,MeJA	267	267	4.88E-152	AT1G01780|AT1G01860|AT1G05140|AT1G05860|AT1G06910|AT1G08110|AT1G10910|AT1G10970|AT1G12280|AT1G12330|AT1G15260|AT1G15490|AT1G16340|AT1G17200|AT1G19950|AT1G20540|AT1G21560|AT1G22160|AT1G26180|AT1G27660|AT1G28670|AT1G31150|AT1G33290|AT1G45230|AT1G47580|AT1G47670|AT1G49010|AT1G52150|AT1G54500|AT1G54730|AT1G55675|AT1G55805|AT1G56210|AT1G57790|AT1G60870|AT1G60990|AT1G61240|AT1G62030|AT1G63690|AT1G64180…
M275	JAup_SAup	mock,SA,MeJA	11	3	0.007806002	AT4G30060|AT5G49480|AT5G52570
M276	JAup_SAup	mock,SA	30	6	0.000932138	AT1G33610|AT2G42760|AT4G29740|AT4G30060|AT5G49480|AT5G52570
M276	SAdown	mock,SA	30	7	0.006795383	AT1G06690|AT1G15830|AT1G44575|AT3G23810|AT4G21870|AT4G32770|AT4G33110
M277	JAup_SAup	mock,SA,MeJA	82	29	1.03E-20	AT1G05010|AT1G13210|AT1G15670|AT1G25370|AT1G28190|AT1G45145|AT1G59870|AT1G70690|AT2G05260|AT2G20010|AT2G23450|AT2G24850|AT2G26560|AT2G30550|AT3G09490|AT3G19010|AT3G26090|AT3G45040|AT3G51440|AT3G57460|AT4G23010|AT4G36648|AT5G05850|AT5G08790|AT5G16370|AT5G17860|AT5G36880|AT5G37070|AT5G45130
M277	SAup_JAdown	mock,SA,MeJA	82	53	9.60E-26	AT1G03850|AT1G07020|AT1G09630|AT1G10050|AT1G18390|AT1G30755|AT1G34750|AT1G51790|AT1G62820|AT1G66580|AT1G66920|AT1G76970|AT2G13790|AT2G17120|AT2G18690|AT2G20140|AT2G20780|AT2G38290|AT2G45010|AT3G05660|AT3G09000|AT3G13445|AT3G26500|AT3G26910|AT3G50470|AT3G50480|AT3G54150|AT3G59520|AT4G01750|AT4G03450|AT4G04490|AT4G15070|AT4G18250|AT4G23220|AT4G39830|AT5G01950|AT5G02820|AT5G08160|AT5G12930|AT5G18480…
M278	JAdown_SAdown	mock,SA	55	25	0.004570566	AT1G13640|AT1G19350|AT1G19600|AT1G27070|AT1G27510|AT1G77480|AT2G40480|AT3G01520|AT3G06430|AT3G06510|AT3G50780|AT3G54366|AT4G30200|AT4G38280|AT5G08260|AT5G14390|AT5G21020|AT5G23380|AT5G24690|AT5G25630|AT5G47810|AT5G49990|AT5G50110|AT5G57170|AT5G60580
M278	SAdown	mock,SA	55	16	2.37E-06	AT1G56200|AT2G01320|AT2G03710|AT2G43400|AT3G16620|AT4G02970|AT4G15910|AT4G36910|AT5G06130|AT5G09225|AT5G17550|AT5G20510|AT5G22020|AT5G51970|AT5G58800|AT5G66052
M279	JAup_SAup	mock,SA	18	3	0.031520835	AT1G19300|AT1G61800|AT5G13200
M279	SAup_JAdown	mock,SA	18	9	0.00033416	AT2G11520|AT2G39840|AT2G41160|AT3G25230|AT4G39830|AT5G02490|AT5G25250|AT5G45750|AT5G64120
M280	JAup_SAdown	mock,SA	23	15	5.30E-17	AT1G16410|AT1G64200|AT2G22170|AT2G38750|AT3G12145|AT3G19710|AT3G22740|AT3G59970|AT4G11320|AT4G13410|AT4G39940|AT5G02940|AT5G07460|AT5G42650|AT5G50950
M281	JAdown_SAdown	SA,MeJA	135	135	4.31E-76	AT1G01080|AT1G01170|AT1G01860|AT1G03687|AT1G05385|AT1G10910|AT1G20540|AT1G20810|AT1G21560|AT1G22700|AT1G23180|AT1G26230|AT1G31160|AT1G32550|AT1G33040|AT1G33290|AT1G33810|AT1G44920|AT1G47580|AT1G49010|AT1G54310|AT1G54500|AT1G55370|AT1G59840|AT1G60600|AT1G63470|AT1G64355|AT1G65230|AT1G67840|AT1G68590|AT1G70200|AT1G72640|AT1G72645|AT1G73090|AT1G73885|AT2G04842|AT2G05310|AT2G17695|AT2G18710|AT2G19400…
M282	JAup	mock,MeJA	16	10	2.23E-08	AT1G61890|AT1G69010|AT2G31680|AT2G37570|AT3G19830|AT4G21060|AT5G02950|AT5G14700|AT5G24380|AT5G53760
M282	JAup_SAdown	mock,MeJA	16	3	0.017813114	AT1G72510|AT2G19780|AT2G31670
M283	JAdown_SAdown	mock,SA,MeJA	34	34	1.70E-19	AT1G04420|AT1G05190|AT1G07320|AT1G17650|AT1G29070|AT1G32990|AT1G35680|AT1G48350|AT1G64510|AT1G67700|AT1G72640|AT1G74970|AT1G75350|AT1G78630|AT2G24020|AT2G24090|AT2G33450|AT2G38140|AT3G15190|AT3G25920|AT3G26060|AT3G44890|AT3G54210|AT3G63190|AT4G01310|AT4G24750|AT4G24770|AT5G14320|AT5G22340|AT5G47190|AT5G52960|AT5G54600|AT5G63310|AT5G65220
M284	SAup	mock,SA	17	10	0.000181271	AT1G28380|AT1G31540|AT1G35350|AT1G59910|AT2G24600|AT3G01040|AT3G02880|AT4G00300|AT4G01090|AT5G04550
M284	SAup_JAdown	mock,SA	17	6	0.024958953	AT3G07040|AT4G19520|AT5G03355|AT5G04870|AT5G54710|AT5G54720
M285	SAup_JAdown	mock,SA,MeJA	16	15	2.55E-12	AT1G03750|AT1G29240|AT1G54370|AT1G56440|AT2G01130|AT2G01680|AT2G25000|AT3G12950|AT3G54010|AT4G02050|AT4G04320|AT5G06450|AT5G11910|AT5G19680|AT5G54890
M286	JAdown_SAdown	SA,MeJA	24	24	5.82E-14	AT1G18810|AT1G20650|AT1G22630|AT1G72030|AT1G73170|AT1G77580|AT2G15050|AT2G21320|AT2G46710|AT3G17640|AT3G26310|AT3G45900|AT3G49650|AT3G57830|AT4G12980|AT4G14740|AT4G24790|AT4G30400|AT5G16030|AT5G28020|AT5G41050|AT5G43870|AT5G45940|AT5G55620
M287	SAup	mock,SA	13	7	0.003556322	AT1G54270|AT2G20560|AT3G12050|AT3G12580|AT5G22060|AT5G52640|AT5G56010
M288	JAdown_SAdown	mock,MeJA	10	8	0.001000231	AT1G22640|AT1G66130|AT2G21560|AT2G40960|AT3G45900|AT3G56080|AT5G45940|AT5G56210
M289	JAdown_SAdown	mock,SA	13	10	0.000369138	AT2G40475|AT2G46710|AT3G17640|AT3G20070|AT3G45900|AT3G49650|AT4G24780|AT5G15050|AT5G55620|AT5G57180
M290	JAdown_SAdown	mock,MeJA	41	26	2.66E-06	AT1G12860|AT1G18810|AT1G22640|AT1G26150|AT2G30790|AT2G35260|AT2G40475|AT3G10405|AT3G16520|AT3G17040|AT3G49650|AT3G56080|AT4G13495|AT4G13575|AT4G13577|AT4G24780|AT4G27700|AT4G34220|AT4G38860|AT4G39510|AT5G16030|AT5G16400|AT5G35480|AT5G38140|AT5G57180|AT5G67390
M291	JAdown_SAdown	mock,SA	11	7	0.015110027	AT2G40475|AT3G16750|AT3G54720|AT4G38860|AT5G15310|AT5G38220|AT5G57180
M291	SAdown	mock,SA	11	3	0.047602746	AT1G71990|AT2G36350|AT5G57780
M292	JAdown	mock,MeJA	30	18	0.034703665	AT1G04210|AT1G08620|AT1G18070|AT1G18090|AT1G34550|AT1G76810|AT2G20190|AT2G33770|AT2G38280|AT3G02760|AT3G43590|AT3G54470|AT5G05210|AT5G19820|AT5G51200|AT5G57990|AT5G62600|AT5G67240
M293	SAup	mock,SA	21	10	0.001644891	AT1G70590|AT2G34630|AT2G37970|AT3G24170|AT4G05050|AT4G17530|AT4G19140|AT4G35600|AT5G13160|AT5G53300
M293	SAup_JAdown	mock,SA	21	8	0.005943786	AT3G15770|AT3G44630|AT3G55960|AT4G12710|AT5G08760|AT5G46500|AT5G53370|AT5G58110
M294	SAup_JAdown	mock,SA,MeJA	33	33	7.84E-29	AT1G01440|AT1G03770|AT1G05350|AT1G07140|AT1G10290|AT1G71820|AT2G17980|AT2G30590|AT2G38960|AT3G04580|AT3G07610|AT3G14470|AT3G26810|AT3G51770|AT3G55830|AT3G58050|AT3G59020|AT4G04740|AT4G08810|AT4G13330|AT4G19490|AT4G24290|AT5G06560|AT5G08630|AT5G10840|AT5G22770|AT5G22780|AT5G38600|AT5G42360|AT5G55100|AT5G58190|AT5G62410|AT5G66060
M295	JAdown_SAdown	mock,SA,MeJA	38	38	1.03E-21	AT1G01080|AT1G02150|AT1G17850|AT1G22700|AT1G55140|AT2G30695|AT2G33820|AT2G35450|AT2G37660|AT2G40920|AT2G43360|AT2G44640|AT2G47400|AT2G48120|AT3G09210|AT3G17210|AT3G20230|AT3G24590|AT3G29185|AT3G48730|AT3G60370|AT4G19100|AT4G20130|AT4G31530|AT4G38160|AT5G11480|AT5G14910|AT5G20040|AT5G24314|AT5G38290|AT5G39830|AT5G44600|AT5G45930|AT5G50250|AT5G52970|AT5G53490|AT5G54770|AT5G58250
M296	JAdown	mock,MeJA	12	9	0.021344985	AT1G04340|AT2G44610|AT3G01050|AT3G50860|AT5G01650|AT5G01970|AT5G53650|AT5G59160|AT5G59690
M297	SAup_JAdown	mock,MeJA	38	22	4.43E-10	AT1G04020|AT1G09200|AT1G16520|AT1G47210|AT1G57820|AT1G75150|AT2G30260|AT2G38810|AT2G41440|AT3G14740|AT3G20670|AT3G27360|AT3G54560|AT4G02110|AT4G30860|AT5G08020|AT5G10390|AT5G10400|AT5G13060|AT5G59870|AT5G61000|AT5G65360
M298	JAdown_SAdown	SA,MeJA	24	24	5.82E-14	AT1G05600|AT1G06910|AT1G10240|AT1G15490|AT1G16680|AT1G34110|AT1G36180|AT1G63680|AT2G03780|AT3G01370|AT3G14330|AT3G29375|AT3G43610|AT3G46610|AT4G19070|AT4G30000|AT4G39120|AT5G04050|AT5G05800|AT5G06050|AT5G08010|AT5G10800|AT5G12260|AT5G59900
M299	SAup_JAdown	mock,SA,MeJA	105	100	3.34E-79	AT1G04020|AT1G05570|AT1G05910|AT1G07370|AT1G09200|AT1G10130|AT1G16520|AT1G18160|AT1G21400|AT1G24190|AT1G24360|AT1G29630|AT1G33390|AT1G44900|AT1G47210|AT1G49040|AT1G50700|AT1G52420|AT1G56610|AT1G57820|AT1G58602|AT1G60890|AT1G65470|AT1G71820|AT1G75150|AT2G07690|AT2G24490|AT2G27900|AT2G31270|AT2G31810|AT2G33170|AT2G36670|AT2G38810|AT2G40550|AT2G41220|AT2G44180|AT2G45540|AT2G46980|AT2G47800|AT3G01590…
M300	JAdown_SAdown	mock,SA	18	15	1.78E-06	AT1G06645|AT1G29790|AT1G66140|AT3G05675|AT3G17160|AT3G46200|AT3G56750|AT3G58090|AT3G60630|AT5G05550|AT5G05690|AT5G44410|AT5G60050|AT5G61340|AT5G62690
M301	JAdown_SAdown	SA,MeJA	24	16	9.80E-05	AT1G18550|AT1G28670|AT1G72275|AT1G75710|AT1G75770|AT1G78180|AT2G01760|AT2G39870|AT2G41370|AT3G45850|AT3G63450|AT4G03070|AT4G37080|AT4G37320|AT5G23920|AT5G47230
M301	SAup_JAdown	SA,MeJA	24	7	0.044421621	AT1G05170|AT1G23710|AT1G67880|AT1G72910|AT4G11660|AT4G17250|AT5G61600
M302	JAup_SAdown	mock,SA	27	5	0.00236314	AT2G22170|AT2G28790|AT3G25760|AT5G24420|AT5G59080
M302	SAdown	mock,SA	27	6	0.015241183	AT1G10657|AT1G72500|AT3G03780|AT3G23080|AT4G33110|AT5G28490
M303	JAup	mock,MeJA	34	8	0.002616258	AT1G15570|AT2G23150|AT2G41870|AT3G30380|AT4G03420|AT4G23060|AT5G03390|AT5G39320
M303	JAup_SAdown	mock,MeJA	34	7	0.000161066	AT1G69370|AT2G28790|AT3G07350|AT3G25760|AT4G04840|AT5G24420|AT5G59080
M304	JAup_SAdown	SA,MeJA	17	13	2.50E-16	AT1G20030|AT1G22570|AT1G70820|AT1G76790|AT1G78680|AT2G43550|AT4G18440|AT4G33625|AT4G34920|AT5G47240|AT5G48880|AT5G62350|AT5G62360
M305	SAup_JAdown	mock,MeJA	10	10	3.28E-09	AT1G66910|AT3G01590|AT3G07570|AT3G23110|AT3G26230|AT3G45860|AT3G58640|AT3G59090|AT5G46260|AT5G62610
M306	JAdown_SAdown	mock,MeJA	23	12	0.012810972	AT1G04590|AT1G78010|AT2G33550|AT2G40760|AT3G57180|AT3G57220|AT3G62910|AT4G00740|AT4G36390|AT5G17790|AT5G62690|AT5G62890
M307	SAup	mock,SA	46	29	1.16E-11	AT1G04850|AT1G09740|AT1G10865|AT1G12640|AT1G22930|AT1G43910|AT1G45976|AT1G80360|AT2G01140|AT2G14878|AT2G26210|AT2G31350|AT2G39970|AT3G11770|AT3G12760|AT3G17000|AT3G51370|AT4G19045|AT4G19640|AT4G21610|AT4G27780|AT4G39140|AT5G01800|AT5G04910|AT5G06960|AT5G12210|AT5G49710|AT5G55000|AT5G63030
M308	JAup_SAup	mock,SA,MeJA	30	28	6.03E-38	AT1G01650|AT1G06620|AT1G09970|AT1G16300|AT1G25220|AT1G51760|AT1G71100|AT1G72120|AT2G04400|AT2G05260|AT2G24850|AT3G02230|AT3G09940|AT3G19010|AT3G50760|AT3G63010|AT4G21400|AT4G30260|AT4G39030|AT5G05730|AT5G07440|AT5G15490|AT5G15650|AT5G17860|AT5G27520|AT5G38710|AT5G45130|AT5G63490
M309	JAdown_SAdown	SA,MeJA	17	17	4.29E-10	AT1G17850|AT1G34065|AT1G48520|AT1G53250|AT2G28000|AT2G34640|AT3G04340|AT3G12930|AT3G53900|AT3G58930|AT4G36390|AT4G39460|AT5G01590|AT5G17710|AT5G46580|AT5G49030|AT5G64580
M310	JAup_SAup	mock,SA	84	21	5.59E-12	AT1G25400|AT1G27730|AT1G28600|AT1G32920|AT1G72940|AT1G76600|AT2G30020|AT2G44500|AT3G08720|AT3G16510|AT3G19970|AT3G44260|AT3G52800|AT3G55430|AT3G57450|AT3G62420|AT4G29780|AT5G22250|AT5G22630|AT5G44060|AT5G59550
M310	SAup	mock,SA	84	32	8.42E-06	AT1G02390|AT1G09070|AT1G18300|AT1G24140|AT1G29340|AT1G59910|AT1G66160|AT1G69900|AT1G73540|AT2G24600|AT2G39650|AT2G40000|AT2G41640|AT3G11420|AT3G24530|AT3G24550|AT3G55980|AT3G59080|AT4G01090|AT4G08950|AT4G24570|AT4G27280|AT4G32020|AT4G34150|AT5G10750|AT5G12010|AT5G41740|AT5G46910|AT5G58430|AT5G65920|AT5G66210|AT5G66675
M310	SAup_JAdown	mock,SA	84	18	0.046090872	AT1G23710|AT1G27100|AT1G56540|AT1G67470|AT1G67880|AT1G70740|AT1G75000|AT2G01180|AT2G33580|AT2G46400|AT3G54810|AT3G56880|AT4G01950|AT4G02200|AT5G11650|AT5G19240|AT5G41750|AT5G64310
M311	JAdown_SAdown	SA,MeJA	155	152	2.29E-80	AT1G01448|AT1G01770|AT1G01780|AT1G04950|AT1G06500|AT1G06645|AT1G06960|AT1G08910|AT1G10240|AT1G10820|AT1G10970|AT1G13860|AT1G14720|AT1G15215|AT1G16680|AT1G18490|AT1G20540|AT1G21480|AT1G23360|AT1G24450|AT1G27070|AT1G27660|AT1G33400|AT1G34110|AT1G45170|AT1G50055|AT1G55340|AT1G56230|AT1G57790|AT1G60660|AT1G61240|AT1G62330|AT1G64180|AT1G65900|AT1G72090|AT1G72190|AT1G75500|AT1G76460|AT1G77122|AT1G77480…
M312	JAup_SAdown	mock,MeJA	12	8	1.05E-09	AT1G11440|AT1G18590|AT1G62560|AT1G68670|AT2G31790|AT3G17120|AT3G25700|AT5G67150
