# Supplementary material for: Revealing Shared and Distinct Genes Responding to JA and SA Signaling in Arabidopsis by Meta-Analysis
Source: Front Plant Sci. 2020 Jun 26;11:908. doi: 10.3389/fpls.2020.00908 (PMC7333171; doi:10.3389/fpls.2020.00908)
Supplement: TABLE S7 — JA/SA antagonistic biomarkers identified by feature selection algorithms. [file Table_7.xlsx]

## Sheet: Sheet3
MetaDE_Venn	supervised learning technique	GeneID	Family	Gene symbol	curated annotation	Biotype	description
SAup JAdown	SVMRFE	AT1G01560		MPK11	MAP kinase activity	protein_coding	Mitogen-activated protein kinase 11 [Source:UniProtKB/Swiss-Prot%3BAcc:Q9LMM5]
SAup JAdown	SVMRFE	AT1G03370			unknown	protein_coding	C2 and GRAM domain-containing protein At1g03370 [Source:UniProtKB/Swiss-Prot%3BAcc:Q9ZVT9]
SAup JAdown	SVMRFE	AT1G03850		ATGRXS13	Defense	protein_coding	Glutaredoxin family protein [Source:TAIR%3BAcc:AT1G03850]
SAup JAdown	SVMRFE	AT1G05630		AT5PTASE13	auxin homeostasis	protein_coding	Endonuclease/exonuclease/phosphatase family protein [Source:TAIR%3BAcc:AT1G05630]
SAup JAdown	SVMRFE	AT1G25580	NAC	SOG1	cell cycle	protein_coding	SOG1 [Source:UniProtKB/TrEMBL%3BAcc:A0A178WLI1]
SAup JAdown	SVMRFE	AT1G26620			unknown	protein_coding	T1K7.1 protein [Source:UniProtKB/TrEMBL%3BAcc:Q9FZE6]
SAup JAdown	SVMRFE	AT1G30410		ATMRP13	multidrug resistance-associated protein 13	protein_coding	multidrug resistance-associated protein 13 [Source:TAIR%3BAcc:AT1G30410]
SAup JAdown	SVMRFE	AT2G16430		PAP10	unknown	protein_coding	Purple acid phosphatase [Source:UniProtKB/TrEMBL%3BAcc:A0A178VZQ7]
SAup JAdown	SVMRFE	AT2G47210	MYB_related	SWC4	negative regulation of transcription	protein_coding	SWR1-complex protein 4 [Source:UniProtKB/Swiss-Prot%3BAcc:Q8VZL6]
SAup JAdown	SVMRFE	AT3G09010			phosphorylation	protein_coding	Protein kinase superfamily protein [Source:UniProtKB/TrEMBL%3BAcc:Q8LF75]
SAup JAdown	SVMRFE	AT3G14840		LIK1	RLK genes	protein_coding	Probable leucine-rich repeat receptor-like serine/threonine-protein kinase At3g14840 [Source:UniProtKB/Swiss-Prot%3BAcc:C0LGN2]
SAup JAdown	SVMRFE	AT3G17340			protein transport	protein_coding	ARM repeat superfamily protein [Source:UniProtKB/TrEMBL%3BAcc:F4J549]
SAup JAdown	SVMRFE	AT3G29400		ATEXO70E1	protein transport	protein_coding	Exocyst subunit exo70 family protein E1 [Source:UniProtKB/TrEMBL%3BAcc:Q9LIA2]
SAup JAdown	SVMRFE	AT3G59020			unknown	protein_coding	Importin beta-like SAD2 homolog [Source:UniProtKB/Swiss-Prot%3BAcc:F4J738]
SAup JAdown	SVMRFE	AT4G02220			unknown	protein_coding	MYND type zinc finger and programmed cell death 2 C-terminal domain-containing protein [Source:UniProtKB/TrEMBL%3BAcc:Q93VB4]
SAup JAdown	SVMRFE	AT4G03080		BSL1	brassinosteroid mediated signaling pathway	protein_coding	Serine/threonine-protein phosphatase BSL1 [Source:UniProtKB/Swiss-Prot%3BAcc:Q8L7U5]
SAup JAdown	SVMRFE	AT4G16860		RPP4	TIR-NBS-LRR R genes	protein_coding	Disease resistance protein RPP4 TIR-NBS-LRR
SAup JAdown	SVMRFE	AT4G19660		NPR4	SA receptor	protein_coding	NPR1-like protein 4 [Source:TAIR%3BAcc:AT4G19660]
SAup JAdown	SVMRFE	AT4G21540		SPHK1	response to abscisic acid	protein_coding	Sphingosine kinase 1 [Source:UniProtKB/Swiss-Prot%3BAcc:Q8L7L1]
SAup JAdown	SVMRFE	AT4G24160			lipid homeostasis	protein_coding	1-acylglycerol-3-phosphate O-acyltransferase [Source:UniProtKB/Swiss-Prot%3BAcc:O22975]
SAup JAdown	SVMRFE	AT4G28490		RLK5	RLK genes	protein_coding	Receptor-like protein kinase 5 [Source:UniProtKB/Swiss-Prot%3BAcc:P47735]
SAup JAdown	SVMRFE	AT4G31180		IBI1	Defense	protein_coding	Aspartate--tRNA ligase 2%2C cytoplasmic [Source:UniProtKB/Swiss-Prot%3BAcc:Q9M084]
SAup JAdown	SVMRFE	AT4G35310		CPK5	abscisic acid-activated signaling pathway	protein_coding	CPK5 [Source:UniProtKB/TrEMBL%3BAcc:A0A178V3J8]
SAup JAdown	SVMRFE	AT4G36090			oxidation-reduction process	protein_coding	At4g36090 [Source:UniProtKB/TrEMBL%3BAcc:Q5RJC7]
SAup JAdown	SVMRFE	AT4G39820			unknown	protein_coding	Putative uncharacterized protein AT4g39820 [Source:UniProtKB/TrEMBL%3BAcc:O65669]
SAup JAdown	SVMRFE	AT5G11560			unknown	protein_coding	PQQ_DH domain-containing protein [Source:UniProtKB/TrEMBL%3BAcc:F4JXW9]
SAup JAdown	SVMRFE	AT5G40880	C3H	ZFWD3	unknown	protein_coding	Zinc finger CCCH domain-containing protein 59 [Source:UniProtKB/Swiss-Prot%3BAcc:Q9FKR9]
SAup JAdown	SVMRFE	AT5G42140			signal transduction	protein_coding	Regulator of chromosome condensation (RCC1) family with FYVE zinc finger domain [Source:TAIR%3BAcc:AT5G42140]
SAup JAdown	SVMRFE	AT5G47070		PBL19	unknown	protein_coding	Probable serine/threonine-protein kinase PBL19 [Source:UniProtKB/Swiss-Prot%3BAcc:Q9LTC0]
SAup JAdown	SVMRFE	AT5G51340			embryo development ending in seed dormancy	protein_coding	Putative uncharacterized protein [Source:UniProtKB/TrEMBL%3BAcc:Q9FGN7]
SAup JAdown	SVMRFE	AT5G53370		ATPMEPCRF	cell wall modification	protein_coding	pectin methylesterase PCR fragment F [Source:TAIR%3BAcc:AT5G53370]
SAup JAdown	SVMRFE	AT5G60590			unknown	protein_coding	DHBP synthase RibB-like alpha/beta domain-containing protein [Source:UniProtKB/TrEMBL%3BAcc:F4K0E6]
SAup JAdown	SVMRFE	AT5G62770			unknown	protein_coding	At5g62770 [Source:UniProtKB/TrEMBL%3BAcc:Q9FM16]
SAup JAdown	R_SVM	AT1G04020		ATBARD1	DNA repair	protein_coding	ROW1 [Source:UniProtKB/TrEMBL%3BAcc:A0A178W540]
SAup JAdown	R_SVM	AT1G24530			unknown	protein_coding	F21J9.19 [Source:UniProtKB/TrEMBL%3BAcc:Q9FYL1]
SAup JAdown	R_SVM	AT1G47210		CYCA3-2	cell division	protein_coding	Cyclin-A3-2 [Source:UniProtKB/Swiss-Prot%3BAcc:Q9C6A9]
SAup JAdown	R_SVM	AT1G57820		ORTH2	cell division	protein_coding	E3 ubiquitin-protein ligase ORTHRUS 2 [Source:UniProtKB/Swiss-Prot%3BAcc:Q8VYZ0]
SAup JAdown	R_SVM	AT1G61260			unknown	protein_coding	Protein of unknown function (DUF761) [Source:TAIR%3BAcc:AT1G61260]
SAup JAdown	R_SVM	AT2G38810		HTA8	chromatin organization	protein_coding	Probable histone H2A variant 2 [Source:UniProtKB/Swiss-Prot%3BAcc:Q9SII0]
SAup JAdown	R_SVM	AT4G01950		ATGPAT3	cutin biosynthetic process	protein_coding	glycerol-3-phosphate acyltransferase 3 [Source:TAIR%3BAcc:AT4G01950]
SAup JAdown	R_SVM	AT4G02110			unknown	protein_coding	BRCT domain-containing protein At4g02110 [Source:UniProtKB/Swiss-Prot%3BAcc:O04251]
SAup JAdown	R_SVM	AT5G22940		F8H	cell wall organization	protein_coding	FRA8 homolog [Source:TAIR%3BAcc:AT5G22940]
SAup JAdown	RandomForest	AT1G07000		ATEXO70B2	Defense	protein_coding	EXO70B2 [Source:UniProtKB/TrEMBL%3BAcc:A0A178WCB5]
SAup JAdown	RandomForest	AT1G24150		ATFH4	defense response by cell wall thickening	protein_coding	formin homologue 4 [Source:TAIR%3BAcc:AT1G24150]
SAup JAdown	RandomForest	AT1G32190			unknown	protein_coding	Alpha/beta-hydrolase-like protein [Source:UniProtKB/TrEMBL%3BAcc:Q9FVR4]
SAup JAdown	RandomForest	AT2G27660			unknown	protein_coding	Cysteine/histidine-rich C1 domain-containing protein [Source:UniProtKB/TrEMBL%3BAcc:Q9ZUW8]
SAup JAdown	RandomForest	AT2G32160			unknown	protein_coding	AT2G32160 protein [Source:UniProtKB/TrEMBL%3BAcc:B3H6T0]
SAup JAdown	RandomForest	AT2G41880		GK-1	gametophyte development	protein_coding	guanylate kinase 1 [Source:TAIR%3BAcc:AT2G41880]
SAup JAdown	RandomForest	AT3G05660		AtRLP33	RLP genes	protein_coding	Receptor like protein 33 [Source:UniProtKB/TrEMBL%3BAcc:F4J8G2]
SAup JAdown	RandomForest	AT3G51330			protein catabolic process	protein_coding	Eukaryotic aspartyl protease family protein [Source:UniProtKB/TrEMBL%3BAcc:Q84WU7]
SAup JAdown	RandomForest	AT3G57630			protein glycosylation	protein_coding	At3g57630 [Source:UniProtKB/TrEMBL%3BAcc:Q6NKR6]
SAup JAdown	RandomForest	AT4G24940		SAE1A	protein sumoylation	protein_coding	SUMO-activating enzyme subunit 1A [Source:UniProtKB/Swiss-Prot%3BAcc:Q8VY78]
SAup JAdown	RandomForest	AT5G13890			unknown	protein_coding	At5g13890 [Source:UniProtKB/TrEMBL%3BAcc:Q9FFY4]
SAup JAdown	RandomForest	AT5G24210			lipid metabolic process	protein_coding	Gb|AAD29063.1 [Source:UniProtKB/TrEMBL%3BAcc:Q9FNG1]
SAup JAdown	RandomForest	AT5G41750			TIR-NBS-LRR R genes	protein_coding	Disease resistance protein-like TIR-NBS-LRR
SAup JAdown	RandomForest	AT5G54720			unknown	protein_coding	Ankyrin repeat-containing protein [Source:UniProtKB/TrEMBL%3BAcc:Q9FH33]
SAup JAdown	RandomForest	AT5G61840		IRX10L	secocell wall biogenesisndary cell walls	protein_coding	GUT1 [Source:UniProtKB/TrEMBL%3BAcc:A0A178UAL2]
JAup SAdown	SVMRFE	AT1G60270		BGLU6	carbohydrate metabolic process	protein_coding	Putative beta-glucosidase 6 [Source:UniProtKB/Swiss-Prot%3BAcc:Q682B4]
JAup SAdown	SVMRFE	AT1G64200		VHA-E3	proton-transporting ATPase activity	protein_coding	vacuolar H+-ATPase subunit E isoform 3 [Source:TAIR%3BAcc:AT1G64200]
JAup SAdown	SVMRFE	AT1G75960		AAE8	fatty acid metabolic process	protein_coding	Probable acyl-activating enzyme 8 [Source:UniProtKB/Swiss-Prot%3BAcc:Q9LQS1]
JAup SAdown	SVMRFE	AT2G38750		ANN4	response to abscisic acid	protein_coding	Annexin D4 [Source:UniProtKB/Swiss-Prot%3BAcc:Q9ZVJ6]
JAup SAdown	SVMRFE	AT3G14870			unknown	protein_coding	AT3G14870 protein [Source:UniProtKB/TrEMBL%3BAcc:Q9LKB7]
JAup SAdown	SVMRFE	AT4G24350			Phosphorylase family protein	protein_coding	Phosphorylase family protein [Source:UniProtKB/TrEMBL%3BAcc:Q94K59]
JAup SAdown	SVMRFE	AT4G29700			response to wounding	protein_coding	Alkaline-phosphatase-like protein [Source:UniProtKB/TrEMBL%3BAcc:Q9SU81]
JAup SAdown	SVMRFE	AT5G23820		ML3	Defense	protein_coding	AT5g23820/MRO11_14 [Source:UniProtKB/TrEMBL%3BAcc:Q9FF98]
JAup SAdown	SVMRFE	AT5G44050		DTX28	fatty acid metabolic process	protein_coding	Protein DETOXIFICATION 28 [Source:UniProtKB/Swiss-Prot%3BAcc:Q9FNC1]
JAup SAdown	R_SVM	AT1G70700		JAZ9	response to jasmonic acid	protein_coding	TIFY domain/Divergent CCT motif family protein [Source:UniProtKB/TrEMBL%3BAcc:A0A1P8API7]
JAup SAdown	R_SVM	AT3G25760		AOC1	jasmonic acid biosynthetic process	protein_coding	At3g25760 [Source:UniProtKB/TrEMBL%3BAcc:Q2HIV2]
JAup SAdown	R_SVM	AT4G17470			protein modification process	protein_coding	At4g17470 [Source:UniProtKB/TrEMBL%3BAcc:Q501G7]
JAup SAdown	RandomForest	AT1G45201		ATTLL1	lipid metabolic process	protein_coding	triacylglycerol lipase-like 1 [Source:TAIR%3BAcc:AT1G45201]
JAup SAdown	RandomForest	AT1G52000		JAL5	response to salt stress	protein_coding	Jacalin-related lectin 5 [Source:UniProtKB/Swiss-Prot%3BAcc:Q9ZU23]
JAup SAdown	RandomForest	AT1G52400		BGLU18	abscisic acid metabolic process	protein_coding	Beta-D-glucopyranosyl abscisate beta-glucosidase [Source:UniProtKB/Swiss-Prot%3BAcc:Q9SE50]
JAup SAdown	RandomForest	AT1G70670		PXG4	response to abscisic acid	protein_coding	Probable peroxygenase 4 [Source:UniProtKB/Swiss-Prot%3BAcc:Q9CAB7]
JAup SAdown	RandomForest	AT2G43535			unknown	protein_coding	Defensin-like protein 196 [Source:UniProtKB/Swiss-Prot%3BAcc:Q8RYE7]
JAup SAdown	RandomForest	AT3G12145		FLR1	regulation of timing of transition from vegetative to reproductive phase	protein_coding	FTM4 [Source:UniProtKB/TrEMBL%3BAcc:A0A178V9V7]
JAup SAdown	RandomForest	AT4G01080		TBL26	unknown	protein_coding	Protein trichome birefringence-like 26 [Source:UniProtKB/Swiss-Prot%3BAcc:O04621]
JAup SAdown	RandomForest	AT4G04840		MSRB6	oxidation-reduction process	protein_coding	MSRB6 [Source:UniProtKB/TrEMBL%3BAcc:A0A178V4R5]
JAup SAdown	RandomForest	AT4G13410		CSLA15	cell wall organization	protein_coding	Glycosyltransferase [Source:UniProtKB/TrEMBL%3BAcc:W8PV68]
JAup SAdown	RandomForest	AT5G02940			potassium ion transport	protein_coding	Protein of unknown function (DUF1012) [Source:TAIR%3BAcc:AT5G02940]
JAup SAdown	RandomForest	AT5G57800		CER3	wax biosynthetic process	protein_coding	Protein ECERIFERUM 3 [Source:UniProtKB/Swiss-Prot%3BAcc:Q8H1Z0]
JAup SAdown	SVMRFE&R_SVM	AT2G22770	bHLH	NAI1	regulation of transcription, DNA-templated	protein_coding	NAI1 [Source:UniProtKB/TrEMBL%3BAcc:A0A178VWP9]
JAup SAdown	SVMRFE&R_SVM	AT5G24770		VSP2	defense response to insect	protein_coding	Vegetative storage protein 2 [Source:UniProtKB/Swiss-Prot%3BAcc:O82122]
JAup SAdown	SVMRFE&R_SVM	AT5G24780		VSP1	response to jasmonic acid	protein_coding	Vegetative storage protein 1 [Source:UniProtKB/Swiss-Prot%3BAcc:O49195]
JAup SAdown	SVMRFE&RandomForest	AT1G24330		PUB6	protein ubiquitination	protein_coding	U-box domain-containing protein 6 [Source:UniProtKB/Swiss-Prot%3BAcc:O48700]
JAup SAdown	SVMRFE&RandomForest	AT2G34930			Defense	protein_coding	Disease resistance-like protein/LRR domain-containing protein [Source:UniProtKB/TrEMBL%3BAcc:O64757]
JAup SAdown	R_SVM&RandomForest	AT1G19670		CLH1	Defense	protein_coding	CORI1 [Source:UniProtKB/TrEMBL%3BAcc:A0A178W1X2]
JAup SAdown	SVMRFE&R_SVM&RandomForest	AT4G15440		CYP74B2	response to wounding	protein_coding	Probable inactive linolenate hydroperoxide lyase [Source:UniProtKB/Swiss-Prot%3BAcc:B3LF83]
